# Supplementary material for: [SnF(bipy)(H2O)]2[SnF6], a mixed-valent inorganic tin(II)–tin(IV) compound
Source: Acta Crystallogr E Crystallogr Commun. 2024 Aug 6;80(Pt 9):921–5. doi: 10.1107/S2056989024007400 (PMC11389671; doi:10.1107/S2056989024007400)
Supplement: Supplementary file 1 [file e-80-00921-sup1.cif]

##############################################################################
#                                                                            #
# This CIF contains the data in a paper accepted for publication in          #
# Acta Crystallographica Section E. It conforms to the requirements of       #
# Notes for Authors for Acta Crystallographica Section E, and has been       #
# peer reviewed under the auspices of the IUCr Commission on Journals.       #
#                                                                            #
# Full details of the Crystallographic Information File format               #
# are given in the paper "The Crystallographic Information File (CIF):       #
# a New Standard Archive File for Crystallography" by S. R. Hall, F. H.      #
# Allen and I. D. Brown [Acta Cryst. (1991), A47, 655-685].                  #
#                                                                            #
# The current version of the core CIF dictionary is obtainable from          #
# ftp://ftp.iucr.org/pub/cif_core.dic.                                       #
#                                                                            #
# Software is freely available for graphical display of the structure(s)     #
# in this CIF. For information consult the CIF software page                 #
# http://www.iucr.org/resources/cif/software.                                #
#                                                                            #
# This file may be used for bona fide research purposes within the           #
# scientific community so long as proper attribution is given to the journal # 
# article from which it was obtained.                                        #
#                                                                            #
##############################################################################
data_I
_audit_creation_method     'SHELXL-2014/7'
_journal_date_recd_electronic     2024-07-08
_journal_date_accepted     2024-07-25
_journal_name_full     'Acta Crystallographica, Section E'
_journal_year     2024
_journal_volume     80
_journal_issue      9
_journal_page_first     0
_journal_page_last     0
_journal_paper_category     GM
_journal_paper_doi     10.1107/S2056989024007400
_journal_coeditor_code     OI2009
_publ_contact_author_name     'Hans Reuter'
_publ_contact_author_address
;
Chemistry
Osnabr\"uck University
Barabarstr. 7
49069 Osnabr\"uck
Germany
;
_publ_contact_author_email
;
hreuter@uos.de
;
_publ_contact_author_fax     ?
_publ_contact_author_phone     ?
_publ_section_title
;
[SnF(bipy)(H~2~O)]~2~[SnF~6~], a mixed-valent tin(II)--tin(IV) compound
;
loop_
    _publ_author_name
    _publ_author_footnote
    _publ_author_address
    'R\"owekamp-Krugley, Natalia' .
;
Chemistry
Osnabr\"uck University
Barbarastr. 7
49069 Osnabr\"uck
Germany
;
    'Reuter, Hans' .
;
Chemistry
Osnabr\"uck University
Barbarastr. 7
49069 Osnabr\"uck
Germany
;
_publ_section_synopsis
;
The title compound represents a ionic mixed-valent inorganic
tin(II)--tin(IV) compound
with the bivalent tin atom as central atom of the cation and the tetravalent
tin atom as central atom of the anion. Regarding the first and second
coordination sphere, the bivalent tin atom is fourfold, seesaw and fivefold,
trapezoid--pyramidal coordinated while the tetravalent tin atom exhibits an
octahedral coordination.
;
_chemical_name_systematic
;
Bis[aqua(2,2'-bipyridine)fluoridotin(II)] hexafluoridotin(IV)
;
_chemical_name_common     ?
_chemical_formula_moiety     '2(C10 H10 F1 N2 O1 Sn +), F6 Sn 2-'
_chemical_formula_sum     'C20 H20 F8 N4 O2 Sn3'
_chemical_formula_iupac     '[Sn F (C10 H8 N2) (H2 O1)]2 [Sn F6]'
_chemical_formula_weight     856.47
_chemical_melting_point     ?
_space_group_crystal_system     triclinic
_space_group_name_H-M_alt     'P -1'
_space_group_name_Hall     '-P 1'
loop_
    _space_group_symop_operation_xyz
    'x, y, z'
    '-x, -y, -z'
_cell_length_a     7.4579(4)
_cell_length_b     8.4601(5)
_cell_length_c     9.8864(6)
_cell_angle_alpha     97.073(2)
_cell_angle_beta     98.474(2)
_cell_angle_gamma     100.644(2)
_cell_volume     599.06(6)
_cell_formula_units_Z     1
_cell_measurement_reflns_used     9888
_cell_measurement_theta_min     2.48
_cell_measurement_theta_max     28.85
_cell_measurement_temperature     100(2)
_exptl_crystal_description     plate
_exptl_crystal_colour     colourless
_exptl_crystal_size_max     0.168
_exptl_crystal_size_mid     0.150
_exptl_crystal_size_min     0.047
_exptl_crystal_density_diffrn     2.374
_exptl_crystal_density_meas     ?
_exptl_crystal_density_method     ?
_exptl_crystal_F_000     406
_exptl_absorpt_coefficient_mu     3.193
_exptl_absorpt_correction_type     multi-scan
_exptl_absorpt_process_details
;
(SADABS; Krause <i>et al.</i>,  2015
;
_exptl_absorpt_correction_T_min     0.434
_exptl_absorpt_correction_T_max     0.713
_diffrn_ambient_temperature     100(2)
_diffrn_source     ?
_diffrn_radiation_type     MoK\a
_diffrn_radiation_wavelength     0.71073
_diffrn_measurement_device_type     'Bruker APEXII CCD'
_diffrn_measurement_method     '\f and \w scans'
_diffrn_detector_area_resol_mean     ?
_diffrn_reflns_number     28904
_diffrn_reflns_av_R_equivalents     0.0626
_diffrn_reflns_av_unetI/netI     0.0336
_diffrn_reflns_theta_min     2.996
_diffrn_reflns_theta_max     27.996
_diffrn_reflns_theta_full     25.242
_diffrn_measured_fraction_theta_max     0.990
_diffrn_measured_fraction_theta_full     0.995
_diffrn_reflns_limit_h_min     -9
_diffrn_reflns_limit_h_max     9
_diffrn_reflns_limit_k_min     -10
_diffrn_reflns_limit_k_max     11
_diffrn_reflns_limit_l_min     -13
_diffrn_reflns_limit_l_max     13
_refine_special_details     ?
_reflns_number_total     2864
_reflns_number_gt     2611
_reflns_threshold_expression     'I > 2\s(I)'
_refine_ls_structure_factor_coef     Fsqd
_refine_ls_matrix_type     full
_refine_ls_R_factor_all     0.0262
_refine_ls_R_factor_gt     0.0223
_refine_ls_wR_factor_gt     0.0517
_refine_ls_wR_factor_ref     0.0533
_refine_ls_goodness_of_fit_ref     1.051
_refine_ls_restrained_S_all     1.051
_refine_ls_number_reflns     2864
_refine_ls_number_parameters     172
_refine_ls_number_restraints     0
_refine_ls_hydrogen_treatment     refU
_refine_ls_weighting_scheme     calc
_refine_ls_weighting_details
              'w=1/[\s^2^(Fo^2^)+(0.0240P)^2^+0.4078P] where P=(Fo^2^+2Fc^2^)/3'
_atom_sites_solution_hydrogens     mixed
_atom_sites_solution_primary     direct
_atom_sites_solution_secondary     ?
_refine_ls_shift/su_max     0.000
_refine_ls_shift/su_mean     0.000
_refine_diff_density_max     0.887
_refine_diff_density_min     -0.693
_refine_ls_extinction_method
;
<i>SHELXL2014/7</i> (Sheldrick, 2015)
;
_refine_ls_extinction_coef     0.0061(6)
_refine_ls_extinction_expression
                                  'Fc^*^=kFc[1+0.001xFc^2^\l^3^/sin(2\q)]^-1/4^'
loop_
    _atom_type_symbol
    _atom_type_description
    _atom_type_scat_dispersion_real
    _atom_type_scat_dispersion_imag
    _atom_type_scat_source
    'C' 'C' 0.0033 0.0016
                         'International Tables Vol C Tables 4.2.6.8 and 6.1.1.4'
    'H' 'H' 0.0000 0.0000
                         'International Tables Vol C Tables 4.2.6.8 and 6.1.1.4'
    'N' 'N' 0.0061 0.0033
                         'International Tables Vol C Tables 4.2.6.8 and 6.1.1.4'
    'F' 'F' 0.0171 0.0103
                         'International Tables Vol C Tables 4.2.6.8 and 6.1.1.4'
    'Sn' 'Sn' -0.6537 1.4246
                         'International Tables Vol C Tables 4.2.6.8 and 6.1.1.4'
    'O' 'O' 0.0106 0.0060
                         'International Tables Vol C Tables 4.2.6.8 and 6.1.1.4'
_computing_data_collection
;
APEX2 (Bruker, 2009)
;
_computing_cell_refinement
;
SAINT (Bruker, 2009)
;
_computing_data_reduction
;
SAINT (Bruker, 2009)
;
_computing_structure_solution
;
SHELXS97 (Sheldrick 2008)
;
_computing_structure_refinement
;
<i>SHELXL2014/7</i> (Sheldrick, 2015)
;
_computing_molecular_graphics
;
DIAMOND (Brandenburg, 2006), Mercury (Macrae <i>et al.</i>
(2020)
;
_computing_publication_material
;
publCIF (Westrip, 2010)
;
loop_
    _atom_site_type_symbol
    _atom_site_label
    _atom_site_fract_x
    _atom_site_fract_y
    _atom_site_fract_z
    _atom_site_U_iso_or_equiv
    _atom_site_adp_type
    _atom_site_calc_flag
    _atom_site_occupancy
    _atom_site_disorder_assembly
    _atom_site_disorder_group
    Sn Sn1 0.5000 1.0000 1.0000 0.01059(8) Uani d 1 . .
    F F11 0.22638(19) 0.91895(18) 0.96683(15) 0.0190(3) Uani d 1 . .
    F F12 0.5060(2) 0.96203(18) 0.80238(14) 0.0192(3) Uani d 1 . .
    F F13 0.4618(2) 1.21909(17) 0.98795(15) 0.0198(3) Uani d 1 . .
    Sn Sn2 0.21949(2) 0.11033(2) 0.42958(2) 0.01159(8) Uani d 1 . .
    F F21 -0.05571(18) 0.10252(17) 0.41199(14) 0.0143(3) Uani d 1 . .
    N N1 0.2719(3) 0.3727(2) 0.3702(2) 0.0124(4) Uani d 1 . .
    C C1 0.3234(3) 0.3987(3) 0.2477(3) 0.0150(5) Uani d 1 . .
    H H1 0.3362 0.3083 0.1854 0.015(2) Uiso calc 1 . .
    C C2 0.3578(3) 0.5513(3) 0.2103(2) 0.0161(6) Uani d 1 . .
    H H2 0.3939 0.5660 0.1237 0.015(2) Uiso calc 1 . .
    C C3 0.3388(3) 0.6832(3) 0.3011(3) 0.0169(5) Uani d 1 . .
    H H3 0.3597 0.7895 0.2769 0.015(2) Uiso calc 1 . .
    C C4 0.2890(3) 0.6585(3) 0.4277(3) 0.0149(5) Uani d 1 . .
    H H4 0.2761 0.7477 0.4914 0.015(2) Uiso calc 1 . .
    C C5 0.2581(3) 0.5018(3) 0.4601(2) 0.0125(5) Uani d 1 . .
    C C6 0.2159(3) 0.4654(3) 0.5971(2) 0.0120(5) Uani d 1 . .
    N N2 0.2082(3) 0.3096(2) 0.6171(2) 0.0118(4) Uani d 1 . .
    C C7 0.1811(3) 0.2676(3) 0.7394(2) 0.0152(5) Uani d 1 . .
    H H7 0.1791 0.1582 0.7534 0.015(2) Uiso calc 1 . .
    C C8 0.1557(4) 0.3780(3) 0.8464(3) 0.0174(5) Uani d 1 . .
    H H8 0.1343 0.3447 0.9319 0.015(2) Uiso calc 1 . .
    C C9 0.1622(3) 0.5373(3) 0.8268(3) 0.0167(5) Uani d 1 . .
    H H9 0.1450 0.6151 0.8991 0.015(2) Uiso calc 1 . .
    C C10 0.1940(3) 0.5838(3) 0.7003(2) 0.0135(5) Uani d 1 . .
    H H10 0.2006 0.6934 0.6852 0.015(2) Uiso calc 1 . .
    O O1 0.0938(2) 0.0501(2) 0.18594(17) 0.0187(4) Uani d 1 . .
    H H101 -0.0229 0.0670 0.1412 0.073(10) Uiso d 1 . .
    H H102 0.1481 0.0034 0.1126 0.073(10) Uiso d 1 . .
loop_
    _atom_site_aniso_label
    _atom_site_aniso_U_11
    _atom_site_aniso_U_22
    _atom_site_aniso_U_33
    _atom_site_aniso_U_12
    _atom_site_aniso_U_13
    _atom_site_aniso_U_23
    Sn1 0.00996(13) 0.01193(14) 0.01123(13) 0.00387(9) 0.00360(9) 0.00239(9)
    F11 0.0116(7) 0.0237(8) 0.0199(8) 0.0027(6) 0.0030(6) -0.0024(6)
    F12 0.0216(8) 0.0231(8) 0.0133(7) 0.0042(6) 0.0053(6) 0.0027(6)
    F13 0.0255(8) 0.0155(8) 0.0224(8) 0.0096(6) 0.0069(6) 0.0062(6)
    Sn2 0.01071(11) 0.01044(11) 0.01397(12) 0.00390(7) 0.00208(7) 0.00069(7)
    F21 0.0110(7) 0.0161(7) 0.0165(7) 0.0044(5) 0.0035(5) 0.0015(6)
    N1 0.0104(10) 0.0133(10) 0.0134(10) 0.0023(8) 0.0027(8) 0.0004(8)
    C1 0.0130(12) 0.0165(13) 0.0145(13) 0.0023(10) 0.0017(10) 0.0009(10)
    C2 0.0120(13) 0.0223(15) 0.0150(14) 0.0043(11) 0.0022(11) 0.0054(12)
    C3 0.0146(12) 0.0152(13) 0.0214(14) 0.0020(10) 0.0025(10) 0.0071(11)
    C4 0.0138(12) 0.0124(12) 0.0186(13) 0.0050(9) 0.0019(10) 0.0003(10)
    C5 0.0066(11) 0.0152(12) 0.0161(12) 0.0031(9) 0.0020(9) 0.0023(10)
    C6 0.0091(11) 0.0115(12) 0.0145(12) 0.0020(9) 0.0004(9) 0.0009(10)
    N2 0.0128(10) 0.0107(10) 0.0111(10) 0.0024(8) 0.0003(8) 0.0010(8)
    C7 0.0156(12) 0.0148(12) 0.0132(12) 0.0008(10) -0.0010(10) 0.0024(10)
    C8 0.0168(13) 0.0225(14) 0.0118(12) 0.0012(10) 0.0026(10) 0.0027(11)
    C9 0.0156(12) 0.0190(13) 0.0141(13) 0.0044(10) 0.0014(10) -0.0027(10)
    C10 0.0136(12) 0.0121(12) 0.0142(12) 0.0032(9) 0.0009(9) 0.0000(10)
    O1 0.0162(9) 0.0269(10) 0.0132(9) 0.0068(8) 0.0037(7) -0.0016(8)
_geom_special_details
;
 All esds (except the esd in the dihedral angle between two l.s. planes)
 are estimated using the full covariance matrix.  The cell esds are taken
 into account individually in the estimation of esds in distances, angles
 and torsion angles; correlations between esds in cell parameters are only
 used when they are defined by crystal symmetry.  An approximate (isotropic)
 treatment of cell esds is used for estimating esds involving l.s. planes.
;
loop_
    _geom_bond_atom_site_label_1
    _geom_bond_atom_site_label_2
    _geom_bond_site_symmetry_2
    _geom_bond_distance
    _geom_bond_publ_flag
    Sn1 F13 . 1.9418(14) ?
    Sn1 F13 2_677 1.9418(14) ?
    Sn1 F12 2_677 1.9491(14) ?
    Sn1 F12 . 1.9491(14) ?
    Sn1 F11 . 1.9931(14) ?
    Sn1 F11 2_677 1.9931(14) ?
    Sn2 F21 . 2.0221(13) ?
    Sn2 N1 . 2.344(2) ?
    Sn2 N2 . 2.369(2) ?
    Sn2 O1 . 2.4076(17) ?
    N1 C5 . 1.350(3) ?
    N1 C1 . 1.354(3) ?
    C1 C2 . 1.375(3) ?
    C1 H1 . 0.9500 ?
    C2 C3 . 1.386(3) ?
    C2 H2 . 0.9500 ?
    C3 C4 . 1.385(4) ?
    C3 H3 . 0.9500 ?
    C4 C5 . 1.389(3) ?
    C4 H4 . 0.9500 ?
    C5 C6 . 1.490(3) ?
    C6 N2 . 1.349(3) ?
    C6 C10 . 1.389(3) ?
    N2 C7 . 1.335(3) ?
    C7 C8 . 1.381(4) ?
    C7 H7 . 0.9500 ?
    C8 C9 . 1.378(4) ?
    C8 H8 . 0.9500 ?
    C9 C10 . 1.396(3) ?
    C9 H9 . 0.9500 ?
    C10 H10 . 0.9500 ?
    O1 H101 . 0.9600 ?
    O1 H102 . 0.9600 ?
loop_
    _geom_angle_atom_site_label_1
    _geom_angle_atom_site_label_2
    _geom_angle_atom_site_label_3
    _geom_angle_site_symmetry_1
    _geom_angle_site_symmetry_3
    _geom_angle
    _geom_angle_publ_flag
    F13 Sn1 F13 . 2_677 180.0 ?
    F13 Sn1 F12 . 2_677 89.28(6) ?
    F13 Sn1 F12 2_677 2_677 90.72(6) ?
    F13 Sn1 F12 . . 90.72(6) ?
    F13 Sn1 F12 2_677 . 89.28(6) ?
    F12 Sn1 F12 2_677 . 180.00(9) ?
    F13 Sn1 F11 . . 89.59(6) ?
    F13 Sn1 F11 2_677 . 90.41(6) ?
    F12 Sn1 F11 2_677 . 88.39(6) ?
    F12 Sn1 F11 . . 91.61(6) ?
    F13 Sn1 F11 . 2_677 90.41(6) ?
    F13 Sn1 F11 2_677 2_677 89.59(6) ?
    F12 Sn1 F11 2_677 2_677 91.62(6) ?
    F12 Sn1 F11 . 2_677 88.39(6) ?
    F11 Sn1 F11 . 2_677 180.00(3) ?
    F21 Sn2 N1 . . 91.52(6) ?
    F21 Sn2 N2 . . 78.11(6) ?
    N1 Sn2 N2 . . 68.50(7) ?
    F21 Sn2 O1 . . 73.42(6) ?
    N1 Sn2 O1 . . 79.62(6) ?
    N2 Sn2 O1 . . 136.22(6) ?
    C5 N1 C1 . . 118.7(2) ?
    C5 N1 Sn2 . . 120.40(15) ?
    C1 N1 Sn2 . . 120.81(16) ?
    N1 C1 C2 . . 122.4(2) ?
    N1 C1 H1 . . 118.8 ?
    C2 C1 H1 . . 118.8 ?
    C1 C2 C3 . . 118.8(2) ?
    C1 C2 H2 . . 120.6 ?
    C3 C2 H2 . . 120.6 ?
    C4 C3 C2 . . 119.3(2) ?
    C4 C3 H3 . . 120.3 ?
    C2 C3 H3 . . 120.3 ?
    C3 C4 C5 . . 119.1(2) ?
    C3 C4 H4 . . 120.4 ?
    C5 C4 H4 . . 120.4 ?
    N1 C5 C4 . . 121.6(2) ?
    N1 C5 C6 . . 115.7(2) ?
    C4 C5 C6 . . 122.7(2) ?
    N2 C6 C10 . . 121.7(2) ?
    N2 C6 C5 . . 115.3(2) ?
    C10 C6 C5 . . 122.9(2) ?
    C7 N2 C6 . . 119.5(2) ?
    C7 N2 Sn2 . . 120.78(16) ?
    C6 N2 Sn2 . . 119.55(15) ?
    N2 C7 C8 . . 122.1(2) ?
    N2 C7 H7 . . 118.9 ?
    C8 C7 H7 . . 118.9 ?
    C9 C8 C7 . . 118.8(2) ?
    C9 C8 H8 . . 120.6 ?
    C7 C8 H8 . . 120.6 ?
    C8 C9 C10 . . 119.7(2) ?
    C8 C9 H9 . . 120.2 ?
    C10 C9 H9 . . 120.2 ?
    C6 C10 C9 . . 118.1(2) ?
    C6 C10 H10 . . 121.0 ?
    C9 C10 H10 . . 121.0 ?
    Sn2 O1 H101 . . 127.2 ?
    Sn2 O1 H102 . . 127.9 ?
    H101 O1 H102 . . 105.0 ?
loop_
    _geom_hbond_atom_site_label_D
    _geom_hbond_atom_site_label_H
    _geom_hbond_atom_site_label_A
    _geom_hbond_site_symmetry_A
    _geom_hbond_distance_DH
    _geom_hbond_distance_HA
    _geom_hbond_distance_DA
    _geom_hbond_angle_DHA
    O1 H101 F11 2_566 0.96 1.75 2.705(2) 170.0
    O1 H102 F11 1_544 0.96 1.75 2.710(2) 174.0
_shelx_space_group_comment
;
The symmetry employed for this shelxl refinement is uniquely defined
by the following loop, which should always be used as a source of
symmetry information in preference to the above space-group names.
They are only intended as comments.
;
_shelx_estimated_absorpt_T_min     0.616
_shelx_estimated_absorpt_T_max     0.864
_shelx_hkl_file
;
  -2   0   0  192.97   15.15
  -2   0   0  185.02   14.83
  -2   0   0  195.59   14.34
  -2   0   0  187.31   14.13
  -2   0   0  197.65   15.00
  -2   0   0  192.18   14.34
  -2   0   0  186.41   14.46
  -2   0   0  183.62   14.94
  -2   0   0  206.58   14.49
   2   0   0  203.97   15.00
   2   0   0  210.37   14.54
   2   0   0  189.72   14.51
   2   0   0  209.62   14.97
   2   0   0  187.54   14.99
  -3   0   0  328.44   23.81
  -3   0   0  308.54   23.56
  -3   0   0  298.58   24.06
  -3   0   0  330.61   23.01
  -3   0   0  330.20   22.77
  -3   0   0  317.15   23.37
  -3   0   0  298.92   23.36
  -3   0   0  307.50   23.74
  -3   0   0  305.96   22.98
  -3   0   0  312.15   22.32
   3   0   0  287.50   23.80
   3   0   0  289.97   23.79
  -4   0   0  312.20   21.16
  -4   0   0  278.58   20.51
  -4   0   0  299.42   21.47
  -4   0   0  298.36   21.18
  -4   0   0  273.42   21.48
  -4   0   0  274.00   20.94
  -4   0   0  309.59   21.86
  -4   0   0  278.34   20.93
  -4   0   0  278.56   21.67
  -4   0   0  251.78   21.87
   4   0   0  272.18   21.90
   4   0   0  284.67   21.91
  -5   0   0    5.20    0.62
  -5   0   0    5.20    0.63
  -5   0   0    3.90    0.54
  -5   0   0    5.53    0.66
  -5   0   0    5.20    0.67
  -5   0   0    4.28    0.59
  -5   0   0    3.57    0.54
  -5   0   0    4.87    0.47
  -5   0   0    4.50    0.56
  -5   0   0    4.78    0.61
  -5   0   0    5.48    0.49
   5   0   0    4.65    0.70
   5   0   0    5.78    0.75
  -6   0   0    3.72    0.54
  -6   0   0    2.51    0.56
  -6   0   0    2.30    0.55
  -6   0   0    3.03    0.51
  -6   0   0    3.21    0.55
  -6   0   0    2.69    0.58
  -6   0   0    3.82    0.49
  -6   0   0    3.39    0.44
  -6   0   0    4.01    0.64
  -6   0   0    3.21    0.61
  -6   0   0    2.52    0.55
   6   0   0    4.06    0.69
   6   0   0    4.23    0.72
  -7   0   0  155.13   12.39
  -7   0   0  159.74   12.01
  -7   0   0  150.23   12.00
  -7   0   0  166.31   11.65
  -7   0   0  164.80   11.54
  -7   0   0  167.21   11.88
  -7   0   0  163.01   11.52
  -7   0   0  160.57   12.16
  -7   0   0  148.34   11.99
  -7   0   0  156.26   12.21
   7   0   0  141.13   12.36
   7   0   0  155.86   12.44
  -8   0   0    5.51    1.00
  -8   0   0    7.18    0.82
  -8   0   0    6.56    0.94
  -8   0   0    7.00    1.00
  -8   0   0    4.71    0.90
  -8   0   0    5.29    0.88
  -8   0   0    6.09    0.94
   8   0   0    7.16    1.03
   8   0   0    6.90    1.07
  -9   0   0    5.27    0.95
  -9   0   0    3.86    0.89
   9   0   0    4.43    0.83
   9  -1   0    0.19    0.47
  -9   1   0    0.54    0.55
  -9   1   0    1.73    0.59
   8  -1   0    0.64    0.53
   8  -1   0    0.89    0.43
  -8   1   0    0.77    0.42
  -8   1   0    0.54    0.32
  -8   1   0   -0.37    0.41
  -8   1   0    0.71    0.44
  -8   1   0    0.20    0.46
   7  -1   0  118.66   10.13
   7  -1   0  137.23   10.22
  -7   1   0  121.13    9.51
  -7   1   0  142.40    9.75
  -7   1   0  133.50    9.39
  -7   1   0  124.24    9.84
  -7   1   0  128.81    9.85
  -7   1   0  118.71   10.15
  -7   1   0  139.61    9.96
   6  -1   0   10.16    1.07
   6  -1   0   11.28    1.11
  -6   1   0   11.45    0.99
  -6   1   0   10.58    0.96
  -6   1   0   10.31    1.01
  -6   1   0    8.01    0.98
  -6   1   0   10.09    0.92
  -6   1   0    9.06    0.99
  -6   1   0    9.76    1.04
  -6   1   0   11.94    1.04
  -6   1   0    9.95    0.95
   5  -1   0    8.25    0.87
   5  -1   0   10.01    0.91
  -5   1   0    6.74    0.78
  -5   1   0    8.28    0.82
  -5   1   0    8.54    0.78
  -5   1   0    8.97    0.84
  -5   1   0    8.74    0.75
  -5   1   0    8.22    0.85
   4  -1   0   25.61    2.11
   4  -1   0   27.69    2.11
  -4   1   0   25.60    2.07
  -4   1   0   25.22    2.04
  -4   1   0   26.74    2.03
  -4   1   0   25.03    2.03
  -4   1   0   26.60    2.01
  -4   1   0   21.82    1.98
   3  -1   0  362.25   28.51
  -3   1   0  392.80   28.50
  -3   1   0  363.23   28.53
  -3   1   0  382.17   28.56
  -3   1   0  358.44   27.59
   2  -1   0  192.29   15.01
   2  -1   0  197.59   15.02
   1  -1   0   59.62    4.18
  -1   1   0   50.22    3.96
  -1   1   0   46.42    3.95
  -1   1   0   52.14    4.05
  -1   1   0   52.76    3.97
  -1  -1   0  190.85   15.96
  -1  -1   0  222.72   15.08
  -1  -1   0  220.24   15.86
  -1  -1   0  198.45   15.30
  -1  -1   0  189.84   15.99
  -1  -1   0  216.19   16.18
  -1  -1   0  219.01   14.99
  -1  -1   0  189.20   15.46
  -1  -1   0  211.31   15.75
  -1  -1   0  175.18   15.46
  -1  -1   0  200.60   16.02
  -1  -1   0  235.36   15.73
  -1  -1   0  216.31   14.98
   1   1   0  232.03   15.98
   1   1   0  210.42   15.31
   1   1   0  214.78   14.98
   1   1   0  187.54   16.17
   1   1   0  210.47   15.01
  -2  -1   0   10.12    0.98
  -2  -1   0   11.44    1.07
  -2  -1   0    9.36    0.87
  -2  -1   0    8.73    0.98
  -2  -1   0   10.45    0.99
  -2  -1   0   11.39    0.97
  -2  -1   0   11.39    0.93
  -2  -1   0   10.75    0.93
  -2  -1   0    7.89    0.94
  -2  -1   0   13.63    0.93
  -2  -1   0    9.39    0.95
  -2  -1   0   11.52    0.97
  -2  -1   0   11.23    1.04
  -2  -1   0    9.63    1.00
  -2  -1   0   10.10    0.99
   2   1   0   10.75    0.91
   2   1   0   11.49    1.06
   2   1   0    9.90    0.97
   2   1   0   12.29    0.92
   2   1   0   11.66    0.82
   2   1   0   10.00    0.86
   2   1   0   10.21    0.91
   2   1   0   11.44    0.82
   2   1   0   11.20    1.01
   2   1   0   11.55    0.95
  -3  -1   0   40.44    3.02
  -3  -1   0   41.77    3.29
  -3  -1   0   38.65    3.17
  -3  -1   0   32.43    3.30
  -3  -1   0   37.29    3.32
  -3  -1   0   41.00    3.03
  -3  -1   0   43.27    3.08
  -3  -1   0   37.85    3.23
  -3  -1   0   41.23    3.25
  -3  -1   0   43.39    3.31
  -3  -1   0   41.07    3.22
  -3  -1   0   41.09    3.14
  -3  -1   0   42.73    3.12
  -3  -1   0   37.10    3.17
  -3  -1   0   42.76    3.21
   3   1   0   35.08    3.10
   3   1   0   42.98    3.35
   3   1   0   42.58    3.35
   3   1   0   39.53    3.03
   3   1   0   43.62    3.15
   3   1   0   39.41    3.23
   3   1   0   40.21    3.04
  -4  -1   0  347.27   30.23
  -4  -1   0  414.05   28.94
  -4  -1   0  366.33   28.38
  -4  -1   0  387.83   29.96
  -4  -1   0  380.24   28.28
  -4  -1   0  359.93   28.94
  -4  -1   0  446.12   30.20
  -4  -1   0  441.82   29.28
  -4  -1   0  345.42   29.19
  -4  -1   0  362.54   29.24
  -4  -1   0  397.99   28.30
  -4  -1   0  370.93   29.73
  -4  -1   0  378.78   29.69
   4   1   0  397.84   29.11
   4   1   0  430.38   30.30
   4   1   0  383.01   29.11
   4   1   0  444.69   29.87
   4   1   0  366.39   29.84
   4   1   0  405.05   30.09
   4   1   0  429.80   30.30
  -5  -1   0   18.30    1.71
  -5  -1   0   20.58    1.62
  -5  -1   0   18.09    1.66
  -5  -1   0   17.26    1.51
  -5  -1   0   15.71    1.62
  -5  -1   0   19.45    1.67
  -5  -1   0   19.55    1.73
  -5  -1   0   15.91    1.64
  -5  -1   0   18.20    1.60
  -5  -1   0   16.59    1.71
  -5  -1   0   16.78    1.53
  -5  -1   0   18.62    1.66
  -5  -1   0   17.03    1.68
   5   1   0   18.44    1.44
   5   1   0   15.94    1.77
   5   1   0   18.87    1.82
   5   1   0   19.64    1.44
  -6  -1   0   10.11    1.13
  -6  -1   0   10.44    1.09
  -6  -1   0    8.00    1.10
  -6  -1   0   10.46    1.00
  -6  -1   0   10.45    1.18
  -6  -1   0    9.75    1.13
  -6  -1   0    8.87    1.01
  -6  -1   0   10.69    1.14
  -6  -1   0   10.41    1.20
  -6  -1   0    8.50    1.14
  -6  -1   0    9.61    1.10
   6   1   0   10.41    1.28
   6   1   0    8.32    1.20
  -7  -1   0   86.20    7.01
  -7  -1   0   92.06    6.87
  -7  -1   0   87.84    7.12
  -7  -1   0   86.94    7.29
  -7  -1   0   85.29    7.13
  -7  -1   0   98.40    6.83
  -7  -1   0   81.44    7.35
  -7  -1   0   99.39    7.25
  -7  -1   0  100.25    6.97
   7   1   0   85.62    7.38
   7   1   0   90.04    7.42
  -8  -1   0   50.43    4.29
  -8  -1   0   51.34    4.31
  -8  -1   0   50.73    4.46
  -8  -1   0   49.95    4.23
  -8  -1   0   50.45    4.16
  -8  -1   0   51.86    4.20
   8   1   0   51.88    4.49
   8   1   0   49.62    4.42
  -9  -1   0    4.67    1.03
   9   1   0    2.87    0.99
   9  -2   0    9.47    1.02
  -9   2   0    9.73    1.64
  -9   2   0    9.78    1.08
  -9   2   0    9.71    1.11
   8  -2   0    3.83    0.61
   8  -2   0    4.36    0.66
  -8   2   0    5.10    0.73
  -8   2   0    5.60    1.08
  -8   2   0    4.34    0.65
  -8   2   0    3.79    0.61
  -8   2   0    4.09    0.65
   7  -2   0   61.23    5.04
   7  -2   0   60.41    5.06
  -7   2   0   67.62    4.91
  -7   2   0   59.07    4.82
  -7   2   0   72.92    4.93
  -7   2   0   61.82    4.88
  -7   2   0   67.30    4.82
  -7   2   0   57.36    5.47
  -7   2   0   60.90    5.07
   6  -2   0   66.61    5.48
   6  -2   0   61.84    5.47
  -6   2   0   70.29    5.30
  -6   2   0   75.06    5.32
  -6   2   0   77.42    5.29
  -6   2   0   69.72    5.90
  -6   2   0   69.66    5.22
  -6   2   0   71.12    5.48
  -6   2   0   65.18    5.19
   5  -2   0    1.31    0.31
   5  -2   0    0.75    0.27
  -5   2   0    0.61    0.23
  -5   2   0    0.74    0.38
  -5   2   0    1.12    0.23
  -5   2   0    1.05    0.22
   4  -2   0    0.08    0.20
  -4   2   0    0.17    0.16
  -4   2   0    0.13    0.31
   3  -2   0  212.85   17.35
   3  -2   0  250.41   17.38
  -3   2   0  214.12   17.84
   2  -2   0   29.87    2.66
   2  -2   0   30.11    2.52
   2  -2   0   32.64    2.53
  -2   2   0   31.31    2.52
  -2   2   0   32.73    2.42
  -2   2   0   29.14    2.65
  -2   2   0   34.45    2.55
  -2   2   0   31.44    2.41
  -2   2   0   33.01    2.49
  -2   2   0   31.44    2.50
   1  -2   0   38.37    2.90
   1  -2   0   41.46    2.91
   1  -2   0   34.59    2.78
   1  -2   0   34.55    3.05
   1  -2   0   38.63    2.79
   1  -2   0   43.07    3.07
   1  -2   0   38.85    3.06
   1  -2   0   35.79    2.89
   1  -2   0   39.15    2.89
   1  -2   0   42.61    2.86
   1  -2   0   32.16    3.12
   1  -2   0   33.32    3.00
   1  -2   0   40.22    2.85
  -1   2   0   40.62    2.88
  -1   2   0   42.25    2.89
  -1   2   0   41.74    2.80
  -1   2   0   36.90    2.81
  -1   2   0   35.81    2.81
  -1   2   0   37.85    2.92
  -1   2   0   36.48    2.92
  -1   2   0   37.17    3.03
  -1   2   0   38.50    3.06
  -1   2   0   39.72    2.91
  -1   2   0   36.10    3.13
  -1   2   0   35.73    3.06
  -1   2   0   36.48    3.03
  -1   2   0   37.10    2.93
  -1   2   0   41.16    2.94
   0  -2   0  189.71   16.04
   0  -2   0  187.99   16.62
   0  -2   0  224.95   17.00
   0  -2   0  201.60   16.58
   0  -2   0  210.73   15.59
   0  -2   0  217.82   15.56
   0  -2   0  219.83   16.34
   0  -2   0  199.44   16.05
   0  -2   0  199.62   15.64
   0  -2   0  209.60   16.81
   0  -2   0  238.10   15.91
   0  -2   0  204.61   15.65
   0  -2   0  227.37   16.09
   0  -2   0  231.54   16.66
   0  -2   0  220.84   15.60
   0  -2   0  240.47   16.08
   0  -2   0  203.15   15.56
   0  -2   0  212.24   15.91
   0   2   0  225.89   15.57
   0   2   0  223.90   17.00
   0   2   0  223.30   16.65
   0   2   0  201.55   16.58
   0   2   0  201.83   16.05
   0   2   0  232.82   15.92
   0   2   0  250.96   16.10
   0   2   0  211.65   16.06
   0   2   0  239.23   15.61
   0   2   0  232.43   15.93
   0   2   0  183.51   15.65
   0   2   0  204.96   16.06
  -1  -2   0  164.18   12.30
  -1  -2   0  165.26   12.58
  -1  -2   0  171.91   12.71
  -1  -2   0  176.47   12.70
  -1  -2   0  169.29   13.28
  -1  -2   0  179.72   12.71
  -1  -2   0  169.14   13.15
  -1  -2   0  166.17   12.56
  -1  -2   0  157.16   12.91
  -1  -2   0  189.03   13.12
  -1  -2   0  182.05   12.73
  -1  -2   0  179.18   12.35
  -1  -2   0  174.34   12.57
  -1  -2   0  164.02   12.30
   1   2   0  178.04   12.55
   1   2   0  160.03   13.15
   1   2   0  170.91   12.28
   1   2   0  179.15   13.29
   1   2   0  164.43   12.70
   1   2   0  156.66   12.88
   1   2   0  173.25   12.93
   1   2   0  146.06   12.65
   1   2   0  175.51   12.34
   1   2   0  172.01   13.11
   1   2   0  157.24   12.56
   1   2   0  191.68   13.02
   1   2   0  165.89   12.32
   1   2   0  150.85   12.27
   1   2   0  163.41   12.69
  -2  -2   0    2.33    0.46
  -2  -2   0    3.15    0.52
  -2  -2   0    2.81    0.53
  -2  -2   0    2.81    0.55
  -2  -2   0    2.82    0.48
  -2  -2   0    2.66    0.50
  -2  -2   0    2.52    0.50
  -2  -2   0    3.86    0.49
  -2  -2   0    2.89    0.52
  -2  -2   0    2.62    0.55
  -2  -2   0    2.10    0.48
  -2  -2   0    2.32    0.57
  -2  -2   0    3.15    0.41
  -2  -2   0    3.31    0.46
  -2  -2   0    2.82    0.48
  -2  -2   0    2.90    0.44
  -2  -2   0    3.99    0.53
  -2  -2   0    2.10    0.45
   2   2   0    3.12    0.40
   2   2   0    2.85    0.42
   2   2   0    2.57    0.45
   2   2   0    4.02    0.53
   2   2   0    2.36    0.46
   2   2   0    2.56    0.48
   2   2   0    3.26    0.48
   2   2   0    2.83    0.46
   2   2   0    2.54    0.50
   2   2   0    2.97    0.34
   2   2   0    2.20    0.45
   2   2   0    4.19    0.66
   2   2   0    2.46    0.58
   2   2   0    2.17    0.40
   2   2   0    3.57    0.53
   2   2   0    3.27    0.42
  -3  -2   0    1.09    0.44
  -3  -2   0   -0.01    0.42
  -3  -2   0    0.04    0.34
  -3  -2   0    0.38    0.34
  -3  -2   0    0.13    0.38
  -3  -2   0    0.28    0.28
  -3  -2   0    0.88    0.41
  -3  -2   0    0.61    0.35
  -3  -2   0    1.09    0.47
  -3  -2   0    0.32    0.36
  -3  -2   0    1.33    0.43
  -3  -2   0    1.05    0.46
  -3  -2   0    0.54    0.35
  -3  -2   0    1.23    0.37
  -3  -2   0    0.08    0.50
  -3  -2   0    0.80    0.40
  -3  -2   0    0.41    0.37
   3   2   0    0.75    0.21
   3   2   0    0.37    0.30
   3   2   0    1.05    0.37
   3   2   0    0.44    0.51
   3   2   0    0.76    0.50
   3   2   0    0.62    0.23
   3   2   0    0.52    0.26
   3   2   0    0.20    0.30
   3   2   0    1.28    0.37
   3   2   0    0.78    0.36
   3   2   0    0.75    0.33
  -4  -2   0  165.54   14.58
  -4  -2   0  202.77   14.45
  -4  -2   0  194.01   14.08
  -4  -2   0  210.13   14.14
  -4  -2   0  167.68   14.08
  -4  -2   0  183.06   13.62
  -4  -2   0  166.68   13.94
  -4  -2   0  166.00   14.27
  -4  -2   0  195.37   13.92
  -4  -2   0  177.52   13.58
  -4  -2   0  184.28   14.55
  -4  -2   0  211.66   14.62
  -4  -2   0  202.80   14.13
  -4  -2   0  183.19   13.66
   4   2   0  177.88   14.10
   4   2   0  197.34   13.99
   4   2   0  193.55   14.10
   4   2   0  194.21   14.03
   4   2   0  172.12   14.60
   4   2   0  200.43   14.37
   4   2   0  168.03   14.59
  -5  -2   0   38.98    3.43
  -5  -2   0   37.25    3.51
  -5  -2   0   36.74    3.39
  -5  -2   0   42.05    3.27
  -5  -2   0   43.62    3.30
  -5  -2   0   38.21    3.41
  -5  -2   0   37.16    3.35
  -5  -2   0   38.50    3.48
  -5  -2   0   44.12    3.32
  -5  -2   0   39.59    3.37
  -5  -2   0   35.54    3.50
  -5  -2   0   43.92    3.48
  -5  -2   0   43.80    3.43
  -5  -2   0   41.54    3.22
   5   2   0   39.57    3.27
   5   2   0   45.19    3.31
   5   2   0   35.36    3.56
   5   2   0   38.54    3.56
   5   2   0   44.09    3.24
   5   2   0   43.31    3.26
  -6  -2   0    7.40    1.03
  -6  -2   0    8.44    1.14
  -6  -2   0    7.69    1.04
  -6  -2   0    8.43    1.10
  -6  -2   0    7.01    1.06
  -6  -2   0    7.71    1.06
  -6  -2   0    7.02    0.93
  -6  -2   0    7.66    1.02
  -6  -2   0   10.09    1.14
  -6  -2   0    7.60    1.16
   6   2   0    7.66    0.81
   6   2   0    7.95    1.25
   6   2   0    8.00    0.76
   6   2   0    9.74    1.29
  -7  -2   0   17.12    1.97
  -7  -2   0   17.45    1.90
  -7  -2   0   17.41    1.84
  -7  -2   0   16.60    1.87
  -7  -2   0   17.06    1.80
  -7  -2   0   17.01    1.84
  -7  -2   0   16.41    1.92
   7   2   0   22.30    2.15
   7   2   0   22.03    2.19
  -8  -2   0   78.22    6.62
  -8  -2   0   83.92    6.73
  -8  -2   0   75.07    6.69
  -8  -2   0   88.18    6.58
   8   2   0   79.22    6.98
   8   2   0   93.22    7.08
 -10   3   0   52.10    4.18
  -9   3   0   43.90    3.55
  -9   3   0   46.73    4.33
  -8   3   0    3.72    0.53
  -8   3   0    4.40    0.64
  -8   3   0    4.73    0.61
  -8   3   0    4.45    0.50
  -8   3   0    5.91    0.66
  -8   3   0    5.03    1.08
  -7   3   0   10.34    1.38
  -7   3   0    9.60    0.97
  -7   3   0   11.26    1.01
  -7   3   0   11.23    0.94
  -7   3   0   10.21    1.02
  -7   3   0    9.96    0.91
  -7   3   0   10.11    0.94
   6  -3   0  111.35    8.77
   6  -3   0  103.76    8.75
  -6   3   0  113.24    8.48
  -6   3   0  126.48    9.34
  -6   3   0  129.96    8.50
  -6   3   0   99.77    8.76
   5  -3   0   53.34    4.54
  -5   3   0   55.25    4.38
  -5   3   0   60.56    4.93
  -5   3   0   64.01    4.39
   4  -3   0    1.57    0.31
   4  -3   0    1.60    0.32
  -4   3   0    1.68    0.48
  -4   3   0    1.85    0.28
  -4   3   0    1.96    0.27
   3  -3   0  144.10   10.40
   3  -3   0  125.40   10.03
   3  -3   0  124.04   10.03
  -3   3   0  118.29    9.99
  -3   3   0  130.51    9.65
  -3   3   0  133.01   10.38
  -3   3   0  118.46    9.99
  -3   3   0  125.11    9.68
  -3   3   0  146.62   10.01
  -3   3   0  132.42    9.67
  -3   3   0  135.05    9.67
  -3   3   0  125.09    9.65
   2  -3   0  119.39   11.04
   2  -3   0  148.22   11.15
   2  -3   0  136.74   11.06
   2  -3   0  133.56   10.60
   2  -3   0  131.04   11.35
   2  -3   0  135.04   10.60
   2  -3   0  150.29   10.97
  -2   3   0  131.36   10.32
  -2   3   0  157.50   10.67
  -2   3   0  126.95   11.34
  -2   3   0  157.74   10.69
  -2   3   0  142.77   10.33
  -2   3   0  141.73   10.55
  -2   3   0  163.47   11.20
  -2   3   0  145.67   10.55
  -2   3   0  130.75   11.03
  -2   3   0  150.46   10.67
  -2   3   0  142.96   10.67
  -2   3   0  144.28   10.67
  -2   3   0  155.83   11.03
  -2   3   0  149.71   11.07
   1  -3   0    0.02    0.18
   1  -3   0    0.20    0.27
   1  -3   0    0.04    0.18
   1  -3   0   -0.18    0.17
   1  -3   0    0.11    0.16
   1  -3   0    0.00    0.21
   1  -3   0    0.34    0.34
   1  -3   0   -0.17    0.30
   1  -3   0    0.17    0.20
   1  -3   0    0.14    0.23
   1  -3   0    0.04    0.22
   1  -3   0   -0.10    0.14
  -1   3   0    0.20    0.24
  -1   3   0   -0.34    0.24
  -1   3   0    0.32    0.26
  -1   3   0   -0.16    0.20
  -1   3   0    0.53    0.31
  -1   3   0   -0.33    0.26
  -1   3   0    0.26    0.23
  -1   3   0    0.30    0.32
  -1   3   0    0.39    0.26
  -1   3   0   -0.01    0.23
  -1   3   0   -0.22    0.26
  -1   3   0    0.15    0.26
  -1   3   0    0.27    0.22
  -1   3   0   -0.11    0.23
  -1   3   0    0.02    0.17
  -1   3   0   -0.02    0.20
  -1   3   0    0.00    0.23
  -1   3   0    0.33    0.24
   0  -3   0   14.87    1.44
   0  -3   0   16.23    1.34
   0  -3   0   16.60    1.40
   0  -3   0   17.81    1.33
   0  -3   0   17.79    1.38
   0  -3   0   15.05    1.51
   0  -3   0   16.80    1.42
   0  -3   0   15.19    1.44
   0  -3   0   14.56    1.33
   0  -3   0   17.72    1.52
   0  -3   0   13.48    1.53
   0  -3   0   14.88    1.55
   0  -3   0   13.47    1.34
   0  -3   0   20.55    1.41
   0  -3   0   15.22    1.41
   0  -3   0   12.48    1.41
   0  -3   0   15.58    1.56
   0   3   0   19.37    1.50
   0   3   0   15.68    1.38
   0   3   0   17.34    1.38
   0   3   0   17.91    1.51
   0   3   0   19.25    1.52
   0   3   0   16.61    1.59
   0   3   0   15.72    1.37
   0   3   0   15.45    1.42
   0   3   0   13.86    1.35
   0   3   0   16.17    1.46
   0   3   0   17.10    1.44
   0   3   0   18.81    1.46
   0   3   0   17.69    1.55
   0   3   0   15.67    1.45
   0   3   0   17.18    1.58
   0   3   0   17.62    1.53
  -1  -3   0  250.36   17.57
  -1  -3   0  254.97   16.42
  -1  -3   0  235.59   16.03
  -1  -3   0  232.81   16.41
  -1  -3   0  235.55   17.19
  -1  -3   0  228.78   17.35
  -1  -3   0  226.53   16.07
  -1  -3   0  202.62   17.09
  -1  -3   0  203.12   16.54
  -1  -3   0  202.26   16.11
  -1  -3   0  250.84   16.60
  -1  -3   0  192.35   16.83
  -1  -3   0  221.43   16.05
  -1  -3   0  224.54   16.58
  -1  -3   0  227.72   16.58
  -1  -3   0  225.05   16.57
  -1  -3   0  210.90   16.07
   1   3   0  250.56   16.86
   1   3   0  220.08   17.17
   1   3   0  243.76   16.05
   1   3   0  219.44   16.11
   1   3   0  215.46   16.86
   1   3   0  231.64   16.58
   1   3   0  193.16   16.34
   1   3   0  200.52   17.49
   1   3   0  222.25   17.33
   1   3   0  215.89   16.54
   1   3   0  204.79   16.01
   1   3   0  198.37   16.37
   1   3   0  194.18   16.05
   1   3   0  203.93   17.08
   1   3   0  232.93   17.18
  -2  -3   0   58.00    3.94
  -2  -3   0   56.46    4.16
  -2  -3   0   41.32    3.74
  -2  -3   0   45.50    3.81
  -2  -3   0   42.35    3.87
  -2  -3   0   48.35    4.16
  -2  -3   0   40.14    4.08
  -2  -3   0   46.96    4.07
  -2  -3   0   44.51    3.93
  -2  -3   0   51.07    3.98
  -2  -3   0   48.79    3.96
  -2  -3   0   48.36    4.19
  -2  -3   0   52.58    3.84
  -2  -3   0   52.51    3.98
  -2  -3   0   47.14    3.87
  -2  -3   0   52.89    3.77
  -2  -3   0   47.79    4.03
   2   3   0   50.25    3.71
   2   3   0   47.19    3.76
   2   3   0   56.07    4.02
   2   3   0   58.02    3.98
   2   3   0   51.60    3.97
   2   3   0   47.41    4.13
   2   3   0   53.23    4.09
   2   3   0   54.52    4.18
   2   3   0   53.73    4.18
   2   3   0   48.07    3.84
   2   3   0   51.87    3.97
   2   3   0   46.81    3.93
   2   3   0   39.55    3.71
   2   3   0   47.50    3.73
  -3  -3   0   21.58    2.11
  -3  -3   0   26.15    2.11
  -3  -3   0   23.79    2.21
  -3  -3   0   22.80    2.14
  -3  -3   0   24.76    2.20
  -3  -3   0   21.12    2.08
  -3  -3   0   25.76    2.25
  -3  -3   0   27.81    2.12
  -3  -3   0   20.51    2.23
  -3  -3   0   18.75    2.07
  -3  -3   0   22.96    2.14
  -3  -3   0   24.79    1.98
  -3  -3   0   22.73    2.24
  -3  -3   0   27.36    2.04
  -3  -3   0   23.92    2.15
  -3  -3   0   24.09    2.29
  -3  -3   0   26.99    2.10
  -3  -3   0   19.77    2.15
  -3  -3   0   25.92    2.03
   3   3   0   27.00    1.94
   3   3   0   23.77    2.06
   3   3   0   24.84    2.03
   3   3   0   26.55    2.32
   3   3   0   23.46    2.11
   3   3   0   22.48    2.08
   3   3   0   17.84    2.02
   3   3   0   25.73    2.31
   3   3   0   24.43    2.24
   3   3   0   26.77    2.22
   3   3   0   22.81    1.96
   3   3   0   24.01    1.91
  -4  -3   0   16.58    1.76
  -4  -3   0   20.59    1.85
  -4  -3   0   18.59    1.74
  -4  -3   0   17.58    1.88
  -4  -3   0   16.67    1.63
  -4  -3   0   19.65    1.85
  -4  -3   0   16.61    1.83
  -4  -3   0   17.14    1.60
  -4  -3   0   17.29    1.89
  -4  -3   0   18.68    1.83
  -4  -3   0   16.96    1.78
  -4  -3   0   18.01    1.74
  -4  -3   0   22.29    1.83
  -4  -3   0   17.43    1.77
  -4  -3   0   20.62    1.75
  -4  -3   0   18.79    1.74
   4   3   0   18.28    1.92
   4   3   0   15.80    1.87
   4   3   0   17.65    1.62
   4   3   0   17.83    1.61
   4   3   0   18.41    1.61
   4   3   0   18.82    1.72
   4   3   0   18.84    1.84
   4   3   0   18.31    1.40
  -5  -3   0  120.75    9.67
  -5  -3   0  131.17    9.92
  -5  -3   0  123.72    9.30
  -5  -3   0  140.83    9.45
  -5  -3   0  122.11    9.90
  -5  -3   0  105.02    9.63
  -5  -3   0  124.20    9.82
  -5  -3   0  122.38    9.71
  -5  -3   0  126.46    9.38
  -5  -3   0  127.85   10.00
  -5  -3   0  127.23    9.56
  -5  -3   0  148.83    9.75
  -5  -3   0  121.02    9.29
   5   3   0  112.15    9.73
   5   3   0  131.67   10.12
   5   3   0  116.82    9.53
  -6  -3   0    3.75    0.96
  -6  -3   0    5.80    1.00
  -6  -3   0    6.27    1.10
  -6  -3   0    7.07    1.03
  -6  -3   0    6.72    1.02
  -6  -3   0    4.51    0.95
  -6  -3   0    5.90    0.94
  -6  -3   0    6.61    1.02
  -6  -3   0    3.99    0.89
   6   3   0    6.22    1.18
   6   3   0    3.41    0.67
   6   3   0    6.66    1.20
  -7  -3   0    4.09    0.95
  -7  -3   0    5.50    1.04
  -7  -3   0    3.75    0.99
  -7  -3   0    4.37    0.94
  -7  -3   0    4.59    1.03
   7   3   0    2.82    0.96
  -8  -3   0   41.69    3.76
  -9   4   0   66.51    5.11
  -8   4   0    2.71    0.46
  -8   4   0    3.79    0.53
  -8   4   0    2.90    0.92
  -7   4   0    1.42    0.30
  -7   4   0    0.81    0.31
  -7   4   0    1.81    0.37
  -7   4   0    1.56    0.65
  -6   4   0  109.21    8.18
  -6   4   0  114.50    7.93
  -6   4   0   99.39    8.69
  -6   4   0  104.93    7.92
  -6   4   0   96.21    8.17
   5  -4   0  122.12    9.78
   5  -4   0  121.20    9.78
  -5   4   0  114.18   10.22
  -5   4   0  132.15    9.45
  -5   4   0  126.37    9.76
  -5   4   0  131.07    9.46
  -5   4   0  132.21    9.44
   4  -4   0   23.45    1.94
   4  -4   0   23.35    1.96
  -4   4   0   26.23    1.94
  -4   4   0   21.15    1.86
  -4   4   0   23.56    1.79
  -4   4   0   21.35    1.79
  -4   4   0   24.36    1.84
  -4   4   0   22.90    1.80
  -4   4   0   23.62    1.86
  -4   4   0   21.01    2.14
  -4   4   0   20.13    1.82
   3  -4   0   27.43    2.43
   3  -4   0   24.85    2.28
   3  -4   0   28.96    2.30
  -3   4   0   26.68    2.15
  -3   4   0   25.97    2.03
  -3   4   0   26.35    2.22
  -3   4   0   26.63    2.17
  -3   4   0   25.11    2.18
  -3   4   0   25.13    2.10
  -3   4   0   26.90    2.05
  -3   4   0   27.03    2.14
  -3   4   0   24.46    2.25
  -3   4   0   28.10    2.13
  -3   4   0   26.05    2.15
  -3   4   0   28.94    2.47
  -3   4   0   29.74    2.26
   2  -4   0  502.66   32.73
   2  -4   0  463.34   34.15
   2  -4   0  451.49   33.04
   2  -4   0  444.58   33.03
   2  -4   0  400.38   34.26
   2  -4   0  424.63   34.62
   2  -4   0  404.34   33.05
   2  -4   0  449.18   34.29
   2  -4   0  484.79   33.04
   2  -4   0  443.25   33.04
   2  -4   0  507.30   35.10
  -2   4   0  440.68   34.20
  -2   4   0  427.11   33.12
  -2   4   0  449.64   34.25
  -2   4   0  393.07   35.04
  -2   4   0  445.34   32.82
  -2   4   0  461.36   33.17
  -2   4   0  468.28   33.69
  -2   4   0  472.35   32.08
  -2   4   0  441.64   33.12
  -2   4   0  457.10   32.15
  -2   4   0  450.85   32.16
  -2   4   0  438.08   33.11
  -2   4   0  394.28   32.78
  -2   4   0  441.35   34.27
  -2   4   0  396.61   33.09
  -2   4   0  448.60   34.67
  -2   4   0  473.19   32.07
   1  -4   0   48.96    3.85
   1  -4   0   50.69    3.35
   1  -4   0   46.46    3.78
   1  -4   0   42.54    3.66
   1  -4   0   43.02    3.49
   1  -4   0   43.80    3.38
   1  -4   0   48.81    3.56
   1  -4   0   43.68    3.76
   1  -4   0   49.89    3.53
   1  -4   0   38.90    3.36
   1  -4   0   44.81    3.73
  -1   4   0   46.92    3.73
  -1   4   0   42.70    3.64
  -1   4   0   36.60    3.69
  -1   4   0   41.08    3.57
  -1   4   0   44.21    3.56
  -1   4   0   48.32    3.41
  -1   4   0   45.67    3.46
  -1   4   0   42.13    3.58
  -1   4   0   41.97    3.52
  -1   4   0   50.02    3.78
  -1   4   0   44.11    3.53
  -1   4   0   41.73    3.57
  -1   4   0   42.73    3.45
  -1   4   0   49.73    3.78
  -1   4   0   44.61    3.43
  -1   4   0   44.17    3.45
  -1   4   0   43.40    3.85
   0  -4   0   25.01    2.46
   0  -4   0   26.57    2.50
   0  -4   0   21.47    2.22
   0  -4   0   26.06    2.24
   0  -4   0   30.36    2.19
   0  -4   0   24.46    2.12
   0  -4   0   29.51    2.20
   0  -4   0   25.63    2.19
   0  -4   0   31.34    2.15
   0  -4   0   26.62    2.19
   0  -4   0   26.28    2.28
   0  -4   0   28.11    2.34
   0  -4   0   31.42    2.37
   0  -4   0   33.11    2.54
   0   4   0   30.50    2.22
   0   4   0   26.29    2.32
   0   4   0   29.47    2.29
   0   4   0   27.63    2.29
   0   4   0   29.52    2.30
   0   4   0   21.43    2.40
   0   4   0   25.96    2.27
   0   4   0   24.57    2.40
   0   4   0   22.83    2.46
   0   4   0   26.33    2.31
   0   4   0   24.54    2.37
   0   4   0   24.59    2.42
   0   4   0   27.18    2.23
   0   4   0   29.20    2.21
   0   4   0   26.08    2.20
  -1  -4   0  183.91   14.54
  -1  -4   0  163.61   13.86
  -1  -4   0  180.27   13.87
  -1  -4   0  196.05   14.14
  -1  -4   0  182.84   13.89
  -1  -4   0  188.35   13.72
  -1  -4   0  200.71   13.92
  -1  -4   0  193.28   13.88
  -1  -4   0  200.22   13.47
  -1  -4   0  177.24   14.34
  -1  -4   0  163.74   13.46
  -1  -4   0  174.62   13.43
  -1  -4   0  174.66   13.39
  -1  -4   0  192.36   13.47
  -1  -4   0  167.59   14.38
  -1  -4   0  187.36   14.72
   1   4   0  203.42   13.77
   1   4   0  186.41   13.47
   1   4   0  195.70   13.43
   1   4   0  187.55   13.87
   1   4   0  185.23   13.41
   1   4   0  171.96   14.38
   1   4   0  185.24   14.53
   1   4   0  176.91   13.88
   1   4   0  198.60   13.73
   1   4   0  183.51   14.14
   1   4   0  169.03   14.08
   1   4   0  206.91   13.93
   1   4   0  161.09   14.65
   1   4   0  169.53   13.45
   1   4   0  179.62   14.34
  -2  -4   0  139.71   10.39
  -2  -4   0  136.15   10.74
  -2  -4   0  115.22   10.30
  -2  -4   0  153.03   10.45
  -2  -4   0  136.84   10.58
  -2  -4   0  140.38   10.06
  -2  -4   0  125.50   10.98
  -2  -4   0  145.15   10.80
  -2  -4   0  124.97   10.36
  -2  -4   0  127.72    9.98
  -2  -4   0  139.36   10.26
  -2  -4   0  131.06   10.38
  -2  -4   0  138.17   10.05
  -2  -4   0  154.90   10.29
  -2  -4   0  127.51   10.02
  -2  -4   0  136.92   10.89
   2   4   0  118.13    9.97
   2   4   0  141.05   10.89
   2   4   0  154.84   10.85
   2   4   0  142.94    9.98
   2   4   0  138.63    9.98
   2   4   0  137.41   10.38
   2   4   0  138.27   10.00
   2   4   0  143.73   10.82
   2   4   0  127.55   10.36
   2   4   0  125.90   10.49
   2   4   0  123.86   10.19
   2   4   0  130.24   10.34
   2   4   0  136.63   10.72
  -3  -4   0    0.53    0.49
  -3  -4   0    0.20    0.42
  -3  -4   0    1.03    0.53
  -3  -4   0    1.11    0.48
  -3  -4   0    0.82    0.54
  -3  -4   0   -0.06    0.52
  -3  -4   0    2.27    0.57
  -3  -4   0    0.93    0.53
  -3  -4   0    0.68    0.43
  -3  -4   0    1.67    0.71
  -3  -4   0    0.16    0.39
  -3  -4   0    0.44    0.45
  -3  -4   0    1.06    0.47
  -3  -4   0    0.05    0.27
  -3  -4   0    1.02    0.47
  -3  -4   0    1.26    0.49
  -3  -4   0    0.55    0.52
   3   4   0    1.08    0.61
   3   4   0    1.29    0.45
   3   4   0    1.31    0.50
   3   4   0    0.88    0.55
   3   4   0    0.52    0.28
   3   4   0    1.23    0.61
   3   4   0    1.10    0.38
   3   4   0    1.04    0.42
   3   4   0    0.78    0.47
   3   4   0    1.22    0.53
   3   4   0    1.10    0.46
   3   4   0    0.89    0.46
   3   4   0    1.10    0.39
  -4  -4   0    4.80    0.89
  -4  -4   0    4.60    0.83
  -4  -4   0    5.98    0.90
  -4  -4   0    3.24    0.89
  -4  -4   0    5.39    0.95
  -4  -4   0    3.49    0.96
  -4  -4   0    4.01    0.85
  -4  -4   0    5.63    0.92
  -4  -4   0    4.66    0.80
  -4  -4   0    5.02    0.92
  -4  -4   0    5.09    0.87
  -4  -4   0    4.48    0.95
  -4  -4   0    4.83    0.85
  -4  -4   0    5.26    0.78
  -4  -4   0    3.34    0.81
  -4  -4   0    7.08    0.87
   4   4   0    4.21    0.98
   4   4   0    5.40    0.61
   4   4   0    4.19    0.96
   4   4   0    3.93    0.80
   4   4   0    5.83    0.78
   4   4   0    4.61    0.76
   4   4   0    5.97    0.95
   4   4   0    3.91    0.78
  -5  -4   0   67.50    5.24
  -5  -4   0   73.90    5.72
  -5  -4   0   66.56    5.53
  -5  -4   0   69.60    5.31
  -5  -4   0   55.45    5.46
  -5  -4   0   81.75    5.46
  -5  -4   0   67.35    5.36
  -5  -4   0   67.06    5.55
  -5  -4   0   73.89    5.78
  -5  -4   0   54.92    5.33
   5   4   0   63.48    5.49
   5   4   0   73.13    5.87
   5   4   0   68.76    5.82
   5   4   0   64.77    5.27
  -6  -4   0   10.64    1.46
  -6  -4   0    9.68    1.49
  -6  -4   0   12.14    1.53
  -6  -4   0    9.53    1.40
  -6  -4   0   10.65    1.48
   6   4   0   12.91    1.37
   6   4   0   13.16    1.70
  -7  -4   0    5.23    1.14
  -7  -4   0    5.38    1.09
  -7  -4   0    4.54    1.06
  -7  -4   0    6.56    1.29
   7   4   0    5.56    1.31
   7   4   0    5.73    0.82
  -8  -4   0   21.11    2.37
  -9   5   0   71.05    5.43
  -8   5   0   13.69    1.19
  -8   5   0   13.00    1.31
  -8   5   0   12.27    1.27
  -8   5   0   14.34    1.83
  -7   5   0   25.58    2.21
  -7   5   0   27.72    2.20
  -7   5   0   25.69    2.31
  -7   5   0   31.02    2.20
  -7   5   0   27.04    2.17
  -7   5   0   28.56    2.24
  -7   5   0   27.68    2.75
  -7   5   0   24.84    2.30
   6  -5   0   22.05    2.04
   6  -5   0   26.07    2.03
  -6   5   0   23.07    1.94
  -6   5   0   24.47    2.07
  -6   5   0   23.66    2.00
  -6   5   0   22.70    1.93
  -6   5   0   22.71    1.97
  -6   5   0   25.14    1.92
  -6   5   0   24.02    2.43
  -6   5   0   25.20    2.01
   5  -5   0  151.70   11.79
   5  -5   0  134.06   11.75
  -5   5   0  134.21   10.97
  -5   5   0  151.93   12.29
  -5   5   0  172.04   11.27
  -5   5   0  168.14   11.35
  -5   5   0  142.01   11.37
  -5   5   0  152.18   11.75
  -5   5   0  153.00   11.23
  -5   5   0  158.23   11.41
  -5   5   0  151.76   11.38
  -5   5   0  147.48   10.97
   4  -5   0    0.37    0.34
   4  -5   0    0.66    0.43
   4  -5   0    0.02    0.39
  -4   5   0   -0.29    0.24
  -4   5   0    0.11    0.27
  -4   5   0   -0.37    0.26
  -4   5   0    0.39    0.33
  -4   5   0    0.26    0.22
  -4   5   0    0.01    0.30
  -4   5   0    0.39    0.30
  -4   5   0    0.10    0.19
  -4   5   0   -0.10    0.39
  -4   5   0   -0.12    0.27
  -4   5   0    0.27    0.25
  -4   5   0    0.18    0.23
   3  -5   0   12.85    1.25
   3  -5   0   12.08    0.95
   3  -5   0   11.84    1.36
   3  -5   0   12.39    1.04
   3  -5   0   11.44    1.29
  -3   5   0    9.90    1.16
  -3   5   0   13.42    1.13
  -3   5   0   12.37    1.07
  -3   5   0    9.21    1.04
  -3   5   0   10.45    1.21
  -3   5   0   12.04    1.21
  -3   5   0   12.47    1.16
  -3   5   0   11.06    1.18
  -3   5   0   11.46    1.18
  -3   5   0   12.33    1.38
  -3   5   0   11.91    1.19
  -3   5   0   12.31    1.14
  -3   5   0   11.60    1.11
   2  -5   0  265.39   17.36
   2  -5   0  207.79   18.08
   2  -5   0  260.65   17.35
   2  -5   0  252.69   17.41
   2  -5   0  216.22   18.11
   2  -5   0  266.20   18.00
   2  -5   0  226.96   17.39
   2  -5   0  255.16   17.17
   2  -5   0  216.35   18.25
   2  -5   0  213.57   17.36
   2  -5   0  238.02   18.55
  -2   5   0  225.61   16.95
  -2   5   0  226.03   17.50
  -2   5   0  221.83   18.29
  -2   5   0  199.11   17.43
  -2   5   0  254.14   17.52
  -2   5   0  238.27   16.96
  -2   5   0  233.74   17.50
  -2   5   0  224.15   16.88
  -2   5   0  254.42   16.94
  -2   5   0  234.21   17.30
  -2   5   0  249.42   17.80
  -2   5   0  201.67   18.52
  -2   5   0  193.18   18.01
  -2   5   0  213.76   18.06
  -2   5   0  257.01   17.33
  -2   5   0  231.21   18.10
  -2   5   0  230.46   16.94
   1  -5   0  237.43   15.02
   1  -5   0  218.99   14.93
   1  -5   0  201.26   14.99
   1  -5   0  205.26   15.50
   1  -5   0  192.53   15.45
   1  -5   0  206.80   16.13
   1  -5   0  205.70   16.46
   1  -5   0  177.78   15.45
   1  -5   0  206.96   16.01
   1  -5   0  184.94   16.10
   1  -5   0  210.48   16.26
   1  -5   0  231.11   15.48
  -1   5   0  186.86   15.05
  -1   5   0  229.55   16.30
  -1   5   0  207.26   15.38
  -1   5   0  184.96   15.05
  -1   5   0  222.38   15.85
  -1   5   0  187.62   16.47
  -1   5   0  227.34   15.05
  -1   5   0  227.55   16.14
  -1   5   0  214.82   16.08
  -1   5   0  215.23   15.58
  -1   5   0  184.01   15.52
  -1   5   0  189.73   15.09
  -1   5   0  240.07   16.17
  -1   5   0  171.97   15.50
  -1   5   0  204.41   15.06
  -1   5   0  197.38   15.55
   0  -5   0   39.97    3.09
   0  -5   0   37.84    3.35
   0  -5   0   40.01    3.35
   0  -5   0   36.86    3.24
   0  -5   0   44.71    3.17
   0  -5   0   42.26    3.31
   0  -5   0   41.93    3.20
   0  -5   0   42.85    3.54
   0  -5   0   41.30    3.18
   0  -5   0   34.14    3.32
   0  -5   0   41.52    3.17
   0  -5   0   41.75    3.31
   0  -5   0   34.38    3.50
   0  -5   0   44.31    3.50
   0  -5   0   43.20    3.57
   0  -5   0   40.22    3.59
   0   5   0   40.28    3.48
   0   5   0   37.31    3.28
   0   5   0   39.94    3.24
   0   5   0   37.85    3.44
   0   5   0   36.97    3.17
   0   5   0   36.99    3.17
   0   5   0   38.73    3.30
   0   5   0   44.49    3.56
   0   5   0   37.07    3.50
   0   5   0   46.98    3.66
   0   5   0   37.69    3.35
   0   5   0   39.01    3.49
   0   5   0   46.25    3.36
   0   5   0   40.32    3.20
   0   5   0   39.15    3.38
  -1  -5   0   32.09    2.68
  -1  -5   0   33.36    2.98
  -1  -5   0   32.01    2.88
  -1  -5   0   33.70    3.10
  -1  -5   0   29.21    3.00
  -1  -5   0   35.88    2.76
  -1  -5   0   31.90    2.70
  -1  -5   0   37.05    2.90
  -1  -5   0   32.44    2.73
  -1  -5   0   33.12    3.05
  -1  -5   0   34.43    2.90
  -1  -5   0   36.17    2.82
  -1  -5   0   32.09    3.03
  -1  -5   0   33.00    2.88
  -1  -5   0   32.54    2.73
   1   5   0   37.03    3.00
   1   5   0   36.53    2.91
   1   5   0   33.32    2.88
   1   5   0   28.49    2.69
   1   5   0   30.39    2.68
   1   5   0   37.91    3.08
   1   5   0   32.11    2.90
   1   5   0   35.48    2.78
   1   5   0   27.29    3.02
   1   5   0   32.48    2.88
   1   5   0   29.05    2.76
   1   5   0   34.41    2.74
   1   5   0   36.15    3.09
  -2  -5   0  204.76   16.91
  -2  -5   0  252.37   17.38
  -2  -5   0  213.12   18.12
  -2  -5   0  227.15   17.56
  -2  -5   0  215.20   17.83
  -2  -5   0  247.78   17.58
  -2  -5   0  255.14   18.25
  -2  -5   0  212.61   17.02
  -2  -5   0  213.83   17.52
  -2  -5   0  243.29   18.43
  -2  -5   0  219.71   16.99
  -2  -5   0  239.04   17.59
  -2  -5   0  223.02   17.57
   2   5   0  235.24   18.23
   2   5   0  229.72   18.13
   2   5   0  244.71   16.98
   2   5   0  211.42   18.18
   2   5   0  199.20   17.76
   2   5   0  259.87   17.58
   2   5   0  258.12   17.60
   2   5   0  264.74   18.46
   2   5   0  243.96   16.94
   2   5   0  240.84   16.97
   2   5   0  233.22   16.98
   2   5   0  208.06   17.79
  -3  -5   0   21.02    1.81
  -3  -5   0   13.35    1.58
  -3  -5   0   14.74    1.54
  -3  -5   0   15.30    1.80
  -3  -5   0   14.78    1.72
  -3  -5   0   14.43    1.53
  -3  -5   0   12.66    1.55
  -3  -5   0   13.67    1.62
  -3  -5   0   13.36    1.72
  -3  -5   0   14.63    1.57
  -3  -5   0   16.58    1.89
  -3  -5   0   16.26    1.73
  -3  -5   0   16.60    1.81
  -3  -5   0   14.48    1.67
  -3  -5   0   14.04    1.51
   3   5   0   14.04    1.58
   3   5   0   14.75    1.74
   3   5   0   15.15    1.81
   3   5   0   15.96    1.51
   3   5   0   16.23    1.67
   3   5   0   17.13    1.86
   3   5   0   13.55    1.58
   3   5   0   15.49    1.45
   3   5   0   13.85    1.48
   3   5   0   12.72    1.49
   3   5   0   17.15    1.68
   3   5   0   17.70    1.39
  -4  -5   0   19.56    1.84
  -4  -5   0   19.20    1.97
  -4  -5   0   18.93    1.96
  -4  -5   0   16.50    1.81
  -4  -5   0   17.96    1.88
  -4  -5   0   19.44    2.02
  -4  -5   0   18.13    2.04
  -4  -5   0   17.73    1.89
  -4  -5   0   17.13    2.03
  -4  -5   0   17.74    1.99
   4   5   0   18.68    2.14
   4   5   0   18.86    2.05
   4   5   0   17.91    1.63
   4   5   0   19.26    1.87
   4   5   0   17.69    1.89
   4   5   0   18.00    1.86
  -5  -5   0   68.20    6.91
  -5  -5   0   83.72    6.81
  -5  -5   0   73.59    6.68
  -5  -5   0   78.14    6.45
  -5  -5   0   92.83    6.70
  -5  -5   0   93.53    6.84
   5   5   0   78.50    7.05
   5   5   0   85.51    6.79
   5   5   0   90.77    7.07
  -6  -5   0   73.90    5.88
  -6  -5   0   73.28    5.76
  -6  -5   0   78.99    6.18
   6   5   0   56.27    5.66
  -7  -5   0    7.49    1.32
  -7  -5   0    8.39    1.41
   7   5   0    6.33    1.05
  -9   6   0   13.81    1.35
  -8   6   0   71.14    5.47
  -8   6   0   69.58    5.30
  -8   6   0   74.98    6.37
   7  -6   0    9.21    1.08
  -7   6   0   10.66    1.55
  -7   6   0   10.78    1.07
  -7   6   0   11.15    1.21
  -7   6   0   10.58    1.02
  -7   6   0   11.82    1.09
  -7   6   0   12.01    1.02
   6  -6   0    5.49    0.75
   6  -6   0    4.94    0.80
  -6   6   0    5.77    0.67
  -6   6   0    5.60    0.64
  -6   6   0    5.92    0.77
  -6   6   0    6.64    0.72
  -6   6   0    5.87    1.09
  -6   6   0    5.88    0.71
  -6   6   0    6.03    0.75
  -6   6   0    5.05    0.80
   5  -6   0  146.34   10.87
   5  -6   0  140.59   10.80
  -5   6   0  143.11   10.35
  -5   6   0  148.38   10.49
  -5   6   0  132.32   10.29
  -5   6   0  137.54   11.28
  -5   6   0  142.61   10.81
  -5   6   0  147.79   10.62
  -5   6   0  123.97   10.38
  -5   6   0  132.53    9.99
  -5   6   0  132.79   10.44
  -5   6   0  148.67   10.50
  -5   6   0  126.84   10.08
  -5   6   0  126.78   10.06
   4  -6   0   55.79    4.85
   4  -6   0   62.67    4.93
  -4   6   0   54.83    4.49
  -4   6   0   50.32    5.07
  -4   6   0   63.21    4.78
  -4   6   0   61.40    4.48
  -4   6   0   58.58    4.62
  -4   6   0   63.01    4.73
  -4   6   0   67.39    4.68
  -4   6   0   57.51    4.69
  -4   6   0   56.38    4.60
  -4   6   0   49.52    4.45
  -4   6   0   60.50    4.87
  -4   6   0   65.66    4.75
   3  -6   0   66.61    5.13
   3  -6   0   66.43    5.14
   3  -6   0   60.98    5.56
   3  -6   0   73.09    5.58
   3  -6   0   75.35    5.35
   3  -6   0   60.68    5.47
  -3   6   0   73.24    5.46
  -3   6   0   65.08    5.35
  -3   6   0   70.16    5.38
  -3   6   0   67.80    5.27
  -3   6   0   72.50    5.38
  -3   6   0   64.10    5.29
  -3   6   0   65.62    5.53
  -3   6   0   62.52    5.23
  -3   6   0   73.43    5.83
  -3   6   0   67.61    5.14
  -3   6   0   65.48    5.08
  -3   6   0   67.00    5.13
  -3   6   0   64.24    5.02
  -3   6   0   67.30    5.14
   2  -6   0   24.08    1.96
   2  -6   0   21.15    1.87
   2  -6   0   21.62    2.16
   2  -6   0   21.09    2.00
   2  -6   0   21.56    1.91
   2  -6   0   21.64    2.08
   2  -6   0   19.36    2.10
   2  -6   0   22.53    1.84
   2  -6   0   20.61    1.79
  -2   6   0   23.15    1.99
  -2   6   0   20.00    1.89
  -2   6   0   20.07    2.01
  -2   6   0   21.39    1.91
  -2   6   0   21.49    1.94
  -2   6   0   18.80    1.86
  -2   6   0   21.81    1.98
  -2   6   0   20.89    2.24
  -2   6   0   22.09    2.08
  -2   6   0   23.23    2.01
  -2   6   0   22.28    2.11
  -2   6   0   24.42    2.07
  -2   6   0   22.73    1.85
  -2   6   0   18.22    1.98
  -2   6   0   26.20    2.18
   1  -6   0  172.20   11.09
   1  -6   0  139.89   11.03
   1  -6   0  143.02   11.44
   1  -6   0  151.68   10.97
   1  -6   0  148.79   11.40
   1  -6   0  154.12   11.99
   1  -6   0  148.47   12.03
   1  -6   0  130.25   11.92
   1  -6   0  136.96   11.40
   1  -6   0  148.14   11.84
   1  -6   0  153.47   11.48
  -1   6   0  140.03   11.73
  -1   6   0  157.85   11.17
  -1   6   0  149.70   11.55
  -1   6   0  148.34   11.18
  -1   6   0  152.65   11.91
  -1   6   0  157.24   12.30
  -1   6   0  139.25   11.91
  -1   6   0  178.82   11.57
  -1   6   0  160.26   11.99
  -1   6   0  154.71   11.17
  -1   6   0  130.80   11.34
  -1   6   0  131.58   11.50
  -1   6   0  168.25   12.11
  -1   6   0  141.80   11.52
  -1   6   0  175.22   11.47
   0  -6   0    4.15    0.65
   0  -6   0    3.06    0.85
   0  -6   0    4.45    0.66
   0  -6   0    4.45    0.85
   0  -6   0    4.18    0.80
   0  -6   0    4.33    0.80
   0  -6   0    5.07    0.74
   0  -6   0    3.21    0.71
   0  -6   0    2.82    0.65
   0  -6   0    4.14    0.54
   0  -6   0    4.85    0.74
   0  -6   0    4.39    0.96
   0  -6   0    3.12    0.64
   0  -6   0    3.72    0.66
   0  -6   0    3.32    0.74
   0   6   0    4.02    0.89
   0   6   0    3.55    0.66
   0   6   0    3.73    0.69
   0   6   0    3.28    0.83
   0   6   0    3.14    0.75
   0   6   0    2.96    0.71
   0   6   0    2.17    0.67
   0   6   0    3.57    0.69
   0   6   0    3.62    0.74
   0   6   0    4.18    0.77
   0   6   0    5.26    0.94
   0   6   0    4.36    0.82
   0   6   0    3.68    0.84
   0   6   0    4.13    0.88
  -1  -6   0   -0.24    0.36
  -1  -6   0    0.61    0.53
  -1  -6   0    1.59    0.74
  -1  -6   0    0.60    0.46
  -1  -6   0    0.00    0.41
  -1  -6   0   -0.20    0.47
  -1  -6   0    0.30    0.42
  -1  -6   0    0.24    0.43
  -1  -6   0    0.42    0.53
  -1  -6   0    0.66    0.44
  -1  -6   0    1.21    0.55
  -1  -6   0    0.20    0.49
  -1  -6   0    0.49    0.49
  -1  -6   0    0.80    0.62
   1   6   0    1.12    0.48
   1   6   0    0.00    0.55
   1   6   0    0.19    0.43
   1   6   0    1.29    0.66
   1   6   0    0.77    0.52
   1   6   0   -0.08    0.51
   1   6   0    0.13    0.47
   1   6   0    1.08    0.47
   1   6   0   -0.06    0.39
   1   6   0   -0.23    0.44
   1   6   0    0.85    0.53
   1   6   0    0.00    0.58
   1   6   0   -0.43    0.48
  -2  -6   0   87.23    7.41
  -2  -6   0  106.51    7.58
  -2  -6   0   94.83    7.55
  -2  -6   0  102.36    7.27
  -2  -6   0  106.09    7.34
  -2  -6   0   95.10    7.59
  -2  -6   0  103.06    8.01
  -2  -6   0   96.15    7.60
  -2  -6   0   86.05    7.85
  -2  -6   0  102.76    7.28
  -2  -6   0  101.42    7.30
  -2  -6   0   89.61    7.57
  -2  -6   0   88.10    7.81
  -2  -6   0  102.47    7.34
   2   6   0   90.42    7.53
   2   6   0   93.08    7.17
   2   6   0   93.07    7.25
   2   6   0   98.64    7.26
   2   6   0   85.61    7.88
   2   6   0   94.77    7.92
   2   6   0   91.90    7.81
   2   6   0   80.34    7.59
   2   6   0   88.60    7.62
   2   6   0  100.33    7.59
  -3  -6   0   51.98    5.26
  -3  -6   0   64.92    5.09
  -3  -6   0   65.80    5.25
  -3  -6   0   77.58    5.41
  -3  -6   0   50.82    5.25
  -3  -6   0   61.22    5.53
  -3  -6   0   62.88    5.36
   3   6   0   70.65    5.67
   3   6   0   62.94    4.90
   3   6   0   59.69    5.32
   3   6   0   66.24    5.36
   3   6   0   62.20    5.34
   3   6   0   71.02    5.22
   3   6   0   69.54    5.03
  -4  -6   0   18.27    2.13
  -4  -6   0   17.07    2.00
  -4  -6   0   18.37    1.95
  -4  -6   0   13.41    1.95
  -4  -6   0   17.20    2.01
  -4  -6   0   17.78    1.88
   4   6   0   18.07    2.12
   4   6   0   18.27    1.45
   4   6   0   16.60    1.88
   4   6   0   18.21    1.88
  -5  -6   0    7.60    1.45
  -5  -6   0   11.76    1.54
  -5  -6   0    8.29    1.32
  -5  -6   0    8.84    1.34
   5   6   0    6.74    1.24
  -6  -6   0   73.48    6.43
  -6  -6   0   73.33    6.19
  -6  -6   0   65.87    5.99
  -6  -6   0   75.15    5.92
   6   6   0   70.98    6.05
  -7  -6   0   -0.34    0.68
   7   6   0    0.82    0.70
  -8   7   0   32.82    2.75
   7  -7   0   16.24    1.64
   7  -7   0   17.02    1.55
  -7   7   0   15.94    1.47
  -7   7   0   20.84    2.20
  -7   7   0   16.97    1.54
  -7   7   0   14.63    1.47
  -7   7   0   17.06    1.58
   6  -7   0    0.19    0.58
   6  -7   0    0.39    0.45
  -6   7   0    0.35    0.37
  -6   7   0    0.11    0.61
  -6   7   0   -0.27    0.41
  -6   7   0    0.43    0.42
  -6   7   0    0.73    0.44
  -6   7   0    0.67    0.38
   5  -7   0    6.16    1.00
   5  -7   0    5.17    0.89
  -5   7   0    6.89    0.86
  -5   7   0    5.78    1.15
  -5   7   0    4.14    0.76
  -5   7   0    6.43    0.82
  -5   7   0    6.30    0.79
  -5   7   0    7.23    0.98
  -5   7   0    5.43    0.82
   4  -7   0   42.69    4.40
   4  -7   0   56.30    4.47
  -4   7   0   52.24    4.36
  -4   7   0   52.28    4.04
  -4   7   0   52.07    4.19
  -4   7   0   57.63    4.48
  -4   7   0   60.51    4.80
  -4   7   0   42.24    4.04
  -4   7   0   48.69    4.07
  -4   7   0   53.31    4.11
  -4   7   0   56.14    4.32
  -4   7   0   54.03    4.24
   3  -7   0    7.48    0.93
   3  -7   0    7.11    0.85
   3  -7   0    8.86    1.07
   3  -7   0    8.84    1.23
   3  -7   0    8.93    1.20
  -3   7   0    8.58    1.31
  -3   7   0    6.93    1.02
  -3   7   0    6.86    1.04
  -3   7   0    6.54    1.02
  -3   7   0    7.21    1.02
  -3   7   0    7.51    0.97
  -3   7   0    8.47    1.15
  -3   7   0    8.94    1.15
  -3   7   0   10.02    1.08
  -3   7   0    8.88    1.13
  -3   7   0    7.51    0.99
  -3   7   0    7.07    1.12
   2  -7   0    4.13    0.72
   2  -7   0    3.59    0.90
   2  -7   0    5.23    0.81
   2  -7   0    4.75    1.03
   2  -7   0    3.74    0.65
   2  -7   0    4.09    0.83
   2  -7   0    4.69    0.65
  -2   7   0    4.57    0.87
  -2   7   0    3.50    0.86
  -2   7   0    4.04    0.79
  -2   7   0    3.31    0.77
  -2   7   0    4.84    0.79
  -2   7   0    5.40    0.82
  -2   7   0    4.40    0.75
  -2   7   0    4.24    0.94
  -2   7   0    5.56    0.84
  -2   7   0    3.11    0.77
  -2   7   0    3.64    0.85
  -2   7   0    4.34    0.85
  -2   7   0    4.17    0.88
  -2   7   0    3.85    0.98
   1  -7   0  124.37   10.37
   1  -7   0  132.97   10.89
   1  -7   0  132.50   10.35
   1  -7   0  128.63   10.72
   1  -7   0  141.21   10.94
   1  -7   0  150.43   10.96
  -1   7   0  129.88   10.47
  -1   7   0  114.06   10.27
  -1   7   0  141.86   10.55
  -1   7   0  133.78   10.87
  -1   7   0  123.83   11.12
  -1   7   0  124.05   10.31
  -1   7   0  141.74   10.11
  -1   7   0  138.81   10.51
  -1   7   0  133.79   10.10
  -1   7   0  146.57   10.75
  -1   7   0  147.10   10.91
  -1   7   0  125.75   10.10
  -1   7   0  141.51   10.85
  -1   7   0  134.21   10.42
  -1   7   0  149.52   10.14
  -1   7   0  132.53   10.15
   0  -7   0    8.31    1.09
   0  -7   0    7.32    1.17
   0  -7   0    8.02    0.83
   0  -7   0    5.78    0.94
   0  -7   0    7.29    1.21
   0  -7   0    7.82    1.32
   0  -7   0    8.08    1.06
   0  -7   0    8.03    1.13
   0  -7   0    6.99    1.28
   0  -7   0    6.92    0.96
   0  -7   0    9.64    1.01
   0  -7   0    7.77    1.15
   0   7   0    7.72    1.18
   0   7   0    7.13    1.05
   0   7   0    5.73    1.06
   0   7   0    8.10    1.05
   0   7   0    7.24    1.24
   0   7   0    8.27    1.10
   0   7   0    8.53    1.13
   0   7   0    9.33    1.21
   0   7   0    6.60    1.11
   0   7   0    7.82    1.29
   0   7   0    8.05    1.23
  -1  -7   0   25.80    2.43
  -1  -7   0   23.64    2.56
  -1  -7   0   24.11    2.27
  -1  -7   0   21.19    2.01
  -1  -7   0   25.66    2.51
  -1  -7   0   25.42    2.18
  -1  -7   0   25.22    2.42
  -1  -7   0   22.18    2.26
  -1  -7   0   25.78    2.18
  -1  -7   0   16.79    2.18
  -1  -7   0   23.88    2.19
   1   7   0   23.40    2.34
   1   7   0   25.12    2.53
   1   7   0   24.51    2.24
   1   7   0   23.08    2.32
   1   7   0   27.54    2.32
   1   7   0   21.97    2.53
   1   7   0   18.98    2.08
  -2  -7   0   10.72    1.51
  -2  -7   0   12.75    1.51
  -2  -7   0    9.47    1.48
  -2  -7   0    9.85    1.34
  -2  -7   0   10.83    1.49
  -2  -7   0    8.62    1.19
   2   7   0   10.29    1.34
   2   7   0   11.28    1.48
   2   7   0   11.01    1.20
  -3  -7   0   87.53    6.58
  -3  -7   0   83.58    6.79
  -3  -7   0   87.72    6.98
  -3  -7   0   83.28    6.98
   3   7   0   79.49    6.40
  -4  -7   0    2.74    0.95
  -4  -7   0    2.35    0.96
  -4  -7   0    0.87    0.78
  -4  -7   0    2.66    0.91
   4   7   0    1.80    0.44
  -5  -7   0    0.02    0.67
  -5  -7   0    0.40    0.73
   5   7   0   -0.67    0.64
  -6  -7   0   38.00    3.43
  -6  -7   0   36.76    3.49
   6   7   0   31.80    3.34
  -8   8   0   41.35    3.48
   7  -8   0   15.62    1.68
  -7   8   0   16.15    1.53
  -7   8   0   14.25    1.59
   6  -8   0    4.90    1.02
   6  -8   0    7.51    1.16
  -6   8   0    9.30    1.09
  -6   8   0    9.25    1.10
  -6   8   0    7.82    1.02
  -6   8   0    8.05    1.45
  -6   8   0    7.90    0.99
   5  -8   0    9.21    1.28
   5  -8   0    7.70    1.15
  -5   8   0    9.75    1.50
  -5   8   0    6.28    0.98
  -5   8   0    8.67    1.11
  -5   8   0    8.72    1.12
  -5   8   0    6.97    0.97
  -5   8   0    7.97    1.06
  -5   8   0    8.35    1.10
  -5   8   0    7.02    1.14
   4  -8   0  176.41   12.85
   4  -8   0  179.41   12.82
  -4   8   0  152.56   13.20
  -4   8   0  142.72   11.91
  -4   8   0  180.95   11.99
  -4   8   0  168.98   11.95
  -4   8   0  149.63   12.16
  -4   8   0  147.77   12.27
  -4   8   0  152.55   11.84
  -4   8   0  150.12   12.56
   3  -8   0    3.10    0.92
   3  -8   0    3.54    0.78
   3  -8   0    3.29    0.96
  -3   8   0    3.84    0.83
  -3   8   0    2.36    0.76
  -3   8   0    3.77    1.12
  -3   8   0    4.46    0.82
  -3   8   0    3.72    0.79
  -3   8   0    2.91    0.76
  -3   8   0    4.26    0.94
   2  -8   0    5.20    1.07
   2  -8   0    8.35    1.33
   2  -8   0    8.32    1.31
  -2   8   0    8.39    1.10
  -2   8   0    4.67    0.96
  -2   8   0    8.76    1.13
  -2   8   0    7.63    1.13
  -2   8   0    6.94    1.06
  -2   8   0    6.51    1.03
  -2   8   0    7.93    1.39
  -2   8   0    6.39    1.05
  -2   8   0    6.71    1.13
   1  -8   0   21.80    2.66
   1  -8   0   25.44    2.65
  -1   8   0   29.18    2.59
  -1   8   0   28.05    2.80
  -1   8   0   27.05    2.43
  -1   8   0   26.12    2.40
  -1   8   0   24.20    2.50
  -1   8   0   27.89    2.61
   0  -8   0   64.03    4.69
   0  -8   0   60.06    4.90
   0   8   0   61.98    5.31
   0   8   0   58.96    5.15
   0   8   0   62.50    5.00
   0   8   0   66.47    5.35
   0   8   0   64.24    5.68
  -1  -8   0    0.43    0.47
   1   8   0    1.11    0.66
   1   8   0    0.35    0.54
   1   8   0    0.88    0.75
   1   8   0    1.53    0.83
   1   8   0    0.86    0.65
  -2  -8   0   -0.74    0.47
   2   8   0   -0.24    0.61
   2   8   0   -0.10    0.46
  -3  -8   0   55.02    4.85
   3   8   0   65.68    4.81
  -4  -8   0    3.61    0.94
   4   8   0    4.74    1.16
   4   8   0    4.39    0.66
  -5  -8   0    2.79    1.00
   5   8   0    3.39    1.06
  -7   9   0   64.17    5.24
   6  -9   0    1.94    0.75
   6  -9   0    0.61    0.75
  -6   9   0    1.99    0.67
  -6   9   0    1.43    0.66
   5  -9   0    7.98    1.23
   5  -9   0    9.74    1.44
  -5   9   0    6.42    1.13
  -5   9   0    9.30    1.15
  -5   9   0    6.54    1.16
  -5   9   0    6.45    1.11
  -5   9   0    7.67    1.50
   4  -9   0   51.82    4.72
  -4   9   0   46.01    4.46
  -4   9   0   53.64    4.39
  -4   9   0   52.15    4.44
  -4   9   0   54.74    5.05
  -4   9   0   59.14    4.38
   3  -9   0   34.61    3.36
   3  -9   0   33.56    3.49
  -3   9   0   35.42    3.27
  -3   9   0   40.20    3.33
  -3   9   0   39.61    3.79
  -3   9   0   36.41    3.20
   2  -9   0    1.33    0.94
   2  -9   0    0.53    0.64
  -2   9   0    2.85    0.98
  -2   9   0    1.38    0.70
  -2   9   0    1.27    0.70
  -1   9   0    1.66    0.80
  -1   9   0    2.12    1.01
  -1   9   0    1.04    0.74
   0   9   0   90.58    7.72
   0   9   0   78.13    7.14
   0   9   0   85.43    7.01
   0   9   0   92.10    6.84
  -1  -9   0    8.87    0.98
   1   9   0    7.09    1.12
  -2  -9   0    4.76    0.83
   2   9   0    3.65    0.88
  -3  -9   0   17.48    1.93
   3   9   0   20.46    1.91
  -4  -9   0   30.37    2.77
   4   9   0   31.19    2.43
   4   9   0   22.65    2.98
   5 -10   0   16.46    2.09
  -5  10   0   18.68    2.04
   4 -10   0   11.80    1.86
  -4  10   0   14.47    1.75
  -4  10   0   14.19    1.71
   3 -10   0   43.15    4.04
   3 -10   0   42.27    4.21
  -3  10   0   39.96    3.87
  -3  10   0   49.36    4.00
  -2  10   0    0.15    0.65
  -1  10   0    0.73    0.73
  -1  10   0   -0.84    0.69
   0  10   0   54.43    4.59
   0  10   0   49.60    4.38
  -1 -10   0   13.29    1.16
   1  10   0    8.37    1.40
  -2 -10   0    7.64    1.00
   2  10   0    6.54    1.14
  -3  11   0   64.75    5.59
  -2  11   0    4.13    1.11
  -1  11   0   24.69    2.55
  -1  11   0   24.23    2.69
   0  11   0    7.42    1.36
   0  11  -1   14.47    1.82
   0  11  -1   14.74    2.18
  -1  11  -1   48.98    4.50
  -1  11  -1   50.11    4.31
  -2  11  -1    1.08    0.78
  -3  11  -1   10.69    1.68
  -3  11  -1   10.83    1.66
  -4  11  -1   50.73    4.55
   3  10  -1   32.51    3.49
   3  10  -1   33.99    2.94
  -3 -10   1   33.47    2.98
   2  10  -1   34.71    3.70
   2  10  -1   35.81    3.21
  -2 -10   1   39.21    3.12
   1  10  -1   -0.23    0.63
   1  10  -1    0.69    0.74
  -1 -10   1   -0.28    0.39
   0  10  -1    0.38    0.70
   0  10  -1   -0.82    0.55
  -1  10  -1   49.82    4.61
  -1  10  -1   55.36    4.49
  -2  10  -1   15.69    1.92
  -2  10  -1   14.48    1.87
  -3  10  -1    3.92    0.99
  -4  10  -1   18.50    2.16
  -4  10  -1   20.57    2.16
   4 -10   1   19.10    2.31
  -5  10  -1   28.28    2.64
   5 -10   1   22.85    2.62
   4   9  -1    1.80    0.56
   4   9  -1    4.02    1.13
  -4  -9   1    3.10    0.97
   3   9  -1    2.39    1.00
   3   9  -1    3.45    0.76
  -3  -9   1    2.10    0.82
   2   9  -1   62.71    5.58
   2   9  -1   68.48    5.05
  -2  -9   1   57.34    4.93
   1   9  -1   11.51    1.57
   1   9  -1   10.95    1.38
  -1  -9   1   11.71    1.23
   0   9  -1    7.87    1.52
   0   9  -1    6.25    1.19
   0   9  -1    7.57    1.16
   0   9  -1    7.17    1.37
  -1   9  -1   71.12    5.70
  -1   9  -1   81.29    6.54
  -1   9  -1   71.51    5.90
  -1   9  -1   63.23    5.83
  -2   9  -1   84.21    6.31
  -2   9  -1   72.04    6.75
  -2   9  -1   77.79    6.20
   2  -9   1   72.71    6.58
   2  -9   1   71.70    6.47
  -3   9  -1    2.14    0.73
  -3   9  -1    1.25    0.93
  -3   9  -1    2.34    0.70
  -3   9  -1    1.17    0.74
   3  -9   1    2.19    0.72
   3  -9   1    2.64    1.01
  -4   9  -1    1.97    0.70
  -4   9  -1    1.73    0.99
  -4   9  -1    2.04    0.71
  -4   9  -1    1.91    0.77
  -4   9  -1    1.93    0.74
   4  -9   1    1.94    0.82
  -5   9  -1   69.15    5.63
  -5   9  -1   70.84    5.72
  -5   9  -1   72.58    5.51
  -5   9  -1   67.47    5.46
   5  -9   1   72.40    5.98
   5  -9   1   61.68    5.82
  -6   9  -1    6.77    1.04
  -6   9  -1    6.90    1.09
   6  -9   1    6.48    1.28
   6  -9   1    4.80    1.05
  -7   9  -1    6.92    1.09
   5   8  -1   28.08    3.04
  -5  -8   1   31.34    3.08
  -5  -8   1   31.15    3.00
   4   8  -1   -0.45    0.36
   4   8  -1   -0.40    0.59
  -4  -8   1    0.53    0.67
  -4  -8   1   -0.33    0.77
   3   8  -1    1.66    0.59
   3   8  -1    0.98    0.74
  -3  -8   1   -0.25    0.58
  -3  -8   1    1.64    0.73
   2   8  -1   56.80    4.58
   2   8  -1   64.66    5.40
  -2  -8   1   53.42    4.56
   1   8  -1   61.76    5.10
   1   8  -1   62.79    4.91
   1   8  -1   73.45    5.36
   1   8  -1   66.17    5.29
   1   8  -1   52.05    5.47
  -1  -8   1   55.82    4.72
   0   8  -1    7.70    1.16
   0   8  -1    9.93    1.55
   0   8  -1    9.28    1.33
   0   8  -1    6.16    1.25
   0   8  -1   10.25    1.39
   0  -8   1    9.89    1.13
   0  -8   1    9.86    0.94
   0  -8   1    8.24    1.49
  -1   8  -1    9.82    1.78
  -1   8  -1   16.60    1.68
  -1   8  -1   15.56    1.73
  -1   8  -1   12.96    1.64
  -1   8  -1   15.78    1.73
  -1   8  -1   13.05    1.73
  -1   8  -1   16.22    1.68
  -1   8  -1   17.08    1.73
  -1   8  -1   16.86    1.89
   1  -8   1   20.53    2.09
   1  -8   1   17.79    1.92
  -2   8  -1  149.57   10.26
  -2   8  -1  119.16   10.52
  -2   8  -1  142.91   11.37
  -2   8  -1  137.85   10.61
  -2   8  -1  139.31   10.24
  -2   8  -1  128.54   10.15
   2  -8   1  137.85   11.05
   2  -8   1  136.39   11.01
   2  -8   1  127.28   10.97
  -3   8  -1    2.37    0.68
  -3   8  -1    2.55    0.71
  -3   8  -1    1.97    0.73
  -3   8  -1    1.68    0.64
  -3   8  -1    1.29    0.81
  -3   8  -1    3.16    0.74
  -3   8  -1    1.05    0.64
   3  -8   1    2.77    0.95
   3  -8   1    2.76    0.87
   3  -8   1    1.91    0.61
  -4   8  -1   10.16    1.26
  -4   8  -1    9.31    1.61
  -4   8  -1   10.67    1.31
  -4   8  -1   13.96    1.44
  -4   8  -1   13.98    1.55
  -4   8  -1   10.03    1.32
  -4   8  -1   13.08    1.37
  -4   8  -1   12.93    1.35
   4  -8   1    9.81    1.51
   4  -8   1   10.10    1.45
  -5   8  -1   75.43    6.65
  -5   8  -1   83.46    6.55
  -5   8  -1   79.52    6.46
  -5   8  -1   89.08    6.79
  -5   8  -1   82.49    6.54
  -5   8  -1   91.85    7.50
  -5   8  -1   86.88    6.57
   5  -8   1   88.50    7.04
   5  -8   1   93.88    7.15
  -6   8  -1   87.84    6.84
  -6   8  -1   93.54    7.87
  -6   8  -1   94.83    7.04
  -6   8  -1   88.00    6.85
  -6   8  -1   83.03    6.81
   6  -8   1   89.55    7.34
   6  -8   1   91.93    7.40
  -7   8  -1   -0.68    0.57
  -7   8  -1    0.94    0.51
  -7   8  -1    0.10    0.49
   7  -8   1    0.04    0.62
  -8   8  -1   -0.24    0.52
   6   7  -1    0.37    0.67
  -6  -7   1    1.09    0.78
  -6  -7   1    1.41    0.99
   5   7  -1   64.41    6.20
  -5  -7   1   77.23    6.17
  -5  -7   1   81.11    6.05
  -5  -7   1   72.19    6.31
   4   7  -1   13.86    1.71
   4   7  -1   12.29    1.15
  -4  -7   1   13.06    1.62
  -4  -7   1    9.82    1.67
  -4  -7   1   14.87    1.90
  -4  -7   1   13.74    1.67
   3   7  -1   14.66    1.43
   3   7  -1   13.31    1.77
  -3  -7   1   16.66    1.76
  -3  -7   1   14.69    1.61
  -3  -7   1   14.87    1.89
  -3  -7   1   14.13    1.85
  -3  -7   1   11.30    1.79
  -3  -7   1   16.29    1.90
   2   7  -1   33.15    3.03
   2   7  -1   38.72    3.39
   2   7  -1   39.56    3.42
   2   7  -1   35.33    3.21
   2   7  -1   38.49    3.62
  -2  -7   1   44.15    3.52
  -2  -7   1   44.96    3.22
  -2  -7   1   32.61    3.37
  -2  -7   1   30.91    3.33
  -2  -7   1   38.70    3.30
  -2  -7   1   31.39    3.44
   1   7  -1  124.51    9.63
   1   7  -1  108.44    9.12
   1   7  -1   97.34    8.58
   1   7  -1  125.31    9.40
   1   7  -1  112.25    8.64
   1   7  -1  105.56    8.83
   1   7  -1  122.02    9.04
   1   7  -1  110.14    8.60
   1   7  -1  102.87    8.96
   1   7  -1  114.78    9.14
  -1  -7   1  113.66    8.59
  -1  -7   1  123.84    9.05
  -1  -7   1  115.72    8.54
  -1  -7   1  103.48    8.55
  -1  -7   1  105.69    9.34
  -1  -7   1  129.85    8.88
  -1  -7   1  115.40    9.31
  -1  -7   1  107.04    8.99
  -1  -7   1  115.34    8.64
  -1  -7   1  107.33    8.91
  -1  -7   1  139.48    9.13
   0   7  -1    5.24    0.94
   0   7  -1    5.23    1.12
   0   7  -1    5.05    0.87
   0   7  -1    4.58    0.86
   0   7  -1    5.46    1.01
   0   7  -1    5.27    1.01
   0   7  -1    5.60    1.04
   0   7  -1    4.62    1.05
   0   7  -1    4.56    0.90
   0   7  -1    4.51    1.08
   0   7  -1    4.51    0.97
   0   7  -1    3.72    0.86
   0   7  -1    6.33    0.90
   0   7  -1    5.28    0.86
   0  -7   1    5.60    1.04
   0  -7   1    5.46    0.86
   0  -7   1    4.97    0.91
   0  -7   1    4.61    0.80
   0  -7   1    3.34    0.78
   0  -7   1    6.68    1.00
   0  -7   1    4.92    0.94
   0  -7   1    4.92    0.96
   0  -7   1    5.42    1.12
   0  -7   1    5.23    0.88
   0  -7   1    5.13    0.66
   0  -7   1    6.10    0.84
   0  -7   1    6.03    0.87
   0  -7   1    5.30    1.10
  -1   7  -1   10.41    1.16
  -1   7  -1    9.21    1.32
  -1   7  -1   10.26    1.18
  -1   7  -1    7.62    1.08
  -1   7  -1    8.05    1.15
  -1   7  -1    8.65    1.38
  -1   7  -1    8.89    1.26
  -1   7  -1    6.42    1.20
  -1   7  -1   11.71    1.24
  -1   7  -1    8.66    1.24
  -1   7  -1    8.71    1.13
  -1   7  -1    9.22    1.16
  -1   7  -1   10.42    1.36
  -1   7  -1    7.00    1.17
  -1   7  -1    9.76    1.29
  -1   7  -1    9.72    1.25
   1  -7   1    9.69    0.97
   1  -7   1    8.83    1.26
   1  -7   1   10.40    1.43
   1  -7   1    7.20    1.03
   1  -7   1    9.77    1.22
   1  -7   1    7.73    1.30
   1  -7   1    7.88    1.11
  -2   7  -1  135.64   10.03
  -2   7  -1  129.04   11.09
  -2   7  -1  153.77   10.84
  -2   7  -1  150.00   10.06
  -2   7  -1  124.97   10.35
  -2   7  -1  127.31   10.04
  -2   7  -1  137.68   10.43
  -2   7  -1  129.56   10.76
  -2   7  -1  128.23   10.05
  -2   7  -1  127.49   10.41
  -2   7  -1  128.21   10.58
  -2   7  -1  137.61   10.43
  -2   7  -1  123.98   10.24
  -2   7  -1  149.38   10.07
   2  -7   1  118.77   10.75
   2  -7   1  130.75   10.81
   2  -7   1  137.07   10.21
   2  -7   1  144.55   10.26
   2  -7   1  138.92   10.65
   2  -7   1  126.45   10.80
  -3   7  -1   82.51    6.82
  -3   7  -1   74.27    6.99
  -3   7  -1   83.48    6.76
  -3   7  -1   81.86    6.57
  -3   7  -1   94.46    7.00
  -3   7  -1   86.82    7.37
  -3   7  -1   83.36    6.84
  -3   7  -1   87.42    6.58
  -3   7  -1   76.21    6.49
  -3   7  -1   83.32    6.82
  -3   7  -1   84.04    6.56
  -3   7  -1   91.01    6.73
   3  -7   1   90.82    6.61
   3  -7   1   86.67    7.00
   3  -7   1   93.79    7.13
   3  -7   1  102.81    7.20
   3  -7   1   88.35    6.86
   3  -7   1   81.53    6.51
  -4   7  -1   12.79    1.73
  -4   7  -1   14.63    1.45
  -4   7  -1   11.62    1.34
  -4   7  -1   15.22    1.60
  -4   7  -1   14.28    1.41
  -4   7  -1   13.98    1.51
  -4   7  -1   15.59    1.62
  -4   7  -1   13.26    1.42
  -4   7  -1   13.66    1.45
  -4   7  -1   13.75    1.36
   4  -7   1   13.71    1.56
   4  -7   1   13.11    1.61
  -5   7  -1   17.85    1.73
  -5   7  -1   15.77    1.67
  -5   7  -1   22.53    2.21
  -5   7  -1   16.68    1.84
  -5   7  -1   19.14    1.72
  -5   7  -1   18.82    1.68
  -5   7  -1   18.07    1.72
   5  -7   1   18.78    1.87
   5  -7   1   18.93    1.94
  -6   7  -1   69.45    5.95
  -6   7  -1   65.10    5.21
  -6   7  -1   67.13    5.29
  -6   7  -1   68.94    5.12
  -6   7  -1   67.09    5.12
  -6   7  -1   65.89    5.10
   6  -7   1   58.28    5.45
   6  -7   1   72.98    5.56
  -7   7  -1    0.42    0.36
  -7   7  -1   -0.15    0.39
  -7   7  -1    0.91    0.47
  -7   7  -1    0.65    0.73
  -7   7  -1   -0.46    0.36
   7  -7   1   -0.27    0.38
   7  -7   1    0.54    0.53
  -8   7  -1    0.19    0.44
   7   6  -1    7.33    1.23
  -7  -6   1   11.60    1.58
   6   6  -1    1.05    0.71
   6   6  -1    2.16    0.88
  -6  -6   1    2.74    0.89
  -6  -6   1    0.47    0.65
  -6  -6   1    0.20    0.83
  -6  -6   1    0.98    0.83
   5   6  -1   28.15    2.97
   5   6  -1   30.08    3.16
  -5  -6   1   30.28    2.93
  -5  -6   1   35.47    3.18
  -5  -6   1   38.17    2.99
  -5  -6   1   28.74    3.20
   4   6  -1   77.79    6.59
   4   6  -1   87.62    6.92
   4   6  -1   88.25    6.52
  -4  -6   1   66.91    6.18
  -4  -6   1   72.15    6.54
  -4  -6   1   85.15    6.85
  -4  -6   1   69.59    6.49
  -4  -6   1   84.55    6.62
  -4  -6   1   86.64    6.45
   3   6  -1    4.11    1.01
   3   6  -1    4.70    0.93
   3   6  -1    5.69    0.98
   3   6  -1    2.43    0.58
   3   6  -1    3.54    0.84
   3   6  -1    3.27    0.78
   3   6  -1    4.60    1.10
   3   6  -1    4.23    0.78
  -3  -6   1    3.88    0.93
  -3  -6   1    3.24    0.87
  -3  -6   1    4.92    0.85
  -3  -6   1    2.01    0.82
  -3  -6   1    4.86    1.03
  -3  -6   1    3.88    0.94
  -3  -6   1    2.68    0.81
  -3  -6   1    4.60    0.93
   2   6  -1    3.76    0.94
   2   6  -1    3.18    0.70
   2   6  -1    5.21    0.91
   2   6  -1    5.10    0.96
   2   6  -1    4.84    0.79
   2   6  -1    2.89    0.70
   2   6  -1    4.25    1.07
   2   6  -1    3.81    0.87
   2   6  -1    3.78    0.95
   2   6  -1    3.59    0.68
   2   6  -1    3.56    0.84
   2   6  -1    5.01    0.84
   2   6  -1    4.91    0.97
   2   6  -1    3.15    0.79
  -2  -6   1    5.10    0.90
  -2  -6   1    4.83    0.85
  -2  -6   1    3.32    0.93
  -2  -6   1    3.21    0.88
  -2  -6   1    2.88    0.80
  -2  -6   1    2.12    0.71
  -2  -6   1    4.23    0.91
  -2  -6   1    4.49    0.89
  -2  -6   1    3.95    0.90
  -2  -6   1    3.60    0.74
  -2  -6   1    3.93    0.78
  -2  -6   1    3.67    0.99
  -2  -6   1    4.49    0.80
  -2  -6   1    3.59    0.78
  -2  -6   1    4.51    0.84
   1   6  -1  156.23   12.21
   1   6  -1  191.81   12.77
   1   6  -1  161.66   12.69
   1   6  -1  151.08   12.62
   1   6  -1  168.75   12.54
   1   6  -1  159.91   12.21
   1   6  -1  155.65   12.85
   1   6  -1  171.36   13.12
   1   6  -1  151.75   13.38
   1   6  -1  169.55   12.87
   1   6  -1  160.49   13.17
   1   6  -1  149.13   12.18
   1   6  -1  166.65   12.25
  -1  -6   1  165.86   12.25
  -1  -6   1  161.08   13.28
  -1  -6   1  164.68   13.17
  -1  -6   1  162.92   12.19
  -1  -6   1  167.81   12.72
  -1  -6   1  167.02   12.25
  -1  -6   1  163.52   12.68
  -1  -6   1  184.03   12.27
  -1  -6   1  181.36   13.24
  -1  -6   1  160.00   13.07
  -1  -6   1  172.34   12.88
  -1  -6   1  159.86   12.21
  -1  -6   1  166.92   12.71
  -1  -6   1  158.01   12.46
  -1  -6   1  172.13   12.65
   0   6  -1   41.78    3.44
   0   6  -1   41.44    3.30
   0   6  -1   33.97    3.03
   0   6  -1   28.53    3.38
   0   6  -1   33.68    3.26
   0   6  -1   33.32    3.05
   0   6  -1   45.17    3.56
   0   6  -1   32.97    3.15
   0   6  -1   33.36    3.35
   0   6  -1   36.90    3.25
   0   6  -1   37.72    3.18
   0   6  -1   38.12    3.09
   0   6  -1   40.23    3.40
   0   6  -1   34.10    3.22
   0  -6   1   36.91    3.44
   0  -6   1   39.39    2.99
   0  -6   1   45.05    3.27
   0  -6   1   41.75    3.09
   0  -6   1   38.35    3.40
   0  -6   1   36.62    2.92
   0  -6   1   43.98    3.06
   0  -6   1   40.56    3.38
   0  -6   1   35.64    3.03
   0  -6   1   33.92    3.19
   0  -6   1   40.93    3.16
   0  -6   1   37.59    3.23
   0  -6   1   32.44    3.36
   0  -6   1   37.50    3.17
   0  -6   1   38.79    3.22
  -1   6  -1   19.68    1.85
  -1   6  -1   19.68    1.93
  -1   6  -1   18.20    1.80
  -1   6  -1   21.92    2.15
  -1   6  -1   17.58    1.97
  -1   6  -1   21.02    1.82
  -1   6  -1   17.09    1.87
  -1   6  -1   21.52    1.91
  -1   6  -1   18.54    1.93
  -1   6  -1   17.09    1.97
  -1   6  -1   20.69    1.96
  -1   6  -1   18.55    1.79
  -1   6  -1   20.90    1.81
  -1   6  -1   19.65    1.99
  -1   6  -1   19.37    2.08
  -1   6  -1   23.03    1.92
  -1   6  -1   18.85    1.79
   1  -6   1   18.85    1.84
   1  -6   1   23.95    2.06
   1  -6   1   22.80    1.75
   1  -6   1   19.56    1.68
   1  -6   1   21.36    1.67
   1  -6   1   18.14    1.78
   1  -6   1   18.02    1.78
   1  -6   1   18.55    2.01
   1  -6   1   17.62    2.01
   1  -6   1   19.11    1.86
  -2   6  -1   72.98    5.60
  -2   6  -1   65.94    5.67
  -2   6  -1   68.66    5.89
  -2   6  -1   82.61    5.94
  -2   6  -1   75.21    5.43
  -2   6  -1   67.08    5.46
  -2   6  -1   68.85    6.11
  -2   6  -1   82.75    5.71
  -2   6  -1   77.91    5.47
  -2   6  -1   70.10    5.49
  -2   6  -1   77.61    5.75
  -2   6  -1   73.14    5.62
  -2   6  -1   60.51    5.74
  -2   6  -1   68.76    5.48
  -2   6  -1   68.98    5.69
  -2   6  -1   73.56    5.98
   2  -6   1   66.31    5.90
   2  -6   1   73.61    5.46
   2  -6   1   69.11    5.59
   2  -6   1   68.50    5.59
   2  -6   1   64.12    5.53
   2  -6   1   76.93    5.82
   2  -6   1   73.72    5.53
   2  -6   1   77.43    5.97
   2  -6   1   66.70    5.89
  -3   6  -1  122.54    9.03
  -3   6  -1  120.69    8.70
  -3   6  -1  129.01    8.65
  -3   6  -1  118.56    8.73
  -3   6  -1  115.58    8.88
  -3   6  -1  114.18    9.02
  -3   6  -1  120.65    9.19
  -3   6  -1  112.13    8.68
  -3   6  -1  119.86    9.67
  -3   6  -1  104.86    8.93
  -3   6  -1  120.06    9.31
  -3   6  -1  111.79    8.88
  -3   6  -1  110.33    9.00
   3  -6   1  113.26    8.81
   3  -6   1  107.63    9.32
   3  -6   1  114.33    9.13
   3  -6   1  130.52    8.86
   3  -6   1  117.21    9.36
  -4   6  -1   15.14    1.46
  -4   6  -1   12.77    1.28
  -4   6  -1   13.45    1.41
  -4   6  -1   14.74    1.49
  -4   6  -1   15.89    1.70
  -4   6  -1   13.80    1.38
  -4   6  -1   13.81    1.33
  -4   6  -1   14.72    1.35
  -4   6  -1   12.50    1.32
  -4   6  -1   14.30    1.46
  -4   6  -1   13.57    1.34
  -4   6  -1   14.09    1.44
   4  -6   1   13.71    1.50
   4  -6   1   13.69    1.47
  -5   6  -1    0.27    0.38
  -5   6  -1    0.64    0.44
  -5   6  -1    0.35    0.39
  -5   6  -1    0.73    0.38
  -5   6  -1    0.02    0.34
  -5   6  -1    0.55    0.43
  -5   6  -1   -0.27    0.25
  -5   6  -1    0.01    0.34
  -5   6  -1    0.55    0.52
  -5   6  -1    0.20    0.33
  -5   6  -1    0.33    0.35
   5  -6   1   -0.04    0.44
   5  -6   1    0.89    0.51
  -6   6  -1   85.27    6.47
  -6   6  -1   96.34    7.28
  -6   6  -1   90.68    6.21
  -6   6  -1   84.52    6.38
  -6   6  -1   71.45    6.67
  -6   6  -1   81.27    6.25
  -6   6  -1   78.96    6.23
   6  -6   1   85.52    6.73
   6  -6   1   83.45    6.69
  -7   6  -1   45.48    3.48
  -7   6  -1   50.62    3.48
  -7   6  -1   47.44    4.25
  -7   6  -1   45.25    3.40
  -7   6  -1   42.12    3.73
  -7   6  -1   45.57    3.57
  -7   6  -1   41.60    3.57
   7  -6   1   40.18    3.68
   7  -6   1   44.69    3.65
  -8   6  -1   21.13    1.81
  -8   6  -1   18.92    1.71
  -9   6  -1    8.26    1.01
   7   5  -1   27.06    2.54
  -7  -5   1   28.87    2.93
  -7  -5   1   26.51    2.99
  -7  -5   1   31.05    2.85
   6   5  -1    0.73    0.86
   6   5  -1    0.07    0.52
  -6  -5   1    0.86    0.69
  -6  -5   1    0.83    0.67
  -6  -5   1    0.79    0.68
  -6  -5   1    0.28    0.78
   5   5  -1   11.05    1.65
   5   5  -1    9.65    1.30
   5   5  -1   10.88    1.48
  -5  -5   1    9.15    1.22
  -5  -5   1   12.05    1.49
  -5  -5   1   11.09    1.50
  -5  -5   1    8.82    1.31
  -5  -5   1   10.77    1.52
  -5  -5   1    9.72    1.41
   4   5  -1  150.09   10.78
   4   5  -1  155.86   10.61
   4   5  -1  133.13    9.95
   4   5  -1  129.08   10.98
   4   5  -1  147.78   10.55
   4   5  -1  142.95   10.59
   4   5  -1  138.01   11.00
   4   5  -1  147.46   11.09
  -4  -5   1  125.21   10.54
  -4  -5   1  134.99   10.60
  -4  -5   1  140.50   10.46
  -4  -5   1  142.35   10.64
  -4  -5   1  135.64   10.96
  -4  -5   1  121.16   10.93
  -4  -5   1  120.74   10.18
  -4  -5   1  131.71   10.21
  -4  -5   1  116.77   10.70
  -4  -5   1  136.09   10.22
  -4  -5   1  134.31   10.58
  -4  -5   1  121.29   10.11
   3   5  -1   35.90    3.21
   3   5  -1   30.91    3.14
   3   5  -1   34.97    2.96
   3   5  -1   34.73    2.79
   3   5  -1   37.54    2.98
   3   5  -1   36.05    3.15
   3   5  -1   32.19    2.62
   3   5  -1   37.39    2.89
   3   5  -1   31.33    2.94
   3   5  -1   37.37    2.76
   3   5  -1   34.60    2.74
   3   5  -1   32.84    2.92
  -3  -5   1   27.19    2.87
  -3  -5   1   34.14    2.82
  -3  -5   1   33.44    3.07
  -3  -5   1   35.47    3.19
  -3  -5   1   27.74    2.93
  -3  -5   1   33.75    3.00
  -3  -5   1   39.16    3.05
  -3  -5   1   33.51    2.98
  -3  -5   1   32.08    3.14
  -3  -5   1   32.76    3.12
  -3  -5   1   30.69    2.85
  -3  -5   1   26.03    2.71
  -3  -5   1   35.68    3.06
  -3  -5   1   28.41    2.78
   2   5  -1    0.91    0.43
   2   5  -1    0.22    0.38
   2   5  -1   -0.11    0.53
   2   5  -1    0.49    0.52
   2   5  -1    0.47    0.50
   2   5  -1    1.00    0.64
   2   5  -1    0.25    0.44
   2   5  -1    0.95    0.53
   2   5  -1   -0.43    0.31
   2   5  -1    0.69    0.49
   2   5  -1    0.39    0.40
   2   5  -1    0.10    0.34
   2   5  -1    0.33    0.37
   2   5  -1    0.42    0.44
  -2  -5   1    0.94    0.51
  -2  -5   1    0.23    0.38
  -2  -5   1    0.30    0.43
  -2  -5   1    0.06    0.55
  -2  -5   1   -0.22    0.32
  -2  -5   1   -0.20    0.33
  -2  -5   1    0.50    0.46
  -2  -5   1    1.19    0.50
  -2  -5   1    0.14    0.44
  -2  -5   1    0.53    0.48
  -2  -5   1    0.20    0.39
  -2  -5   1    0.66    0.39
  -2  -5   1   -0.34    0.35
  -2  -5   1    0.02    0.39
  -2  -5   1    0.40    0.53
   1   5  -1   56.08    4.29
   1   5  -1   52.65    4.35
   1   5  -1   52.78    4.27
   1   5  -1   53.32    4.49
   1   5  -1   57.74    4.18
   1   5  -1   51.76    4.35
   1   5  -1   53.26    4.10
   1   5  -1   49.52    4.55
   1   5  -1   50.04    4.58
   1   5  -1   59.89    4.46
   1   5  -1   54.16    4.14
   1   5  -1   50.67    4.51
   1   5  -1   56.98    4.18
   1   5  -1   49.04    4.32
   1   5  -1   49.21    4.13
  -1  -5   1   62.34    4.72
  -1  -5   1   47.49    4.38
  -1  -5   1   55.31    4.51
  -1  -5   1   60.28    4.62
  -1  -5   1   48.93    4.11
  -1  -5   1   52.53    4.27
  -1  -5   1   49.23    4.15
  -1  -5   1   59.56    4.42
  -1  -5   1   43.98    4.29
  -1  -5   1   49.47    4.51
  -1  -5   1   51.77    4.57
  -1  -5   1   48.37    4.30
  -1  -5   1   55.91    4.18
  -1  -5   1   49.74    4.34
  -1  -5   1   58.31    4.16
  -1  -5   1   55.06    4.19
  -1  -5   1   56.36    4.33
   0   5  -1  280.15   22.88
   0   5  -1  307.29   23.77
   0   5  -1  313.78   22.31
   0   5  -1  340.34   22.97
   0   5  -1  331.73   23.75
   0   5  -1  312.44   22.68
   0   5  -1  283.95   22.89
   0   5  -1  316.55   23.69
   0   5  -1  330.24   22.25
   0   5  -1  282.68   22.15
   0   5  -1  295.32   22.91
   0   5  -1  336.37   22.72
   0   5  -1  317.61   23.33
   0  -5   1  293.79   23.26
   0  -5   1  340.08   22.93
   0  -5   1  311.43   22.92
   0  -5   1  312.42   24.26
   0  -5   1  283.15   22.87
   0  -5   1  302.55   22.15
   0  -5   1  321.33   22.12
   0  -5   1  321.06   22.20
   0  -5   1  308.24   23.98
   0  -5   1  282.47   22.84
   0  -5   1  284.29   22.62
   0  -5   1  298.01   22.90
   0  -5   1  286.02   23.73
   0  -5   1  290.22   22.19
   0  -5   1  265.53   23.60
   0  -5   1  290.89   23.72
   0  -5   1  342.48   22.25
   0  -5   1  282.55   22.20
  -1   5  -1    1.26    0.47
  -1   5  -1    1.12    0.50
  -1   5  -1   -0.16    0.38
  -1   5  -1    1.02    0.44
  -1   5  -1    1.34    0.45
  -1   5  -1    0.74    0.41
  -1   5  -1    0.43    0.38
  -1   5  -1    0.56    0.36
  -1   5  -1    0.49    0.41
  -1   5  -1    0.46    0.38
  -1   5  -1    0.63    0.47
  -1   5  -1    0.66    0.40
  -1   5  -1    1.04    0.38
  -1   5  -1    0.86    0.53
  -1   5  -1    0.81    0.39
  -1   5  -1    0.62    0.45
  -1   5  -1    0.58    0.38
   1  -5   1    0.14    0.24
   1  -5   1    0.91    0.52
   1  -5   1    0.08    0.27
   1  -5   1    0.19    0.47
   1  -5   1    0.20    0.33
   1  -5   1    0.27    0.37
   1  -5   1    0.26    0.28
   1  -5   1    1.28    0.46
   1  -5   1    0.81    0.41
   1  -5   1    0.85    0.36
   1  -5   1    0.39    0.33
  -2   5  -1    9.25    1.08
  -2   5  -1   11.29    1.15
  -2   5  -1    9.88    1.10
  -2   5  -1   11.27    1.20
  -2   5  -1   10.22    1.07
  -2   5  -1   11.60    1.23
  -2   5  -1    9.49    0.98
  -2   5  -1   11.01    1.26
  -2   5  -1    7.58    0.98
  -2   5  -1    9.89    0.94
  -2   5  -1   11.58    1.18
  -2   5  -1   11.09    1.17
  -2   5  -1   12.14    1.09
  -2   5  -1    8.30    1.08
  -2   5  -1   10.65    1.06
  -2   5  -1    8.89    0.98
  -2   5  -1    9.17    1.04
   2  -5   1   10.19    1.17
   2  -5   1    9.46    0.83
   2  -5   1   10.52    0.85
   2  -5   1    9.84    1.02
   2  -5   1   11.00    1.23
   2  -5   1   10.61    1.18
   2  -5   1   10.34    0.93
   2  -5   1    9.42    1.05
   2  -5   1    9.77    0.97
   2  -5   1    9.79    0.93
   2  -5   1    9.38    1.02
   2  -5   1    9.77    0.95
   2  -5   1   10.23    1.09
  -3   5  -1  210.34   17.00
  -3   5  -1  225.51   17.00
  -3   5  -1  224.50   16.45
  -3   5  -1  229.78   17.57
  -3   5  -1  236.75   17.01
  -3   5  -1  230.06   16.99
  -3   5  -1  241.91   17.57
  -3   5  -1  215.34   16.80
  -3   5  -1  195.13   17.28
  -3   5  -1  227.10   18.10
  -3   5  -1  255.58   16.87
  -3   5  -1  229.48   16.48
  -3   5  -1  229.18   16.51
   3  -5   1  201.61   16.83
   3  -5   1  225.58   16.85
   3  -5   1  249.94   16.87
   3  -5   1  222.66   18.09
   3  -5   1  234.24   17.63
   3  -5   1  221.87   17.62
  -4   5  -1   23.31    2.20
  -4   5  -1   25.65    2.17
  -4   5  -1   23.80    2.17
  -4   5  -1   21.62    2.43
  -4   5  -1   26.51    2.04
  -4   5  -1   28.02    2.05
  -4   5  -1   27.06    2.16
  -4   5  -1   24.99    2.11
  -4   5  -1   26.23    2.18
  -4   5  -1   25.78    2.09
  -4   5  -1   28.88    2.28
  -4   5  -1   24.49    2.13
   4  -5   1   27.76    2.30
   4  -5   1   24.84    2.26
  -5   5  -1    2.35    0.47
  -5   5  -1    1.47    0.43
  -5   5  -1    1.88    0.44
  -5   5  -1    2.50    0.53
  -5   5  -1    3.39    0.54
  -5   5  -1    2.86    0.53
  -5   5  -1    2.81    0.46
  -5   5  -1    3.12    0.52
  -5   5  -1    3.25    0.77
  -5   5  -1    2.71    0.41
  -5   5  -1    2.82    0.45
   5  -5   1    2.87    0.56
   5  -5   1    3.90    0.61
  -6   5  -1   27.46    2.16
  -6   5  -1   26.68    2.15
  -6   5  -1   27.62    2.24
  -6   5  -1   29.98    2.27
  -6   5  -1   26.44    2.38
  -6   5  -1   28.20    2.30
  -6   5  -1   26.75    2.26
  -6   5  -1   28.59    2.30
  -6   5  -1   28.44    2.75
  -6   5  -1   27.99    2.32
  -6   5  -1   28.52    2.41
   6  -5   1   24.49    2.35
   6  -5   1   27.16    2.37
  -7   5  -1   90.55    6.83
  -7   5  -1   89.86    7.09
  -7   5  -1   85.83    7.61
  -7   5  -1   87.31    6.60
  -7   5  -1   97.14    7.13
  -7   5  -1   87.57    6.76
  -7   5  -1   90.17    6.60
   7  -5   1   85.66    7.03
  -8   5  -1    2.64    0.54
  -8   5  -1    2.46    0.46
  -8   5  -1    2.37    0.45
  -8   5  -1    3.54    0.99
  -9   5  -1    0.01    0.45
   8   4  -1    6.38    1.39
  -8  -4   1    4.32    1.11
   7   4  -1   83.53    6.81
   7   4  -1   78.04    6.17
  -7  -4   1   78.93    6.51
  -7  -4   1   78.73    6.37
  -7  -4   1   74.03    6.45
  -7  -4   1   76.00    6.73
   6   4  -1    0.61    0.74
   6   4  -1    0.29    0.42
  -6  -4   1    0.03    0.63
  -6  -4   1   -0.41    0.49
  -6  -4   1    1.02    0.70
  -6  -4   1    0.40    0.60
  -6  -4   1   -0.94    0.46
  -6  -4   1    0.21    0.43
   5   4  -1   -0.08    0.45
   5   4  -1    0.91    0.69
   5   4  -1    0.36    0.49
   5   4  -1    0.26    0.35
   5   4  -1    0.26    0.64
  -5  -4   1    0.61    0.49
  -5  -4   1    0.74    0.52
  -5  -4   1   -0.40    0.46
  -5  -4   1    0.96    0.61
  -5  -4   1    0.13    0.49
  -5  -4   1   -0.10    0.47
  -5  -4   1    0.42    0.58
  -5  -4   1    1.19    0.62
  -5  -4   1    0.40    0.39
  -5  -4   1    0.79    0.46
  -5  -4   1    0.75    0.62
  -5  -4   1    0.50    0.69
   4   4  -1   79.18    6.37
   4   4  -1   78.00    6.02
   4   4  -1   73.98    6.38
   4   4  -1   85.18    5.62
   4   4  -1   76.17    6.00
   4   4  -1   69.03    5.98
   4   4  -1   75.70    6.14
   4   4  -1   66.62    6.30
   4   4  -1   72.69    5.98
  -4  -4   1   84.12    5.85
  -4  -4   1   74.41    5.87
  -4  -4   1   70.57    6.30
  -4  -4   1   78.49    6.02
  -4  -4   1   79.04    6.22
  -4  -4   1   78.69    6.09
  -4  -4   1   75.66    5.86
  -4  -4   1   70.59    6.28
  -4  -4   1   90.65    6.12
  -4  -4   1   65.40    5.96
  -4  -4   1   71.39    6.05
  -4  -4   1   69.43    6.08
  -4  -4   1   72.46    6.30
  -4  -4   1   82.58    5.87
  -4  -4   1   70.05    6.07
  -4  -4   1   77.48    5.80
   3   4  -1   65.17    5.15
   3   4  -1   68.53    5.18
   3   4  -1   66.23    4.94
   3   4  -1   67.11    5.34
   3   4  -1   60.32    5.41
   3   4  -1   69.09    5.19
   3   4  -1   71.32    4.89
   3   4  -1   61.25    5.15
   3   4  -1   61.58    5.40
   3   4  -1   58.43    5.23
   3   4  -1   68.31    5.04
   3   4  -1   54.74    5.36
   3   4  -1   61.12    4.78
   3   4  -1   69.59    4.87
  -3  -4   1   67.78    5.13
  -3  -4   1   65.81    5.47
  -3  -4   1   66.87    5.43
  -3  -4   1   68.51    5.02
  -3  -4   1   62.34    5.12
  -3  -4   1   54.60    4.89
  -3  -4   1   66.14    5.19
  -3  -4   1   54.82    5.32
  -3  -4   1   61.80    5.15
  -3  -4   1   61.83    5.20
  -3  -4   1   60.41    4.97
  -3  -4   1   78.88    5.37
  -3  -4   1   56.59    5.14
  -3  -4   1   74.89    5.05
  -3  -4   1   64.03    5.21
  -3  -4   1   62.00    5.50
  -3  -4   1   67.58    5.43
   2   4  -1    6.11    0.80
   2   4  -1    6.86    0.94
   2   4  -1    7.04    0.98
   2   4  -1    5.91    1.00
   2   4  -1    6.77    0.82
   2   4  -1    8.15    0.95
   2   4  -1    7.55    0.92
   2   4  -1    7.26    0.85
   2   4  -1    7.15    0.83
   2   4  -1    7.49    0.77
   2   4  -1    6.54    0.91
   2   4  -1    5.46    0.84
   2   4  -1    5.94    0.95
   2   4  -1    6.33    1.00
   2   4  -1    6.94    0.91
  -2  -4   1    6.01    1.00
  -2  -4   1    6.94    0.93
  -2  -4   1    6.54    0.87
  -2  -4   1    7.72    0.99
  -2  -4   1    8.07    1.04
  -2  -4   1    8.36    0.83
  -2  -4   1    6.36    1.01
  -2  -4   1    8.14    0.96
  -2  -4   1    9.17    0.92
  -2  -4   1    8.07    0.95
  -2  -4   1    8.01    0.98
  -2  -4   1    6.07    0.88
  -2  -4   1    5.90    0.89
  -2  -4   1    5.75    0.97
  -2  -4   1    6.53    0.99
   1   4  -1   36.94    3.40
   1   4  -1   41.25    3.19
   1   4  -1   35.56    3.05
   1   4  -1   41.93    3.28
   1   4  -1   36.59    3.23
   1   4  -1   44.35    3.11
   1   4  -1   44.47    3.49
   1   4  -1   38.02    3.38
   1   4  -1   37.70    3.34
   1   4  -1   35.66    3.07
   1   4  -1   38.17    3.05
   1   4  -1   38.16    3.28
   1   4  -1   40.28    3.19
   1   4  -1   39.08    3.25
   1   4  -1   36.50    3.07
   1   4  -1   35.17    3.35
   1   4  -1   39.67    3.19
  -1  -4   1   41.49    3.26
  -1  -4   1   37.27    3.06
  -1  -4   1   39.29    3.46
  -1  -4   1   33.22    3.16
  -1  -4   1   37.69    3.11
  -1  -4   1   40.36    3.11
  -1  -4   1   42.61    3.22
  -1  -4   1   38.59    3.22
  -1  -4   1   32.93    3.21
  -1  -4   1   46.03    3.47
  -1  -4   1   42.95    3.44
  -1  -4   1   49.90    3.29
  -1  -4   1   34.60    3.07
  -1  -4   1   38.31    3.29
  -1  -4   1   37.71    3.26
  -1  -4   1   37.42    3.10
  -1  -4   1   39.18    3.37
  -1  -4   1   46.81    3.50
   0   4  -1  366.86   27.74
   0   4  -1  356.27   28.93
   0   4  -1  386.13   29.45
   0   4  -1  438.97   27.59
   0   4  -1  364.44   28.44
   0   4  -1  436.54   29.43
   0   4  -1  384.58   27.62
   0   4  -1  402.11   28.20
   0   4  -1  423.15   28.21
   0   4  -1  388.21   28.46
   0   4  -1  372.65   29.77
   0   4  -1  398.77   29.49
   0   4  -1  361.21   28.43
   0   4  -1  423.15   28.52
   0  -4   1  391.76   28.45
   0  -4   1  364.25   29.45
   0  -4   1  374.12   27.70
   0  -4   1  359.75   30.06
   0  -4   1  378.54   29.76
   0  -4   1  319.07   27.57
   0  -4   1  401.31   28.44
   0  -4   1  393.54   27.53
   0  -4   1  373.07   28.93
   0  -4   1  399.19   27.61
   0  -4   1  396.50   28.45
   0  -4   1  360.62   27.67
   0  -4   1  340.80   29.34
   0  -4   1  352.91   28.16
   0  -4   1  355.66   29.43
  -1   4  -1   15.08    1.43
  -1   4  -1   11.56    1.38
  -1   4  -1   12.44    1.17
  -1   4  -1   14.20    1.18
  -1   4  -1   10.98    1.18
  -1   4  -1   14.35    1.24
  -1   4  -1   14.76    1.30
  -1   4  -1   12.59    1.32
  -1   4  -1   14.06    1.32
  -1   4  -1   10.90    1.29
  -1   4  -1   12.63    1.20
  -1   4  -1   13.44    1.22
  -1   4  -1   13.20    1.15
  -1   4  -1   10.40    1.22
  -1   4  -1   11.20    1.23
  -1   4  -1   13.22    1.31
  -1   4  -1   12.59    1.20
   1  -4   1    9.38    1.23
   1  -4   1   12.43    1.09
   1  -4   1   11.74    1.08
   1  -4   1   11.92    1.13
   1  -4   1   14.77    1.27
   1  -4   1   14.32    1.38
   1  -4   1   13.01    1.21
   1  -4   1   12.34    1.34
   1  -4   1   11.92    1.15
   1  -4   1   10.76    1.17
   1  -4   1   12.02    1.33
  -2   4  -1    3.61    0.51
  -2   4  -1    2.04    0.41
  -2   4  -1    3.46    0.54
  -2   4  -1    2.55    0.46
  -2   4  -1    2.57    0.35
  -2   4  -1    3.36    0.51
  -2   4  -1    2.97    0.60
  -2   4  -1    2.89    0.46
  -2   4  -1    2.53    0.57
  -2   4  -1    1.81    0.51
  -2   4  -1    2.85    0.53
  -2   4  -1    3.34    0.49
  -2   4  -1    2.07    0.43
  -2   4  -1    2.52    0.51
  -2   4  -1    3.47    0.51
  -2   4  -1    1.80    0.46
   2  -4   1    2.60    0.45
   2  -4   1    1.98    0.53
   2  -4   1    2.57    0.45
   2  -4   1    2.91    0.43
   2  -4   1    2.53    0.36
   2  -4   1    2.97    0.47
   2  -4   1    2.85    0.35
   2  -4   1    3.13    0.60
   2  -4   1    3.94    0.63
   2  -4   1    2.50    0.35
   2  -4   1    3.16    0.41
  -3   4  -1  113.43    9.27
  -3   4  -1  114.37    9.56
  -3   4  -1  131.13    9.28
  -3   4  -1  131.93    9.26
  -3   4  -1  115.57    8.98
  -3   4  -1  143.41    9.20
  -3   4  -1  119.59    8.95
  -3   4  -1  123.11    9.61
  -3   4  -1  123.39    9.15
  -3   4  -1  112.84    9.91
  -3   4  -1  114.22    9.41
  -3   4  -1  118.67    9.57
  -3   4  -1  128.32    9.28
   3  -4   1  121.17    9.93
   3  -4   1  119.17    9.61
   3  -4   1  133.69    9.62
  -4   4  -1  223.13   15.64
  -4   4  -1  213.19   16.72
  -4   4  -1  186.05   15.85
  -4   4  -1  196.71   15.62
  -4   4  -1  230.88   16.05
  -4   4  -1  223.83   15.64
  -4   4  -1  200.67   15.60
  -4   4  -1  194.28   15.46
  -4   4  -1  206.89   16.15
  -4   4  -1  231.83   15.14
  -4   4  -1  193.87   15.14
  -4   4  -1  215.66   15.46
   4  -4   1  218.64   16.20
   4  -4   1  194.17   16.17
  -5   4  -1    2.97    0.45
  -5   4  -1    2.42    0.42
  -5   4  -1    3.46    0.75
  -5   4  -1    2.64    0.39
  -5   4  -1    2.65    0.47
  -5   4  -1    2.85    0.45
  -5   4  -1    2.20    0.32
  -5   4  -1    2.13    0.37
  -5   4  -1    2.84    0.40
  -5   4  -1    2.12    0.44
  -5   4  -1    2.74    0.36
  -5   4  -1    2.25    0.38
   5  -4   1    2.90    0.50
   5  -4   1    2.68    0.48
  -6   4  -1    0.31    0.27
  -6   4  -1    0.83    0.58
  -6   4  -1    0.35    0.27
  -6   4  -1   -0.06    0.27
  -6   4  -1    0.32    0.26
  -6   4  -1   -0.02    0.32
  -6   4  -1    0.41    0.23
  -6   4  -1    1.03    0.26
  -6   4  -1    0.17    0.27
  -6   4  -1    1.12    0.36
  -6   4  -1    0.61    0.30
   6  -4   1    0.76    0.39
  -7   4  -1  117.19    8.56
  -7   4  -1  115.36    8.54
  -7   4  -1  102.96    8.82
  -7   4  -1  123.08    9.47
  -7   4  -1  113.69    8.24
  -7   4  -1  107.62    8.44
  -7   4  -1  116.53    8.25
   7  -4   1  107.75    8.79
  -8   4  -1   20.92    1.68
  -8   4  -1   20.12    1.70
  -8   4  -1   20.21    1.76
  -8   4  -1   18.71    1.84
  -8   4  -1   20.44    2.34
  -9   4  -1    1.60    0.52
   8   3  -1    2.22    0.88
  -8  -3   1    2.57    0.76
   7   3  -1  105.77    8.20
   7   3  -1   97.19    8.17
  -7  -3   1   98.26    7.53
  -7  -3   1   90.75    7.69
  -7  -3   1   89.38    7.81
  -7  -3   1   99.06    7.57
  -7  -3   1   97.12    8.12
  -7  -3   1  106.39    7.92
   6   3  -1   10.33    1.52
   6   3  -1   12.08    1.21
   6   3  -1   13.10    1.60
  -6  -3   1   12.65    1.49
  -6  -3   1   14.59    1.56
  -6  -3   1   15.48    1.64
  -6  -3   1   11.79    1.34
  -6  -3   1   12.09    1.36
  -6  -3   1   12.45    1.47
  -6  -3   1   10.20    1.48
  -6  -3   1   13.70    1.56
  -6  -3   1   12.91    1.50
  -6  -3   1   13.03    1.40
  -6  -3   1   11.20    1.38
   5   3  -1   17.18    1.95
   5   3  -1   21.82    1.74
   5   3  -1   19.22    1.86
   5   3  -1   16.91    1.97
   5   3  -1   17.48    1.69
  -5  -3   1   19.41    1.82
  -5  -3   1   16.90    1.69
  -5  -3   1   17.89    1.72
  -5  -3   1   14.83    1.83
  -5  -3   1   16.89    1.73
  -5  -3   1   17.11    1.82
  -5  -3   1   20.65    1.96
  -5  -3   1   21.48    1.99
  -5  -3   1   20.91    1.90
  -5  -3   1   17.15    1.68
  -5  -3   1   18.49    1.80
  -5  -3   1   18.09    1.87
  -5  -3   1   16.43    1.81
   4   3  -1   53.80    3.91
   4   3  -1   43.00    4.05
   4   3  -1   45.25    3.74
   4   3  -1   47.37    4.05
   4   3  -1   48.44    3.68
   4   3  -1   43.72    4.06
   4   3  -1   40.58    3.85
   4   3  -1   43.37    3.72
   4   3  -1   52.96    3.84
  -4  -3   1   53.67    4.11
  -4  -3   1   48.21    4.00
  -4  -3   1   45.54    3.89
  -4  -3   1   44.01    3.68
  -4  -3   1   51.09    3.86
  -4  -3   1   46.98    4.05
  -4  -3   1   44.86    3.81
  -4  -3   1   36.67    3.82
  -4  -3   1   43.47    3.80
  -4  -3   1   47.58    4.03
  -4  -3   1   45.11    3.70
  -4  -3   1   54.92    3.75
  -4  -3   1   55.61    3.81
  -4  -3   1   51.87    3.96
  -4  -3   1   50.56    4.20
   3   3  -1  300.99   24.22
   3   3  -1  309.13   23.64
   3   3  -1  337.25   24.59
   3   3  -1  344.63   24.59
   3   3  -1  309.56   24.76
   3   3  -1  333.16   22.92
   3   3  -1  334.28   24.43
   3   3  -1  305.33   23.99
   3   3  -1  316.91   23.99
   3   3  -1  308.98   22.80
   3   3  -1  291.55   22.81
   3   3  -1  315.44   23.65
  -3  -3   1  304.53   22.99
  -3  -3   1  294.88   24.09
  -3  -3   1  338.02   23.72
  -3  -3   1  366.56   24.87
  -3  -3   1  307.37   23.70
  -3  -3   1  305.45   22.91
  -3  -3   1  292.09   23.67
  -3  -3   1  343.94   22.98
  -3  -3   1  320.00   25.05
  -3  -3   1  304.57   24.52
  -3  -3   1  297.34   24.50
  -3  -3   1  338.34   23.68
  -3  -3   1  314.66   23.45
  -3  -3   1  318.24   24.48
  -3  -3   1  312.22   22.91
  -3  -3   1  296.20   23.43
   2   3  -1    4.82    0.91
   2   3  -1    6.32    0.82
   2   3  -1    6.70    0.71
   2   3  -1    6.36    0.81
   2   3  -1    7.02    0.76
   2   3  -1    7.61    1.03
   2   3  -1    7.00    0.77
   2   3  -1    7.96    0.90
   2   3  -1    7.89    0.88
   2   3  -1    6.77    0.76
   2   3  -1    7.88    0.77
   2   3  -1    6.64    0.80
   2   3  -1    7.23    0.85
   2   3  -1    4.90    0.86
   2   3  -1    8.86    0.95
  -2  -3   1    5.40    0.79
  -2  -3   1    6.99    0.81
  -2  -3   1    7.59    0.98
  -2  -3   1    6.96    0.87
  -2  -3   1    7.29    0.83
  -2  -3   1    5.95    0.86
  -2  -3   1    5.81    0.88
  -2  -3   1    7.31    0.86
  -2  -3   1    7.83    0.81
  -2  -3   1    6.56    0.83
  -2  -3   1    7.42    0.81
  -2  -3   1    7.28    0.97
  -2  -3   1    4.10    0.83
  -2  -3   1    8.97    0.99
  -2  -3   1    5.40    0.89
  -2  -3   1    6.22    0.72
   1   3  -1   97.98    8.36
   1   3  -1   94.75    8.03
   1   3  -1  108.21    8.32
   1   3  -1   97.35    7.93
   1   3  -1  110.63    7.96
   1   3  -1  112.24    8.19
   1   3  -1  123.75    8.47
   1   3  -1  109.89    7.78
   1   3  -1  116.49    7.79
   1   3  -1  108.20    7.76
   1   3  -1  105.10    7.94
   1   3  -1  101.74    7.75
   1   3  -1  106.53    8.36
   1   3  -1  109.34    7.78
   1   3  -1  112.99    8.07
  -1  -3   1  100.88    7.76
  -1  -3   1  119.93    8.41
  -1  -3   1   99.40    7.79
  -1  -3   1  104.89    8.20
  -1  -3   1   92.50    7.76
  -1  -3   1   93.26    8.29
  -1  -3   1  107.86    7.97
  -1  -3   1  105.13    8.53
  -1  -3   1  106.31    8.44
  -1  -3   1   96.82    7.76
  -1  -3   1  118.22    8.10
  -1  -3   1  107.82    8.07
  -1  -3   1   97.64    8.02
  -1  -3   1   98.59    7.94
  -1  -3   1  105.62    8.05
   0   3  -1  576.24   38.23
   0   3  -1  483.08   37.10
   0   3  -1  495.40   37.04
   0   3  -1  507.67   38.20
   0   3  -1  513.95   37.86
   0   3  -1  486.61   38.87
   0   3  -1  504.38   40.39
   0   3  -1  475.65   37.30
   0   3  -1  532.90   39.54
   0   3  -1  469.16   37.84
   0   3  -1  468.55   39.53
   0   3  -1  495.72   38.26
   0   3  -1  515.44   38.23
   0   3  -1  559.86   39.48
   0  -3   1  570.88   37.08
   0  -3   1  517.57   39.55
   0  -3   1  512.40   37.10
   0  -3   1  571.86   37.13
   0  -3   1  492.01   38.19
   0  -3   1  521.25   40.39
   0  -3   1  470.58   39.43
   0  -3   1  517.61   38.25
   0  -3   1  521.44   38.20
   0  -3   1  525.20   37.85
   0  -3   1  515.73   37.03
   0  -3   1  600.10   39.58
   0  -3   1  532.94   37.28
   0  -3   1  481.74   38.19
   0  -3   1  550.87   37.30
   0  -3   1  454.43   37.82
  -1   3  -1  136.82   10.95
  -1   3  -1  146.46    9.98
  -1   3  -1  141.49   10.71
  -1   3  -1  147.20   10.82
  -1   3  -1  124.73   10.19
  -1   3  -1  136.99   10.01
  -1   3  -1  137.97   10.22
  -1   3  -1  124.20    9.98
  -1   3  -1  123.41   10.30
  -1   3  -1  130.67   10.30
  -1   3  -1  153.15   10.68
  -1   3  -1  119.44   10.49
  -1   3  -1  135.81   10.01
  -1   3  -1  142.93   10.03
  -1   3  -1  137.94   10.33
  -1   3  -1  124.53   10.67
   1  -3   1  140.66   10.80
   1  -3   1  142.48   10.18
   1  -3   1  145.28    9.97
   1  -3   1  140.37   10.96
   1  -3   1  127.83   10.69
   1  -3   1  156.22   10.32
   1  -3   1  131.38   10.64
   1  -3   1  154.26    9.94
   1  -3   1  141.52   10.70
   1  -3   1  129.07   10.27
   1  -3   1  129.07    9.98
   1  -3   1  141.71   10.47
  -2   3  -1    4.05    0.48
  -2   3  -1    4.23    0.54
  -2   3  -1    4.86    0.61
  -2   3  -1    5.03    0.59
  -2   3  -1    5.40    0.57
  -2   3  -1    5.48    0.55
  -2   3  -1    4.95    0.58
  -2   3  -1    4.88    0.59
  -2   3  -1    5.19    0.53
  -2   3  -1    4.29    0.52
  -2   3  -1    5.47    0.54
  -2   3  -1    4.02    0.65
  -2   3  -1    4.67    0.53
  -2   3  -1    5.23    0.58
  -2   3  -1    5.48    0.58
   2  -3   1    4.53    0.63
   2  -3   1    4.89    0.63
   2  -3   1    4.60    0.67
   2  -3   1    4.77    0.51
   2  -3   1    4.55    0.42
   2  -3   1    3.53    0.50
  -3   3  -1   30.13    2.16
  -3   3  -1   29.35    2.37
  -3   3  -1   27.20    2.36
  -3   3  -1   28.90    2.23
  -3   3  -1   27.14    2.56
  -3   3  -1   27.23    2.28
  -3   3  -1   27.44    2.28
  -3   3  -1   29.63    2.18
  -3   3  -1   30.49    2.28
  -3   3  -1   26.76    2.25
  -3   3  -1   30.41    2.25
  -3   3  -1   28.78    2.37
  -3   3  -1   29.40    2.35
  -3   3  -1   28.91    2.29
   3  -3   1   29.45    2.40
   3  -3   1   28.26    2.41
  -4   3  -1  278.08   19.54
  -4   3  -1  261.25   19.54
  -4   3  -1  241.54   18.94
  -4   3  -1  247.42   20.18
  -4   3  -1  302.29   20.05
  -4   3  -1  252.56   19.33
  -4   3  -1  245.90   20.82
  -4   3  -1  271.14   19.53
  -4   3  -1  284.92   19.34
  -4   3  -1  249.67   19.52
   4  -3   1  274.27   20.24
   4  -3   1  241.69   20.21
  -5   3  -1   13.01    1.04
  -5   3  -1   12.47    1.22
  -5   3  -1   12.48    1.13
  -5   3  -1   14.25    1.22
  -5   3  -1   12.75    1.19
  -5   3  -1   15.16    1.14
  -5   3  -1   14.01    1.19
  -5   3  -1   12.78    1.47
  -5   3  -1   14.16    1.13
   5  -3   1   13.14    1.24
  -6   3  -1    1.73    0.30
  -6   3  -1    3.22    0.76
  -6   3  -1    2.20    0.36
  -6   3  -1    2.23    0.34
  -6   3  -1    2.26    0.32
  -6   3  -1    1.41    0.40
  -6   3  -1    2.18    0.40
  -6   3  -1    3.64    0.50
  -6   3  -1    1.93    0.36
  -6   3  -1    3.08    0.40
   6  -3   1    1.53    0.44
  -7   3  -1   87.50    6.76
  -7   3  -1   80.01    7.55
  -7   3  -1   86.09    6.60
  -7   3  -1   98.04    7.13
  -7   3  -1   86.07    6.59
  -7   3  -1   93.81    6.85
  -7   3  -1   93.91    6.88
   7  -3   1   93.33    7.09
   7  -3   1   86.10    7.07
  -8   3  -1   52.90    4.06
  -8   3  -1   50.46    4.48
  -8   3  -1   58.69    4.29
  -8   3  -1   55.03    5.01
  -8   3  -1   58.90    4.20
   8  -3   1   56.01    4.42
   8  -3   1   51.25    4.43
  -9   3  -1    1.43    0.52
  -9  -2   1    4.03    1.00
   8   2  -1    6.70    1.20
   8   2  -1    7.67    1.35
  -8  -2   1    6.98    1.15
  -8  -2   1    6.20    1.10
  -8  -2   1    7.69    1.16
  -8  -2   1    5.74    1.09
   7   2  -1   69.80    6.00
   7   2  -1   75.55    6.03
  -7  -2   1   69.28    5.56
  -7  -2   1   66.31    5.74
  -7  -2   1   58.30    5.63
  -7  -2   1   80.46    5.52
  -7  -2   1   70.44    5.51
  -7  -2   1   73.75    5.91
  -7  -2   1   67.15    5.92
  -7  -2   1   81.94    5.91
  -7  -2   1   68.89    5.77
   6   2  -1   83.56    7.37
   6   2  -1   90.86    7.41
   6   2  -1   91.54    6.75
  -6  -2   1   84.10    7.23
  -6  -2   1   78.09    7.05
  -6  -2   1   92.83    7.19
  -6  -2   1   91.63    6.79
  -6  -2   1   95.34    7.36
  -6  -2   1   89.52    7.03
  -6  -2   1   90.28    6.88
  -6  -2   1   87.21    7.09
  -6  -2   1  105.77    6.86
   5   2  -1    0.85    0.54
   5   2  -1    0.33    0.52
   5   2  -1    0.84    0.31
   5   2  -1    1.13    0.28
   5   2  -1    1.50    0.33
   5   2  -1    0.37    0.26
  -5  -2   1    1.23    0.49
  -5  -2   1    0.54    0.49
  -5  -2   1    1.19    0.46
  -5  -2   1    0.73    0.42
  -5  -2   1    0.74    0.46
  -5  -2   1    0.97    0.46
  -5  -2   1   -0.33    0.29
  -5  -2   1    0.48    0.44
  -5  -2   1    0.48    0.43
  -5  -2   1    0.40    0.38
  -5  -2   1    0.61    0.41
  -5  -2   1    0.80    0.39
   4   2  -1    5.11    0.84
   4   2  -1    5.64    0.56
   4   2  -1    5.39    0.64
   4   2  -1    5.59    0.75
   4   2  -1    5.53    0.65
   4   2  -1    5.60    0.65
   4   2  -1    4.52    0.66
   4   2  -1    5.44    0.86
  -4  -2   1    4.96    0.82
  -4  -2   1    4.74    0.72
  -4  -2   1    4.72    0.64
  -4  -2   1    5.83    0.77
  -4  -2   1    6.59    0.79
  -4  -2   1    5.25    0.69
  -4  -2   1    6.47    0.72
  -4  -2   1    5.40    0.79
  -4  -2   1    4.98    0.64
  -4  -2   1    5.22    0.76
  -4  -2   1    5.40    0.76
  -4  -2   1    4.88    0.71
  -4  -2   1    5.28    0.78
  -4  -2   1    5.40    0.75
  -4  -2   1    4.64    0.72
   3   2  -1  276.68   23.77
   3   2  -1  330.47   23.99
   3   2  -1  303.59   22.95
   3   2  -1  326.76   22.49
   3   2  -1  291.90   23.54
   3   2  -1  338.46   23.56
   3   2  -1  311.29   24.11
   3   2  -1  312.34   23.21
   3   2  -1  279.60   24.30
  -3  -2   1  321.80   22.52
  -3  -2   1  324.55   23.04
  -3  -2   1  313.85   23.30
  -3  -2   1  299.67   22.55
  -3  -2   1  289.07   23.85
  -3  -2   1  310.09   24.08
  -3  -2   1  310.98   23.03
  -3  -2   1  338.82   23.68
  -3  -2   1  328.36   24.38
  -3  -2   1  295.73   24.59
  -3  -2   1  295.74   22.50
  -3  -2   1  339.31   22.59
  -3  -2   1  361.51   24.12
  -3  -2   1  295.51   23.63
  -3  -2   1  292.86   23.25
  -3  -2   1  303.02   23.26
   2   2  -1   62.26    4.99
   2   2  -1   62.60    4.81
   2   2  -1   66.26    4.77
   2   2  -1   55.64    4.97
   2   2  -1   69.88    4.89
   2   2  -1   62.58    4.88
   2   2  -1   54.96    4.56
   2   2  -1   61.19    4.99
   2   2  -1   60.81    4.80
   2   2  -1   59.77    4.68
   2   2  -1   61.60    4.51
   2   2  -1   57.45    4.74
   2   2  -1   58.52    4.92
   2   2  -1   63.83    4.77
   2   2  -1   62.69    4.55
   2   2  -1   66.12    4.55
  -2  -2   1   62.34    4.60
  -2  -2   1   57.37    4.83
  -2  -2   1   54.64    4.93
  -2  -2   1   67.21    5.08
  -2  -2   1   58.70    4.97
  -2  -2   1   57.07    4.77
  -2  -2   1   70.18    4.75
  -2  -2   1   62.05    4.75
  -2  -2   1   61.40    4.79
  -2  -2   1   63.82    4.59
  -2  -2   1   66.11    4.61
  -2  -2   1   65.36    4.73
  -2  -2   1   62.04    5.02
  -2  -2   1   59.03    4.58
  -2  -2   1   56.34    4.77
  -2  -2   1   57.08    4.69
  -2  -2   1   67.81    4.99
   1   2  -1  102.07    8.13
   1   2  -1  109.12    8.42
   1   2  -1  107.41    8.32
   1   2  -1  115.11    8.84
   1   2  -1  110.05    8.91
   1   2  -1  104.75    8.15
   1   2  -1  101.74    8.15
   1   2  -1  131.10    8.78
   1   2  -1  117.61    8.18
   1   2  -1   99.68    8.13
   1   2  -1  116.40    8.35
   1   2  -1  106.42    8.74
   1   2  -1  118.61    8.45
   1   2  -1  125.88    8.57
   1   2  -1  119.49    8.72
  -1  -2   1  103.89    8.32
  -1  -2   1  102.62    8.42
  -1  -2   1  118.79    8.44
  -1  -2   1  123.18    8.77
  -1  -2   1  103.24    8.17
  -1  -2   1  111.73    8.57
  -1  -2   1  108.37    8.44
  -1  -2   1  104.52    8.91
  -1  -2   1  121.07    8.73
  -1  -2   1  111.90    8.35
  -1  -2   1  117.93    8.46
  -1  -2   1  107.43    8.83
  -1  -2   1  113.98    8.16
   0   2  -1  202.96   15.39
   0   2  -1  216.76   15.39
   0   2  -1  189.04   16.26
   0   2  -1  193.91   14.92
   0   2  -1  196.76   15.88
   0   2  -1  239.48   15.02
   0   2  -1  234.61   15.26
   0   2  -1  197.85   14.90
   0   2  -1  197.87   15.41
   0   2  -1  230.08   15.24
   0   2  -1  195.97   15.37
   0  -2   1  176.61   16.24
   0  -2   1  188.81   15.64
   0  -2   1  224.89   15.39
   0  -2   1  191.75   15.91
   0  -2   1  213.32   14.91
   0  -2   1  210.76   15.38
   0  -2   1  209.43   15.23
   0  -2   1  241.32   15.00
   0  -2   1  220.27   15.89
   0  -2   1  209.77   14.94
   0  -2   1  204.78   16.10
   0  -2   1  206.66   15.23
   0  -2   1  202.32   15.38
   0  -2   1  191.76   15.39
   0  -2   1  214.21   14.94
   0  -2   1  188.03   14.88
   0  -2   1  185.74   15.91
  -1   2  -1  303.42   20.89
  -1   2  -1  268.33   22.20
  -1   2  -1  279.90   21.89
  -1   2  -1  304.36   20.99
  -1   2  -1  332.96   22.79
  -1   2  -1  288.81   20.86
  -1   2  -1  283.28   21.51
  -1   2  -1  309.49   22.52
  -1   2  -1  291.33   21.54
  -1   2  -1  285.04   22.26
  -1   2  -1  295.65   20.99
  -1   2  -1  305.11   21.51
  -1   2  -1  270.15   21.30
  -1   2  -1  274.64   21.30
  -1   2  -1  303.42   22.27
  -1   2  -1  263.31   21.51
  -1   2  -1  327.86   20.91
   1  -2   1  326.05   21.90
   1  -2   1  302.28   22.27
   1  -2   1  265.44   20.88
   1  -2   1  281.36   22.76
   1  -2   1  281.47   21.50
   1  -2   1  296.01   22.27
   1  -2   1  259.97   21.28
   1  -2   1  299.10   20.88
   1  -2   1  265.02   20.86
   1  -2   1  275.08   22.20
   1  -2   1  276.60   21.50
  -2   2  -1    0.41    0.18
  -2   2  -1    0.36    0.18
  -2   2  -1    0.28    0.19
  -2   2  -1    0.98    0.21
  -2   2  -1    0.11    0.20
  -2   2  -1    0.05    0.15
  -2   2  -1    0.21    0.21
  -2   2  -1    0.02    0.25
  -2   2  -1    0.58    0.17
  -2   2  -1    0.22    0.19
  -2   2  -1    0.17    0.15
  -2   2  -1    0.44    0.13
  -2   2  -1    0.28    0.19
  -2   2  -1    0.29    0.16
   2  -2   1    0.30    0.24
   2  -2   1    0.49    0.15
   2  -2   1    0.30    0.13
   2  -2   1    0.00    0.24
   2  -2   1    0.53    0.22
  -3   2  -1   10.92    0.88
  -3   2  -1   10.78    0.90
  -3   2  -1    9.01    0.90
  -3   2  -1    9.63    0.92
  -3   2  -1    8.80    1.06
  -3   2  -1    9.43    0.85
  -3   2  -1    9.50    0.83
  -3   2  -1   10.03    0.84
  -3   2  -1   10.46    0.94
  -3   2  -1   10.62    0.94
   3  -2   1   10.22    0.97
   3  -2   1   11.21    0.99
  -4   2  -1  191.24   14.05
  -4   2  -1  180.73   13.89
  -4   2  -1  192.89   14.53
  -4   2  -1  160.37   14.99
  -4   2  -1  187.72   14.05
  -4   2  -1  209.86   13.91
  -4   2  -1  183.41   14.52
  -4   2  -1  193.76   14.41
  -4   2  -1  195.24   14.05
   4  -2   1  186.49   14.56
  -5   2  -1   46.87    3.47
  -5   2  -1   48.50    3.54
  -5   2  -1   50.46    3.52
  -5   2  -1   44.86    3.62
  -5   2  -1   45.12    3.37
  -5   2  -1   46.92    3.48
  -5   2  -1   39.86    3.66
  -5   2  -1   45.07    3.54
  -5   2  -1   44.43    3.51
  -5   2  -1   44.83    3.36
   5  -2   1   42.90    3.68
  -6   2  -1    7.05    0.79
  -6   2  -1    6.56    0.80
  -6   2  -1    7.41    0.83
  -6   2  -1    8.49    0.81
  -6   2  -1    7.11    0.77
  -6   2  -1    7.92    0.75
  -6   2  -1    6.87    0.79
  -6   2  -1    7.12    0.83
  -6   2  -1    6.95    0.71
  -6   2  -1    7.84    0.77
   6  -2   1    9.40    0.94
   6  -2   1    7.05    0.87
  -7   2  -1   23.99    2.40
  -7   2  -1   24.31    1.96
  -7   2  -1   20.90    1.83
  -7   2  -1   24.53    1.97
  -7   2  -1   22.47    1.96
  -7   2  -1   23.68    1.92
  -7   2  -1   20.53    2.01
  -7   2  -1   21.84    1.73
   7  -2   1   20.94    2.02
   7  -2   1   21.05    2.02
  -8   2  -1  104.37    7.90
  -8   2  -1   96.08    8.15
  -8   2  -1   99.50    7.76
  -8   2  -1   99.65    7.52
  -8   2  -1   97.32    8.69
  -8   2  -1  108.05    7.64
   8  -2   1  102.14    8.14
   8  -2   1  108.27    8.12
  -9   2  -1    0.63    0.49
  -9   2  -1   -0.24    0.44
   9  -2   1    0.25    0.44
   9   1  -1   32.01    3.01
  -9  -1   1   31.17    2.87
   8   1  -1    4.54    0.88
   8   1  -1    3.50    0.86
  -8  -1   1    2.69    0.74
  -8  -1   1    3.38    0.78
  -8  -1   1    3.62    0.69
  -8  -1   1    2.69    0.73
  -8  -1   1    2.86    0.78
  -8  -1   1    3.20    0.81
  -8  -1   1    2.12    0.63
   7   1  -1   10.31    1.48
   7   1  -1   13.59    1.55
  -7  -1   1   16.25    1.53
  -7  -1   1   12.38    1.44
  -7  -1   1   13.84    1.44
  -7  -1   1   11.78    1.45
  -7  -1   1   12.14    1.42
  -7  -1   1   15.35    1.38
  -7  -1   1   15.61    1.34
  -7  -1   1   13.87    1.54
  -7  -1   1   13.41    1.37
   6   1  -1  105.05    8.92
   6   1  -1  109.33    8.91
  -6  -1   1  120.49    8.76
  -6  -1   1  126.14    8.35
  -6  -1   1  105.51    8.56
  -6  -1   1  127.32    8.50
  -6  -1   1  119.70    8.62
  -6  -1   1   95.10    8.20
  -6  -1   1  114.54    8.22
  -6  -1   1  104.98    8.48
  -6  -1   1  104.42    8.61
  -6  -1   1  109.69    8.88
   5   1  -1   30.83    2.74
   5   1  -1   32.37    2.75
  -5  -1   1   32.75    2.40
  -5  -1   1   33.37    2.59
  -5  -1   1   28.04    2.59
  -5  -1   1   36.05    2.68
  -5  -1   1   27.83    2.54
  -5  -1   1   35.16    2.42
  -5  -1   1   32.19    2.60
  -5  -1   1   28.24    2.49
  -5  -1   1   26.75    2.55
  -5  -1   1   30.20    2.44
  -5  -1   1   27.09    2.66
  -5  -1   1   32.52    2.55
   4   1  -1   16.72    1.47
   4   1  -1   15.46    1.39
   4   1  -1   18.40    1.40
   4   1  -1   18.67    1.40
   4   1  -1   18.10    1.49
   4   1  -1   17.98    1.68
   4   1  -1   17.72    1.67
  -4  -1   1   14.66    1.52
  -4  -1   1   15.84    1.52
  -4  -1   1   18.68    1.41
  -4  -1   1   18.06    1.40
  -4  -1   1   17.27    1.56
  -4  -1   1   16.27    1.47
  -4  -1   1   17.26    1.53
  -4  -1   1   18.86    1.63
  -4  -1   1   19.54    1.59
  -4  -1   1   18.55    1.63
  -4  -1   1   16.10    1.60
  -4  -1   1   18.82    1.54
  -4  -1   1   17.79    1.50
  -4  -1   1   18.10    1.44
   3   1  -1  293.81   19.25
   3   1  -1  259.65   19.92
   3   1  -1  294.25   20.24
   3   1  -1  227.13   20.37
   3   1  -1  255.46   20.22
   3   1  -1  251.30   19.91
   3   1  -1  273.54   19.44
   3   1  -1  238.96   19.42
   3   1  -1  245.51   20.07
  -3  -1   1  290.33   19.51
  -3  -1   1  218.05   20.10
  -3  -1   1  238.48   20.16
  -3  -1   1  258.08   18.85
  -3  -1   1  268.92   19.29
  -3  -1   1  298.61   19.81
  -3  -1   1  301.29   19.51
  -3  -1   1  271.46   20.18
  -3  -1   1  221.24   19.49
  -3  -1   1  265.43   19.29
  -3  -1   1  251.06   19.79
  -3  -1   1  246.54   18.90
  -3  -1   1  304.58   20.45
  -3  -1   1  222.98   19.96
  -3  -1   1  288.70   18.86
   2   1  -1  468.10   30.00
   2   1  -1  374.54   31.86
   2   1  -1  360.51   32.30
   2   1  -1  408.99   31.65
   2   1  -1  463.65   30.58
   2   1  -1  383.40   30.57
   2   1  -1  430.18   32.00
   2   1  -1  427.28   30.87
   2   1  -1  417.56   31.41
   2   1  -1  408.10   30.90
   2   1  -1  405.44   31.98
  -2  -1   1  479.07   32.67
  -2  -1   1  469.23   31.43
  -2  -1   1  405.43   30.59
  -2  -1   1  454.90   29.95
  -2  -1   1  404.42   31.68
  -2  -1   1  408.44   30.00
  -2  -1   1  402.22   30.93
  -2  -1   1  408.70   31.95
  -2  -1   1  432.03   30.60
  -2  -1   1  455.19   30.90
  -2  -1   1  398.57   32.33
  -2  -1   1  390.28   31.40
  -2  -1   1  428.10   31.90
  -2  -1   1  395.91   29.94
  -2  -1   1  391.63   30.87
  -2  -1   1  373.36   31.96
   1   1  -1   13.68    1.06
   1   1  -1   11.44    1.01
   1   1  -1   13.19    1.10
   1   1  -1   13.46    1.01
   1   1  -1   12.45    1.04
   1   1  -1   13.44    1.13
   1   1  -1   13.77    1.02
   1   1  -1   14.16    1.15
   1   1  -1   11.28    1.12
  -1  -1   1   12.08    1.04
  -1  -1   1   10.50    1.06
  -1  -1   1   10.97    1.08
  -1  -1   1   11.04    1.12
  -1  -1   1   11.43    1.06
  -1  -1   1   13.99    1.08
  -1  -1   1   13.18    1.15
  -1  -1   1   16.10    1.17
  -1  -1   1   13.18    1.01
  -1  -1   1   15.17    1.03
  -1  -1   1   13.13    1.03
  -1  -1   1   14.07    1.14
  -1  -1   1   13.18    1.09
  -1  -1   1   11.72    1.09
  -1  -1   1   12.85    1.13
   0   1  -1   43.26    3.28
   0   1  -1   41.82    3.10
   0   1  -1   39.15    3.31
   0   1  -1   48.99    3.10
   0   1  -1   40.62    3.15
   0   1  -1   43.90    3.30
   0  -1   1   39.07    3.31
   0  -1   1   43.88    3.25
   0  -1   1   37.18    3.33
   0  -1   1   44.03    3.20
   0  -1   1   46.57    3.11
   0  -1   1   38.59    3.08
   0  -1   1   42.38    3.16
   0  -1   1   39.87    3.37
  -1   1  -1  519.76   36.93
  -1   1  -1  532.21   37.64
  -1   1  -1  559.89   36.97
  -1   1  -1  454.76   37.94
  -1   1  -1  506.16   37.96
  -1   1  -1  498.50   39.28
  -1   1  -1  515.58   38.94
  -1   1  -1  530.21   38.04
  -1   1  -1  544.45   39.23
  -1   1  -1  473.10   39.27
  -1   1  -1  503.68   37.96
  -1   1  -1  528.00   38.67
   1  -1   1  485.79   36.94
   1  -1   1  518.35   36.96
   1  -1   1  480.86   39.28
   1  -1   1  557.52   37.66
   1  -1   1  511.28   38.02
  -2   1  -1   20.42    1.62
  -2   1  -1   21.87    1.54
  -2   1  -1   19.95    1.54
  -2   1  -1   21.70    1.62
  -2   1  -1   23.82    1.59
  -2   1  -1   19.67    1.58
  -2   1  -1   21.21    1.66
  -2   1  -1   20.68    1.61
  -2   1  -1   20.13    1.61
  -2   1  -1   19.93    1.68
  -2   1  -1   18.67    1.68
  -2   1  -1   17.46    1.68
   2  -1   1   19.22    1.58
   2  -1   1   23.21    1.60
   2  -1   1   20.29    1.70
   2  -1   1   21.29    1.71
   2  -1   1   20.70    1.61
  -3   1  -1   60.65    4.54
  -3   1  -1   66.29    4.92
  -3   1  -1   66.42    4.76
  -3   1  -1   67.64    4.73
  -3   1  -1   55.00    4.88
  -3   1  -1   62.64    4.84
  -3   1  -1   68.05    4.72
  -3   1  -1   59.45    4.65
  -3   1  -1   58.45    4.77
  -3   1  -1   57.85    4.71
  -3   1  -1   56.87    4.89
  -3   1  -1   61.99    4.66
  -3   1  -1   65.32    4.56
   3  -1   1   66.06    4.92
  -4   1  -1  373.81   25.93
  -4   1  -1  385.41   26.20
  -4   1  -1  365.25   26.86
  -4   1  -1  375.34   27.11
  -4   1  -1  354.92   26.20
  -4   1  -1  316.14   25.40
  -4   1  -1  354.18   27.08
  -4   1  -1  392.98   26.65
  -4   1  -1  375.06   26.20
  -4   1  -1  340.47   25.43
  -4   1  -1  320.24   27.04
  -4   1  -1  348.93   25.94
  -4   1  -1  329.83   26.60
   4  -1   1  306.11   27.09
  -5   1  -1  172.58   12.59
  -5   1  -1  160.56   12.59
  -5   1  -1  168.03   12.47
  -5   1  -1  170.67   12.90
  -5   1  -1  165.28   12.76
  -5   1  -1  178.58   12.81
  -5   1  -1  156.74   13.00
  -5   1  -1  178.68   12.46
  -5   1  -1  158.08   12.21
  -5   1  -1  190.97   12.63
   5  -1   1  164.73   13.06
   5  -1   1  149.14   13.03
  -6   1  -1   25.50    2.03
  -6   1  -1   26.14    2.12
  -6   1  -1   25.90    2.25
  -6   1  -1   23.65    2.27
  -6   1  -1   25.33    2.18
  -6   1  -1   28.31    2.19
  -6   1  -1   25.48    2.00
  -6   1  -1   25.54    2.20
  -6   1  -1   26.47    2.21
  -6   1  -1   26.22    2.21
  -6   1  -1   29.02    2.17
   6  -1   1   24.42    2.31
   6  -1   1   25.13    2.29
  -7   1  -1    1.84    0.53
  -7   1  -1    1.04    0.51
  -7   1  -1    1.67    0.47
  -7   1  -1    1.49    0.40
  -7   1  -1    1.74    0.51
  -7   1  -1    2.70    0.57
  -7   1  -1    1.77    0.50
  -7   1  -1    1.33    0.50
   7  -1   1    3.16    0.68
   7  -1   1    2.30    0.58
  -8   1  -1   95.92    7.51
  -8   1  -1   96.28    7.26
  -8   1  -1  100.97    7.62
  -8   1  -1  102.15    7.37
  -8   1  -1   94.87    7.86
   8  -1   1   89.51    7.85
   8  -1   1  101.31    7.84
  -9   1  -1    6.69    0.99
  -9   1  -1    6.25    0.98
   9  -1   1    6.53    1.03
   9   0  -1   36.38    3.06
  -9   0   1   33.84    2.97
  -9   0   1   35.20    2.82
  -9   0   1   29.82    2.92
   8   0  -1    0.22    0.49
   8   0  -1   -0.07    0.51
  -8   0   1    0.87    0.49
  -8   0   1   -0.26    0.39
  -8   0   1   -0.58    0.42
  -8   0   1    0.65    0.45
  -8   0   1    0.42    0.50
  -8   0   1   -0.18    0.41
  -8   0   1   -0.08    0.34
   7   0  -1    0.19    0.39
   7   0  -1    0.45    0.45
  -7   0   1    0.22    0.36
  -7   0   1    0.11    0.39
  -7   0   1    0.32    0.39
  -7   0   1    0.24    0.34
  -7   0   1   -0.01    0.36
  -7   0   1   -0.11    0.28
  -7   0   1    0.75    0.45
  -7   0   1   -0.10    0.26
   6   0  -1   83.25    6.86
   6   0  -1   90.40    6.86
  -6   0   1   81.36    6.62
  -6   0   1   78.03    6.23
  -6   0   1   87.67    6.66
  -6   0   1   81.18    6.63
  -6   0   1   96.82    6.86
  -6   0   1   81.51    6.48
  -6   0   1   80.81    6.59
  -6   0   1   94.65    6.61
  -6   0   1   87.85    6.52
  -6   0   1   89.75    6.34
   5   0  -1  102.03    7.73
   5   0  -1   96.60    7.73
  -5   0   1   94.72    7.45
  -5   0   1  106.85    7.63
  -5   0   1   87.94    7.42
  -5   0   1  101.43    7.16
  -5   0   1   94.99    7.68
  -5   0   1  103.42    7.43
  -5   0   1  106.98    7.35
  -5   0   1   94.38    7.48
  -5   0   1   92.60    7.48
  -5   0   1   95.10    7.32
   4   0  -1    0.86    0.35
   4   0  -1   -0.05    0.34
  -4   0   1    0.02    0.22
  -4   0   1    0.19    0.19
  -4   0   1    0.29    0.25
  -4   0   1    0.29    0.21
  -4   0   1    0.24    0.17
  -4   0   1    0.11    0.13
  -4   0   1    0.10    0.23
  -4   0   1    0.30    0.25
   3   0  -1   63.62    5.39
   3   0  -1   68.20    5.39
  -3   0   1   75.54    5.36
  -3   0   1   71.36    5.29
  -3   0   1   68.86    5.09
  -3   0   1   64.06    5.16
  -3   0   1   76.34    5.44
  -3   0   1   67.82    5.34
  -3   0   1   64.54    5.35
  -3   0   1   68.53    5.17
  -3   0   1   66.74    5.09
   2   0  -1  292.65   21.81
   2   0  -1  264.75   21.53
   2   0  -1  279.88   21.54
  -2   0   1  293.08   21.51
  -2   0   1  283.97   21.78
  -2   0   1  284.38   21.53
  -2   0   1  286.74   20.82
  -2   0   1  281.03   20.81
  -2   0   1  280.49   21.34
  -2   0   1  258.24   21.51
   1   0  -1   72.74    5.41
  -1   0   1   73.38    5.35
  -1   0   1   73.23    5.18
  -1   0   1   66.12    5.34
  -1   0   1   72.39    5.14
  -1   0   1   74.40    5.20
  -1   0   1   61.99    5.16
  -1   0   1   68.12    5.13
  -1   0   1   60.49    5.33
   0   0  -1   -0.03    0.06
   0   0  -1   -0.02    0.05
   0   0  -1   -0.05    0.05
   0   0   1   -0.02    0.05
   0   0   1    0.04    0.05
   0   0   1    0.01    0.04
   0   0   1    0.03    0.05
   0   0   1    0.04    0.06
   0   0   1   -0.11    0.04
   0   0   1    0.06    0.05
   0   0   1    0.05    0.04
   0   0   1   -0.05    0.05
   0   0   1    0.06    0.05
   0   0   1    0.02    0.04
  -1   0  -1  356.89   25.31
  -1   0  -1  341.79   24.12
  -1   0  -1  354.71   23.95
  -1   0  -1  337.35   24.67
  -1   0  -1  312.89   24.66
  -1   0  -1  305.67   25.10
  -1   0  -1  345.10   24.45
  -1   0  -1  342.15   25.49
   1   0   1  317.10   25.10
   1   0   1  355.76   23.99
   1   0   1  332.66   24.69
   1   0   1  304.73   24.44
   1   0   1  359.42   23.96
   1   0   1  293.73   25.52
  -2   0  -1  888.22   64.82
  -2   0  -1  811.11   63.71
  -2   0  -1  908.74   61.91
  -2   0  -1  887.43   65.30
  -2   0  -1  846.09   63.65
  -2   0  -1  827.79   64.79
  -2   0  -1  769.53   63.63
  -2   0  -1  891.64   63.10
  -2   0  -1  863.46   63.12
  -2   0  -1  862.06   61.81
  -2   0  -1  927.67   61.81
  -2   0  -1  852.37   65.88
  -2   0  -1  760.71   65.73
   2   0   1  947.61   63.66
   2   0   1  979.22   65.15
   2   0   1  850.75   63.10
   2   0   1  802.49   63.10
   2   0   1  850.09   65.88
   2   0   1 1000.00   65.78
   2   0   1  752.52   61.90
   2   0   1  838.01   65.00
   2   0   1  824.52   62.00
  -3   0  -1    5.13    0.63
  -3   0  -1    5.93    0.63
  -3   0  -1    6.33    0.58
  -3   0  -1    6.38    0.70
  -3   0  -1    6.87    0.69
  -3   0  -1    6.18    0.63
  -3   0  -1    6.92    0.75
  -3   0  -1    6.10    0.66
  -3   0  -1    5.02    0.68
  -3   0  -1    5.96    0.62
  -3   0  -1    5.17    0.63
  -3   0  -1    6.54    0.68
  -3   0  -1    5.49    0.65
   3   0   1    5.56    0.59
   3   0   1    5.67    0.65
   3   0   1    6.99    0.61
   3   0   1    5.71    0.63
   3   0   1    5.68    0.73
   3   0   1    6.35    0.73
  -4   0  -1   38.11    3.10
  -4   0  -1   42.28    3.06
  -4   0  -1   43.13    3.02
  -4   0  -1   37.51    3.11
  -4   0  -1   43.50    3.08
  -4   0  -1   33.59    3.14
  -4   0  -1   39.39    3.22
  -4   0  -1   38.67    3.10
  -4   0  -1   40.66    3.18
  -4   0  -1   42.97    2.96
  -4   0  -1   36.60    3.10
  -4   0  -1   36.27    2.92
  -4   0  -1   40.26    3.25
   4   0   1   36.44    3.23
   4   0   1   39.11    2.98
   4   0   1   37.67    2.97
   4   0   1   34.69    3.23
   4   0   1   42.02    3.11
  -5   0  -1  163.67   12.71
  -5   0  -1  174.70   12.35
  -5   0  -1  176.83   12.57
  -5   0  -1  183.45   12.25
  -5   0  -1  159.26   12.88
  -5   0  -1  180.17   13.03
  -5   0  -1  151.83   12.92
  -5   0  -1  154.68   13.11
  -5   0  -1  173.85   12.71
  -5   0  -1  179.22   12.59
  -5   0  -1  176.10   12.74
  -5   0  -1  171.42   12.27
   5   0   1  161.04   13.18
   5   0   1  151.62   13.15
  -6   0  -1   49.58    4.18
  -6   0  -1   52.15    4.32
  -6   0  -1   51.21    4.38
  -6   0  -1   57.65    4.50
  -6   0  -1   60.74    4.31
  -6   0  -1   56.22    4.42
  -6   0  -1   49.91    4.34
  -6   0  -1   58.30    4.15
  -6   0  -1   45.96    4.48
  -6   0  -1   56.88    4.25
  -6   0  -1   59.10    4.41
   6   0   1   58.27    4.60
   6   0   1   55.24    4.56
  -7   0  -1   22.59    1.92
  -7   0  -1   20.69    1.87
  -7   0  -1   16.51    1.93
  -7   0  -1   18.78    1.90
  -7   0  -1   22.39    1.79
  -7   0  -1   18.61    1.91
  -7   0  -1   19.92    1.86
   7   0   1   21.26    2.04
   7   0   1   20.04    2.04
  -8   0  -1   40.69    3.81
  -8   0  -1   45.18    3.90
  -8   0  -1   44.38    3.96
  -8   0  -1   46.68    4.12
  -8   0  -1   48.55    3.84
  -8   0  -1   46.85    3.75
  -8   0  -1   49.38    4.00
   8   0   1   50.04    4.18
   8   0   1   50.88    4.11
  -9   0  -1   36.17    3.25
   9   0   1   38.16    3.41
   9  -1  -1   53.81    3.93
  -9   1   1   46.08    3.79
  -9   1   1   41.55    3.82
   8  -1  -1   27.45    2.43
   8  -1  -1   26.16    2.37
  -8   1   1   26.50    2.39
  -8   1   1   27.65    2.39
  -8   1   1   26.75    2.49
  -8   1   1   27.00    2.29
  -8   1   1   28.90    2.14
  -8   1   1   31.55    2.44
   7  -1  -1   18.51    1.68
   7  -1  -1   15.77    1.67
  -7   1   1   18.70    1.51
  -7   1   1   19.21    1.58
  -7   1   1   17.19    1.70
  -7   1   1   18.96    1.58
  -7   1   1   19.01    1.61
  -7   1   1   19.39    1.67
  -7   1   1   21.15    1.73
   6  -1  -1   15.98    1.28
   6  -1  -1   12.56    1.26
  -6   1   1   13.73    1.25
  -6   1   1   12.15    1.18
  -6   1   1   12.73    1.22
  -6   1   1   13.74    1.14
  -6   1   1   13.34    1.12
   5  -1  -1  148.44   11.57
   5  -1  -1  146.40   11.59
  -5   1   1  150.39   11.16
  -5   1   1  150.62   11.18
  -5   1   1  152.32   11.54
   4  -1  -1    0.03    0.23
   4  -1  -1   -0.08    0.22
  -2   1   1  258.79   20.30
   1  -1  -1  253.97   20.27
   1  -1  -1  260.26   19.87
   1  -1  -1  258.18   20.11
  -1   1   1  286.64   20.31
  -1   1   1  247.71   19.21
  -1   1   1  259.43   19.85
  -1   1   1  294.82   19.25
  -1   1   1  251.21   19.22
  -1   1   1  223.67   19.25
  -1   1   1  257.46   19.86
  -1   1   1  290.76   19.33
  -1   1   1  258.54   19.23
  -1   1   1  222.23   19.84
   0  -1  -1    1.27    0.24
   0  -1  -1    0.75    0.20
   0  -1  -1    1.26    0.23
   0  -1  -1    1.23    0.19
   0  -1  -1    0.25    0.13
   0  -1  -1    0.87    0.23
   0   1   1    0.73    0.20
   0   1   1    0.78    0.21
   0   1   1    0.78    0.21
   0   1   1    0.84    0.21
   0   1   1    1.13    0.20
   0   1   1    1.30    0.22
   0   1   1    1.36    0.27
   0   1   1    0.91    0.19
   0   1   1    0.60    0.22
   0   1   1    0.85    0.23
   0   1   1    1.17    0.20
   0   1   1    0.94    0.21
  -1  -1  -1   79.88    6.44
  -1  -1  -1   78.51    6.47
  -1  -1  -1   84.49    6.24
  -1  -1  -1   74.35    6.33
  -1  -1  -1   87.13    6.25
  -1  -1  -1   80.83    6.46
  -1  -1  -1   87.60    6.05
  -1  -1  -1   78.47    6.07
  -1  -1  -1   76.82    6.52
  -1  -1  -1   79.01    6.16
  -1  -1  -1   83.09    6.05
  -1  -1  -1   74.35    6.22
  -1  -1  -1   82.02    6.17
  -1  -1  -1   93.32    6.26
   1   1   1   78.43    6.05
   1   1   1   79.52    6.32
   1   1   1   82.83    6.04
   1   1   1   97.03    6.26
   1   1   1   86.55    6.02
   1   1   1   75.52    6.15
   1   1   1   80.04    6.15
   1   1   1   88.20    6.36
   1   1   1   85.18    6.48
   1   1   1   93.44    6.05
   1   1   1   83.97    6.24
   1   1   1   77.52    6.03
   1   1   1   84.10    6.47
   1   1   1   80.99    6.23
  -2  -1  -1   47.12    3.25
  -2  -1  -1   46.19    3.36
  -2  -1  -1   44.30    3.25
  -2  -1  -1   43.42    3.32
  -2  -1  -1   44.42    3.11
  -2  -1  -1   38.69    3.38
  -2  -1  -1   41.89    3.14
  -2  -1  -1   43.42    3.28
  -2  -1  -1   41.03    3.09
  -2  -1  -1   38.32    3.30
  -2  -1  -1   40.15    3.24
  -2  -1  -1   35.63    3.35
  -2  -1  -1   40.78    3.19
  -2  -1  -1   36.78    3.12
   2   1   1   37.53    3.36
   2   1   1   43.09    3.34
   2   1   1   36.72    3.22
   2   1   1   44.70    3.22
   2   1   1   40.24    3.05
   2   1   1   42.06    3.12
   2   1   1   41.19    3.29
   2   1   1   40.47    3.18
   2   1   1   42.14    3.28
   2   1   1   40.83    3.39
   2   1   1   42.35    3.08
  -3  -1  -1   69.25    6.05
  -3  -1  -1   88.61    5.90
  -3  -1  -1   80.52    5.90
  -3  -1  -1   71.35    6.06
  -3  -1  -1   75.84    5.97
  -3  -1  -1   72.10    5.82
  -3  -1  -1   79.51    5.83
  -3  -1  -1   81.36    6.01
  -3  -1  -1   79.76    6.22
  -3  -1  -1   80.17    6.08
  -3  -1  -1   80.99    6.37
  -3  -1  -1   83.97    6.22
  -3  -1  -1   72.90    6.14
   3   1   1   78.97    5.92
   3   1   1   84.35    6.35
   3   1   1   88.99    6.07
   3   1   1   77.40    6.22
   3   1   1   76.98    6.05
   3   1   1   72.65    6.00
   3   1   1   85.06    5.79
   3   1   1   80.87    6.33
  -4  -1  -1    1.65    0.44
  -4  -1  -1    2.22    0.45
  -4  -1  -1    1.23    0.45
  -4  -1  -1    1.79    0.44
  -4  -1  -1    2.23    0.47
  -4  -1  -1    2.40    0.34
  -4  -1  -1    2.07    0.45
  -4  -1  -1    1.30    0.37
  -4  -1  -1    1.86    0.55
  -4  -1  -1    1.61    0.43
  -4  -1  -1    1.44    0.41
  -4  -1  -1    1.01    0.47
  -4  -1  -1    1.79    0.46
  -4  -1  -1    0.94    0.35
   4   1   1    1.98    0.36
   4   1   1    0.43    0.46
   4   1   1    1.78    0.54
   4   1   1    1.65    0.27
   4   1   1    2.12    0.42
   4   1   1    1.86    0.35
   4   1   1    1.36    0.37
  -5  -1  -1   70.19    5.72
  -5  -1  -1   75.28    5.59
  -5  -1  -1   59.23    5.87
  -5  -1  -1   73.71    5.65
  -5  -1  -1   74.47    5.68
  -5  -1  -1   72.56    5.74
  -5  -1  -1   78.47    5.90
  -5  -1  -1   71.37    5.75
  -5  -1  -1   72.87    5.88
  -5  -1  -1   69.16    5.53
  -5  -1  -1   77.15    5.50
  -5  -1  -1   74.29    5.80
  -5  -1  -1   72.65    5.74
   5   1   1   78.78    5.69
   5   1   1   70.40    5.55
   5   1   1   64.33    5.95
   5   1   1   80.56    6.02
   5   1   1   79.40    5.68
   5   1   1   71.03    5.58
  -6  -1  -1   87.00    7.17
  -6  -1  -1   94.56    6.84
  -6  -1  -1   86.83    7.01
  -6  -1  -1   84.69    6.94
  -6  -1  -1   83.52    6.70
  -6  -1  -1   92.86    7.13
  -6  -1  -1   86.86    6.80
  -6  -1  -1   96.57    7.07
  -6  -1  -1   89.11    7.25
  -6  -1  -1   81.91    7.01
   6   1   1   95.38    7.35
   6   1   1   98.35    7.35
  -7  -1  -1   -0.20    0.49
  -7  -1  -1    0.99    0.51
  -7  -1  -1   -0.71    0.55
  -7  -1  -1    0.58    0.53
  -7  -1  -1   -0.20    0.48
  -7  -1  -1    0.34    0.50
  -7  -1  -1   -0.31    0.41
  -7  -1  -1    0.55    0.51
   7   1   1    0.70    0.65
   7   1   1   -0.07    0.57
  -8  -1  -1    3.35    0.83
  -8  -1  -1    2.43    0.77
  -8  -1  -1    1.91    0.73
  -8  -1  -1    3.38    0.86
   8   1   1    3.21    0.91
   8   1   1    3.54    0.96
  -9  -1  -1   26.87    2.62
 -10   2   1    4.03    0.75
  -9   2   1   30.81    3.04
  -9   2   1   26.29    2.47
  -9   2   1   28.81    2.37
  -9   2   1   30.81    2.46
  -8   2   1   49.21    4.23
  -8   2   1   57.70    4.45
  -8   2   1   53.07    4.29
  -8   2   1   64.40    5.01
  -7   2   1    8.12    0.87
  -7   2   1    9.49    0.93
  -7   2   1    9.56    1.26
  -7   2   1    9.33    0.90
  -6   2   1    0.68    0.20
  -6   2   1    0.85    0.24
  -6   2   1    1.24    0.48
  -6   2   1    0.81    0.23
  -5   2   1  164.00   13.11
  -4   2   1   48.09    4.01
  -3   2   1  152.54   12.09
   2  -2  -1   35.59    3.07
   2  -2  -1   40.31    3.09
   2  -2  -1   37.75    3.20
   2  -2  -1   39.12    3.09
  -2   2   1   38.69    3.06
  -2   2   1   43.56    3.22
  -2   2   1   36.20    2.94
  -2   2   1   37.26    3.05
  -2   2   1   39.33    2.94
  -2   2   1   39.58    3.05
  -2   2   1   43.99    3.12
   1  -2  -1  290.52   22.43
   1  -2  -1  288.36   22.21
   1  -2  -1  285.50   22.43
   1  -2  -1  344.90   23.19
   1  -2  -1  286.52   22.46
   1  -2  -1  311.05   23.50
   1  -2  -1  350.94   21.84
   1  -2  -1  320.08   21.82
   1  -2  -1  325.47   23.25
   1  -2  -1  314.45   23.74
   1  -2  -1  324.98   22.43
   1  -2  -1  282.74   22.21
  -1   2   1  292.00   21.76
  -1   2   1  306.84   22.45
  -1   2   1  311.12   22.45
  -1   2   1  323.86   23.19
  -1   2   1  308.21   23.75
  -1   2   1  267.64   22.23
  -1   2   1  276.33   21.80
  -1   2   1  289.70   22.47
  -1   2   1  311.73   22.23
  -1   2   1  292.14   23.23
  -1   2   1  322.39   22.45
  -1   2   1  279.57   21.79
  -1   2   1  290.09   23.23
  -1   2   1  269.34   22.45
   0  -2  -1   23.69    1.80
   0  -2  -1   25.32    1.91
   0  -2  -1   23.51    1.86
   0  -2  -1   26.96    1.88
   0  -2  -1   24.85    1.85
   0  -2  -1   21.52    1.93
   0  -2  -1   22.99    1.80
   0  -2  -1   20.96    1.97
   0  -2  -1   20.87    1.94
   0  -2  -1   24.81    1.90
   0  -2  -1   27.17    1.83
   0  -2  -1   24.74    2.00
   0  -2  -1   25.25    1.82
   0  -2  -1   26.62    1.82
   0  -2  -1   24.21    1.78
   0  -2  -1   24.56    2.00
   0  -2  -1   22.44    1.89
   0  -2  -1   18.70    1.99
   0   2   1   21.76    1.85
   0   2   1   23.84    1.99
   0   2   1   23.98    2.02
   0   2   1   21.00    1.89
   0   2   1   26.00    1.91
   0   2   1   22.78    1.93
   0   2   1   21.78    1.80
   0   2   1   21.63    1.97
   0   2   1   19.77    1.88
   0   2   1   21.15    1.87
   0   2   1   23.58    1.97
   0   2   1   23.42    1.81
   0   2   1   22.59    1.81
   0   2   1   23.72    1.86
  -1  -2  -1    4.49    0.58
  -1  -2  -1    5.90    0.61
  -1  -2  -1    4.20    0.60
  -1  -2  -1    7.42    0.68
  -1  -2  -1    5.08    0.68
  -1  -2  -1    5.81    0.62
  -1  -2  -1    4.38    0.64
  -1  -2  -1    4.65    0.60
  -1  -2  -1    4.50    0.67
  -1  -2  -1    6.09    0.61
  -1  -2  -1    4.10    0.60
  -1  -2  -1    5.94    0.65
  -1  -2  -1    5.85    0.65
   1   2   1    4.90    0.61
   1   2   1    4.85    0.62
   1   2   1    5.44    0.70
   1   2   1    4.29    0.59
   1   2   1    6.96    0.71
   1   2   1    5.00    0.66
   1   2   1    4.58    0.57
   1   2   1    5.19    0.55
   1   2   1    6.18    0.59
   1   2   1    5.81    0.67
   1   2   1    5.40    0.63
   1   2   1    5.36    0.65
   1   2   1    7.11    0.69
   1   2   1    5.58    0.63
   1   2   1    5.10    0.56
   1   2   1    4.82    0.67
   1   2   1    4.99    0.59
  -2  -2  -1   98.17    8.63
  -2  -2  -1  100.14    8.08
  -2  -2  -1  125.83    8.37
  -2  -2  -1  108.76    8.10
  -2  -2  -1  121.18    8.38
  -2  -2  -1  115.52    8.75
  -2  -2  -1  119.71    8.35
  -2  -2  -1  117.07    8.37
  -2  -2  -1   98.56    8.53
  -2  -2  -1   99.41    8.09
  -2  -2  -1  108.73    8.68
  -2  -2  -1  117.01    8.06
  -2  -2  -1  103.73    8.47
  -2  -2  -1  105.48    8.61
  -2  -2  -1  117.33    8.27
   2   2   1  109.20    8.09
   2   2   1  117.36    8.21
   2   2   1  106.69    8.44
   2   2   1  103.25    8.48
   2   2   1  107.97    8.02
   2   2   1  101.36    8.32
   2   2   1  102.66    8.60
   2   2   1  125.04    8.03
   2   2   1  105.18    8.03
   2   2   1  104.28    8.71
   2   2   1  117.31    8.37
   2   2   1  103.75    8.65
  -3  -2  -1  125.32   10.74
  -3  -2  -1  134.10   10.51
  -3  -2  -1  141.82   10.74
  -3  -2  -1  143.57   10.00
  -3  -2  -1  133.59   10.56
  -3  -2  -1  124.09   10.22
  -3  -2  -1  150.07   10.39
  -3  -2  -1  134.47   10.69
  -3  -2  -1  126.02   10.02
  -3  -2  -1  146.84   10.24
  -3  -2  -1  136.26   10.84
  -3  -2  -1  133.22   10.36
  -3  -2  -1  137.53   10.34
  -3  -2  -1  142.44   10.62
  -3  -2  -1  140.84   10.06
  -3  -2  -1  128.37   10.35
  -3  -2  -1  148.97   10.03
   3   2   1  144.49   10.57
   3   2   1  125.51   10.28
   3   2   1  115.69   10.43
   3   2   1  125.36   10.73
   3   2   1  135.87   10.76
   3   2   1  131.65   10.34
   3   2   1  143.30    9.89
   3   2   1  140.70   10.68
   3   2   1  126.26   10.41
   3   2   1  149.05    9.91
   3   2   1  145.28    9.98
  -4  -2  -1   32.00    2.89
  -4  -2  -1   36.02    2.90
  -4  -2  -1   30.38    2.72
  -4  -2  -1   32.83    2.84
  -4  -2  -1   32.87    3.03
  -4  -2  -1   37.18    3.05
  -4  -2  -1   31.83    2.91
  -4  -2  -1   35.23    2.95
  -4  -2  -1   45.07    3.04
  -4  -2  -1   40.27    2.90
  -4  -2  -1   32.77    3.09
  -4  -2  -1   32.49    2.77
  -4  -2  -1   35.49    2.85
  -4  -2  -1   33.06    2.99
  -4  -2  -1   32.46    2.91
   4   2   1   31.49    3.07
   4   2   1   34.43    2.78
   4   2   1   35.20    3.12
   4   2   1   38.40    2.76
   4   2   1   34.41    2.78
   4   2   1   37.01    2.68
   4   2   1   34.73    2.85
  -5  -2  -1   25.21    2.31
  -5  -2  -1   26.02    2.25
  -5  -2  -1   27.74    2.32
  -5  -2  -1   25.30    2.31
  -5  -2  -1   23.14    2.37
  -5  -2  -1   27.92    2.37
  -5  -2  -1   20.56    2.12
  -5  -2  -1   26.76    2.29
  -5  -2  -1   30.11    2.31
  -5  -2  -1   25.07    2.39
  -5  -2  -1   24.45    2.30
  -5  -2  -1   22.88    2.45
  -5  -2  -1   26.07    2.27
  -5  -2  -1   25.44    2.13
  -5  -2  -1   24.63    2.36
   5   2   1   23.53    2.45
   5   2   1   24.54    2.20
   5   2   1   27.08    2.51
   5   2   1   27.47    2.17
  -6  -2  -1  112.20    8.75
  -6  -2  -1  118.22    9.18
  -6  -2  -1  106.43    9.31
  -6  -2  -1  108.91    8.92
  -6  -2  -1  118.38    8.70
  -6  -2  -1  103.59    8.97
  -6  -2  -1  108.74    9.00
  -6  -2  -1  124.17    8.80
  -6  -2  -1  132.31    9.11
   6   2   1  122.44    8.97
   6   2   1  124.77    9.45
   6   2   1  107.55    9.40
  -7  -2  -1   -0.49    0.44
  -7  -2  -1    0.12    0.51
  -7  -2  -1    0.26    0.58
  -7  -2  -1   -0.01    0.65
  -7  -2  -1   -0.18    0.59
   7   2   1    1.69    0.84
   7   2   1    0.31    0.67
  -8  -2  -1    3.05    0.87
  -8  -2  -1    4.45    0.95
  -8  -2  -1    2.49    0.85
   8   2   1    2.22    0.89
 -10   3   1   13.16    1.32
  -9   3   1    5.91    1.26
  -9   3   1    6.22    0.74
  -8   3   1  161.42   12.37
  -8   3   1  157.41   13.08
  -7   3   1    2.13    0.67
  -7   3   1    1.99    0.32
  -6   3   1   25.38    2.41
  -5   3   1   69.50    5.77
  -4   3   1  242.01   19.16
   3  -3  -1   70.79    5.32
   3  -3  -1   69.01    5.10
   3  -3  -1   58.37    5.09
  -3   3   1   61.76    4.87
  -3   3   1   61.04    4.87
  -3   3   1   63.45    5.05
  -3   3   1   72.08    5.04
  -3   3   1   64.30    4.86
  -3   3   1   63.43    5.02
  -3   3   1   65.25    5.32
   2  -3  -1   18.63    1.60
   2  -3  -1   18.14    1.57
   2  -3  -1   16.77    1.34
   2  -3  -1   15.76    1.54
   2  -3  -1   17.61    1.48
   2  -3  -1   16.84    1.41
   2  -3  -1   16.84    1.33
  -2   3   1   15.03    1.39
  -2   3   1   18.84    1.53
  -2   3   1   15.67    1.49
  -2   3   1   16.00    1.61
  -2   3   1   17.59    1.40
  -2   3   1   15.38    1.39
  -2   3   1   17.69    1.34
  -2   3   1   17.03    1.45
  -2   3   1   15.50    1.49
  -2   3   1   18.33    1.52
  -2   3   1   21.07    1.44
  -2   3   1   17.67    1.38
  -2   3   1   16.56    1.45
  -2   3   1   17.20    1.33
   1  -3  -1  295.30   22.92
   1  -3  -1  283.72   22.22
   1  -3  -1  338.38   21.54
   1  -3  -1  306.01   22.18
   1  -3  -1  306.20   21.96
   1  -3  -1  286.68   23.01
   1  -3  -1  320.44   21.98
   1  -3  -1  294.89   21.52
   1  -3  -1  285.83   23.00
   1  -3  -1  306.09   23.26
   1  -3  -1  299.43   23.50
   1  -3  -1  270.60   22.16
  -1   3   1  313.00   22.22
  -1   3   1  288.04   22.99
  -1   3   1  302.34   22.01
  -1   3   1  314.32   21.65
  -1   3   1  304.50   23.52
  -1   3   1  292.18   21.51
  -1   3   1  280.19   22.21
  -1   3   1  263.74   22.98
  -1   3   1  301.88   23.26
  -1   3   1  291.97   21.55
  -1   3   1  312.02   22.21
  -1   3   1  325.95   22.27
  -1   3   1  273.04   22.20
  -1   3   1  311.47   21.58
  -1   3   1  272.04   22.93
  -1   3   1  313.68   22.00
  -1   3   1  295.63   21.52
   0  -3  -1    1.97    0.33
   0  -3  -1    1.68    0.38
   0  -3  -1    2.12    0.54
   0  -3  -1    1.16    0.37
   0  -3  -1    1.06    0.35
   0  -3  -1    1.37    0.34
   0  -3  -1    1.10    0.45
   0  -3  -1    2.13    0.36
   0  -3  -1    1.08    0.41
   0  -3  -1    2.90    0.45
   0  -3  -1    1.80    0.37
   0  -3  -1    0.99    0.36
   0  -3  -1    1.59    0.35
   0  -3  -1    1.62    0.31
   0  -3  -1    1.29    0.38
   0  -3  -1    1.51    0.34
   0  -3  -1    1.53    0.33
   0  -3  -1    1.04    0.43
   0   3   1    1.54    0.41
   0   3   1    2.45    0.53
   0   3   1    0.63    0.36
   0   3   1    1.15    0.43
   0   3   1    1.17    0.35
   0   3   1    1.22    0.40
   0   3   1    1.82    0.45
   0   3   1    1.66    0.42
   0   3   1    1.53    0.37
   0   3   1    1.09    0.45
   0   3   1    0.96    0.34
   0   3   1    0.94    0.41
   0   3   1    1.26    0.38
   0   3   1    1.46    0.34
   0   3   1    2.06    0.42
   0   3   1    2.07    0.40
   0   3   1    0.85    0.33
  -1  -3  -1   47.70    3.63
  -1  -3  -1   42.17    3.76
  -1  -3  -1   47.95    3.64
  -1  -3  -1   41.27    3.50
  -1  -3  -1   56.97    3.94
  -1  -3  -1   48.99    3.65
  -1  -3  -1   53.39    3.84
  -1  -3  -1   45.00    3.84
  -1  -3  -1   39.07    3.86
  -1  -3  -1   51.29    3.71
  -1  -3  -1   44.09    3.68
  -1  -3  -1   49.25    3.56
  -1  -3  -1   42.29    3.53
  -1  -3  -1   49.42    3.68
  -1  -3  -1   46.66    3.52
  -1  -3  -1   49.05    3.56
  -1  -3  -1   49.23    3.71
   1   3   1   44.77    3.69
   1   3   1   49.74    3.63
   1   3   1   42.49    3.54
   1   3   1   41.99    3.74
   1   3   1   43.49    3.72
   1   3   1   45.62    3.65
   1   3   1   44.48    3.67
   1   3   1   49.18    3.58
   1   3   1   43.21    3.51
   1   3   1   40.93    3.67
   1   3   1   42.02    3.85
   1   3   1   47.77    3.82
   1   3   1   48.59    3.88
   1   3   1   43.42    3.50
   1   3   1   43.55    3.69
  -2  -3  -1   64.05    5.26
  -2  -3  -1   63.34    4.95
  -2  -3  -1   68.16    5.19
  -2  -3  -1   65.93    5.12
  -2  -3  -1   60.81    4.79
  -2  -3  -1   57.55    4.98
  -2  -3  -1   64.23    4.78
  -2  -3  -1   63.38    4.93
  -2  -3  -1   67.93    5.06
  -2  -3  -1   57.99    4.92
  -2  -3  -1   71.60    4.96
  -2  -3  -1   61.73    5.19
  -2  -3  -1   61.67    5.15
  -2  -3  -1   65.30    4.86
  -2  -3  -1   56.26    4.85
   2   3   1   68.17    4.74
   2   3   1   56.07    5.00
   2   3   1   60.21    4.69
   2   3   1   52.80    5.12
   2   3   1   62.48    4.94
   2   3   1   68.71    5.19
   2   3   1   65.85    4.94
   2   3   1   56.52    5.14
   2   3   1   65.92    4.85
   2   3   1   55.28    4.66
   2   3   1   62.85    4.94
   2   3   1   57.33    4.96
   2   3   1   67.83    5.13
  -3  -3  -1  201.54   15.76
  -3  -3  -1  191.76   15.30
  -3  -3  -1  199.42   15.78
  -3  -3  -1  211.21   16.74
  -3  -3  -1  190.66   15.29
  -3  -3  -1  213.61   15.63
  -3  -3  -1  223.12   15.27
  -3  -3  -1  189.79   16.14
  -3  -3  -1  207.33   16.31
  -3  -3  -1  230.60   15.82
  -3  -3  -1  208.01   16.41
  -3  -3  -1  210.20   15.35
  -3  -3  -1  217.16   16.05
  -3  -3  -1  198.35   16.35
  -3  -3  -1  215.82   15.81
  -3  -3  -1  210.14   15.60
   3   3   1  233.67   15.18
   3   3   1  207.67   15.78
   3   3   1  184.90   15.72
   3   3   1  225.85   16.02
   3   3   1  191.59   15.94
   3   3   1  195.78   15.52
   3   3   1  241.71   16.45
   3   3   1  205.07   16.28
   3   3   1  215.14   16.52
   3   3   1  216.73   15.19
   3   3   1  202.85   16.37
  -4  -3  -1   35.90    2.70
  -4  -3  -1   34.98    2.88
  -4  -3  -1   33.32    2.69
  -4  -3  -1   37.31    2.80
  -4  -3  -1   31.91    2.84
  -4  -3  -1   28.91    2.77
  -4  -3  -1   31.80    2.87
  -4  -3  -1   26.90    2.77
  -4  -3  -1   31.73    2.81
  -4  -3  -1   32.81    2.75
  -4  -3  -1   35.00    3.07
  -4  -3  -1   29.54    2.76
  -4  -3  -1   36.37    3.01
  -4  -3  -1   31.62    2.73
  -4  -3  -1   30.99    2.93
  -4  -3  -1   36.40    2.96
   4   3   1   33.98    2.70
   4   3   1   30.68    2.71
   4   3   1   26.98    2.55
   4   3   1   34.41    3.08
   4   3   1   28.65    2.96
   4   3   1   34.57    2.77
   4   3   1   31.49    2.45
  -5  -3  -1    3.14    0.75
  -5  -3  -1    4.48    0.79
  -5  -3  -1    5.91    0.89
  -5  -3  -1    2.73    0.80
  -5  -3  -1    4.30    0.84
  -5  -3  -1    4.06    0.73
  -5  -3  -1    4.56    0.88
  -5  -3  -1    4.26    0.82
  -5  -3  -1    3.99    0.79
  -5  -3  -1    4.85    0.87
  -5  -3  -1    3.98    0.85
  -5  -3  -1    3.39    0.87
   5   3   1    4.33    0.57
   5   3   1    5.43    1.08
   5   3   1    4.33    0.76
   5   3   1    4.49    1.08
   5   3   1    4.22    0.55
  -6  -3  -1   73.16    5.67
  -6  -3  -1   67.02    5.63
  -6  -3  -1   65.95    5.55
  -6  -3  -1   73.26    5.90
  -6  -3  -1   61.00    5.44
   6   3   1   68.17    5.53
   6   3   1   75.19    6.00
   6   3   1   66.43    5.92
  -7  -3  -1   18.78    2.22
  -7  -3  -1   22.75    2.41
  -7  -3  -1   23.25    2.29
  -7  -3  -1   24.54    2.39
  -7  -3  -1   21.19    2.22
   7   3   1   23.47    2.55
   7   3   1   21.32    1.90
  -8  -3  -1    2.12    0.84
   8   3   1    1.88    1.09
  -8   4   1   41.27    3.88
  -7   4   1   36.93    3.44
  -6   4   1    2.50    0.66
  -5   4   1   12.15    1.20
  -5   4   1   16.72    1.56
  -5   4   1   14.99    1.18
  -5   4   1   13.89    1.16
   4  -4  -1  317.83   22.47
   4  -4  -1  324.30   23.12
   4  -4  -1  268.86   22.43
  -4   4   1  283.41   21.68
  -4   4   1  272.32   21.66
  -4   4   1  290.08   21.65
  -4   4   1  288.10   22.39
  -4   4   1  297.22   21.67
  -4   4   1  283.08   21.65
  -4   4   1  279.84   23.09
  -4   4   1  306.76   21.44
   3  -4  -1    4.49    0.63
   3  -4  -1    4.15    0.65
   3  -4  -1    3.79    0.46
   3  -4  -1    4.12    0.61
  -3   4   1    3.59    0.50
  -3   4   1    4.58    0.54
  -3   4   1    2.90    0.43
  -3   4   1    3.58    0.52
  -3   4   1    4.11    0.54
  -3   4   1    3.83    0.47
  -3   4   1    3.93    0.48
  -3   4   1    3.85    0.66
  -3   4   1    3.74    0.55
  -3   4   1    3.97    0.43
  -3   4   1    4.21    0.43
  -3   4   1    3.35    0.45
   2  -4  -1   11.57    1.19
   2  -4  -1   10.52    1.16
   2  -4  -1   11.89    0.96
   2  -4  -1    9.54    0.94
   2  -4  -1   12.11    1.08
   2  -4  -1   10.67    0.85
   2  -4  -1   10.37    0.84
   2  -4  -1   10.04    1.16
   2  -4  -1    9.64    0.91
   2  -4  -1    8.75    0.99
  -2   4   1   11.63    1.12
  -2   4   1   11.83    1.23
  -2   4   1   10.62    1.03
  -2   4   1   10.41    1.07
  -2   4   1    9.22    0.97
  -2   4   1    8.78    1.01
  -2   4   1   10.02    0.95
  -2   4   1   12.08    1.02
  -2   4   1   10.79    1.12
  -2   4   1   10.77    0.95
  -2   4   1   10.02    1.06
  -2   4   1    8.55    0.99
  -2   4   1   11.21    0.96
  -2   4   1    9.61    0.96
  -2   4   1    9.46    1.10
  -2   4   1   10.19    1.11
   1  -4  -1  185.57   13.81
   1  -4  -1  173.76   13.31
   1  -4  -1  175.78   14.51
   1  -4  -1  200.07   13.40
   1  -4  -1  188.59   13.82
   1  -4  -1  184.72   14.31
   1  -4  -1  178.20   13.38
   1  -4  -1  189.14   14.41
   1  -4  -1  187.75   14.71
   1  -4  -1  169.15   13.81
  -1   4   1  183.82   13.74
  -1   4   1  174.55   13.72
  -1   4   1  169.16   13.89
  -1   4   1  186.26   14.39
  -1   4   1  168.92   13.85
  -1   4   1  182.31   13.85
  -1   4   1  178.60   14.37
  -1   4   1  216.52   14.38
  -1   4   1  199.84   14.74
  -1   4   1  183.51   13.88
  -1   4   1  188.89   14.54
  -1   4   1  166.36   13.43
  -1   4   1  191.06   13.90
  -1   4   1  194.19   13.46
  -1   4   1  178.31   13.70
  -1   4   1  190.61   13.42
  -1   4   1  189.67   13.42
  -1   4   1  189.37   13.49
   0  -4  -1  193.51   13.36
   0  -4  -1  210.10   14.40
   0  -4  -1  215.43   14.35
   0  -4  -1  164.55   13.33
   0  -4  -1  166.19   14.63
   0  -4  -1  197.75   13.85
   0  -4  -1  198.21   13.84
   0  -4  -1  184.70   14.38
   0  -4  -1  166.25   13.78
   0  -4  -1  192.13   13.41
   0  -4  -1  191.60   13.38
   0  -4  -1  181.06   13.83
   0  -4  -1  172.82   14.47
   0  -4  -1  171.51   13.38
   0  -4  -1  164.59   13.82
   0   4   1  170.43   13.82
   0   4   1  187.45   14.51
   0   4   1  161.45   13.40
   0   4   1  190.91   14.37
   0   4   1  175.86   14.63
   0   4   1  164.96   13.82
   0   4   1  217.18   13.92
   0   4   1  175.48   14.30
   0   4   1  167.88   13.43
   0   4   1  196.64   13.40
   0   4   1  194.47   14.09
   0   4   1  182.59   13.71
   0   4   1  168.10   13.82
   0   4   1  172.75   13.67
   0   4   1  201.34   14.13
   0   4   1  190.28   14.37
   0   4   1  185.05   13.41
  -1  -4  -1   24.66    1.97
  -1  -4  -1   21.70    2.02
  -1  -4  -1   23.76    2.07
  -1  -4  -1   23.31    1.98
  -1  -4  -1   19.56    1.93
  -1  -4  -1   27.48    2.13
  -1  -4  -1   27.87    2.10
  -1  -4  -1   20.29    2.20
  -1  -4  -1   24.97    2.29
  -1  -4  -1   23.67    2.20
  -1  -4  -1   22.40    1.98
  -1  -4  -1   21.92    1.96
  -1  -4  -1   23.79    2.12
  -1  -4  -1   22.85    2.15
  -1  -4  -1   24.00    2.27
  -1  -4  -1   26.21    2.12
   1   4   1   20.40    1.94
   1   4   1   19.97    2.20
   1   4   1   24.11    2.11
   1   4   1   23.33    1.94
   1   4   1   24.56    2.10
   1   4   1   25.02    2.17
   1   4   1   23.65    2.01
   1   4   1   18.97    2.16
   1   4   1   24.61    2.13
   1   4   1   22.67    2.08
   1   4   1   24.42    2.20
   1   4   1   22.23    1.99
   1   4   1   23.67    2.02
  -2  -4  -1    0.05    0.40
  -2  -4  -1    0.43    0.36
  -2  -4  -1    0.33    0.36
  -2  -4  -1    0.19    0.41
  -2  -4  -1   -0.15    0.38
  -2  -4  -1    0.32    0.38
  -2  -4  -1    0.23    0.42
  -2  -4  -1    0.06    0.36
  -2  -4  -1    0.52    0.38
  -2  -4  -1    0.23    0.37
  -2  -4  -1   -0.27    0.34
  -2  -4  -1    0.22    0.29
  -2  -4  -1    1.05    0.46
  -2  -4  -1    0.36    0.45
   2   4   1    0.66    0.34
   2   4   1    0.15    0.31
   2   4   1    0.78    0.43
   2   4   1    0.71    0.43
   2   4   1    0.79    0.37
   2   4   1    0.54    0.37
   2   4   1    0.33    0.40
   2   4   1    0.04    0.47
   2   4   1    0.38    0.39
   2   4   1    0.84    0.55
   2   4   1    0.31    0.46
   2   4   1    0.09    0.34
   2   4   1    0.23    0.41
   2   4   1    0.22    0.50
  -3  -4  -1  250.44   17.67
  -3  -4  -1  206.83   16.31
  -3  -4  -1  204.46   16.27
  -3  -4  -1  240.10   16.36
  -3  -4  -1  208.95   16.64
  -3  -4  -1  193.86   16.78
  -3  -4  -1  235.56   16.89
  -3  -4  -1  236.83   17.51
  -3  -4  -1  219.86   16.38
  -3  -4  -1  207.24   17.35
  -3  -4  -1  229.13   16.84
  -3  -4  -1  206.53   17.24
  -3  -4  -1  254.78   17.59
  -3  -4  -1  226.07   16.85
   3   4   1  221.98   17.07
   3   4   1  190.02   16.16
   3   4   1  218.73   17.49
   3   4   1  214.26   17.35
   3   4   1  251.10   17.57
   3   4   1  202.91   16.19
   3   4   1  236.28   16.84
   3   4   1  222.71   17.62
   3   4   1  244.58   16.61
   3   4   1  211.44   17.02
   3   4   1  224.29   16.18
   3   4   1  230.85   16.86
  -4  -4  -1    2.02    0.73
  -4  -4  -1    3.12    0.79
  -4  -4  -1    1.10    0.65
  -4  -4  -1    2.01    0.72
  -4  -4  -1    2.12    0.66
  -4  -4  -1    0.81    0.56
  -4  -4  -1    2.38    0.69
  -4  -4  -1    1.72    0.66
  -4  -4  -1    3.46    0.99
  -4  -4  -1    2.72    0.69
  -4  -4  -1    2.65    0.76
  -4  -4  -1    2.61    0.62
  -4  -4  -1    2.12    0.69
  -4  -4  -1    2.61    0.68
  -4  -4  -1    2.82    0.76
   4   4   1    2.71    0.60
   4   4   1    2.48    0.84
   4   4   1    1.61    0.61
   4   4   1    1.40    0.60
   4   4   1    2.63    0.48
   4   4   1    2.49    0.86
   4   4   1    2.78    0.63
  -5  -4  -1   11.80    1.49
  -5  -4  -1   13.55    1.47
  -5  -4  -1   13.62    1.43
  -5  -4  -1   11.91    1.53
  -5  -4  -1    9.52    1.45
  -5  -4  -1   10.89    1.54
  -5  -4  -1   12.67    1.59
  -5  -4  -1   13.13    1.52
  -5  -4  -1   12.78    1.54
   5   4   1   11.72    1.27
   5   4   1   19.01    1.92
  -6  -4  -1   34.23    3.42
  -6  -4  -1   37.79    3.59
  -6  -4  -1   36.65    3.41
  -6  -4  -1   31.56    3.35
   6   4   1   45.46    3.83
   6   4   1   42.19    3.38
  -7  -4  -1   33.83    3.35
  -7  -4  -1   32.45    3.21
  -7  -4  -1   33.43    3.12
   7   4   1   32.13    2.87
  -8  -4  -1    7.70    1.42
  -8   5   1   10.21    1.46
  -8   5   1    8.91    0.92
  -7   5   1   97.29    7.20
  -7   5   1   88.36    6.94
  -7   5   1   95.31    7.78
  -7   5   1   88.94    6.96
  -6   5   1    1.31    0.29
  -6   5   1    1.51    0.38
  -6   5   1    1.69    0.64
  -6   5   1    1.23    0.37
  -6   5   1    1.02    0.30
  -6   5   1    0.94    0.34
   5  -5  -1   21.70    1.84
   5  -5  -1   19.38    1.77
  -5   5   1   21.94    1.69
  -5   5   1   22.09    1.76
  -5   5   1   19.52    1.66
  -5   5   1   20.33    2.07
  -5   5   1   21.03    1.76
  -5   5   1   20.28    1.71
  -5   5   1   17.76    1.79
  -5   5   1   19.21    1.65
  -5   5   1   22.30    1.69
   4  -5  -1  145.21   12.25
   4  -5  -1  158.03   12.68
   4  -5  -1  153.81   12.29
  -4   5   1  154.95   11.81
  -4   5   1  161.61   11.70
  -4   5   1  160.92   11.87
  -4   5   1  140.99   11.43
  -4   5   1  159.43   11.86
  -4   5   1  155.94   12.69
  -4   5   1  173.85   12.27
  -4   5   1  162.37   11.45
  -4   5   1  160.31   11.71
  -4   5   1  169.63   11.88
  -4   5   1  148.35   11.81
   3  -5  -1   45.09    3.54
   3  -5  -1   43.11    3.31
   3  -5  -1   41.60    3.39
   3  -5  -1   39.12    3.13
   3  -5  -1   39.17    3.38
  -3   5   1   40.29    3.16
  -3   5   1   40.26    3.32
  -3   5   1   35.99    3.18
  -3   5   1   39.99    3.02
  -3   5   1   36.99    3.22
  -3   5   1   40.78    3.55
  -3   5   1   40.86    3.07
  -3   5   1   36.97    3.18
  -3   5   1   43.48    3.04
  -3   5   1   42.41    3.24
  -3   5   1   35.02    3.32
  -3   5   1   38.02    3.07
  -3   5   1   37.15    3.13
  -3   5   1   41.65    3.26
   2  -5  -1   19.04    1.69
   2  -5  -1   18.85    1.79
   2  -5  -1   12.63    1.70
   2  -5  -1   17.24    1.53
   2  -5  -1   14.22    1.49
   2  -5  -1   18.52    1.46
   2  -5  -1   16.57    1.42
   2  -5  -1   17.93    1.45
   2  -5  -1   20.86    1.63
   2  -5  -1   17.18    1.48
   2  -5  -1   19.04    1.80
  -2   5   1   18.14    1.54
  -2   5   1   17.82    1.46
  -2   5   1   19.46    1.73
  -2   5   1   20.74    1.70
  -2   5   1   17.64    1.72
  -2   5   1   20.47    1.68
  -2   5   1   18.39    1.72
  -2   5   1   17.43    1.66
  -2   5   1   15.28    1.56
  -2   5   1   15.37    1.68
  -2   5   1   14.91    1.57
  -2   5   1   16.52    1.50
  -2   5   1   19.08    1.59
  -2   5   1   16.71    1.80
  -2   5   1   18.57    1.63
  -2   5   1   16.30    1.62
  -2   5   1   15.88    1.51
  -2   5   1   18.52    1.55
   1  -5  -1   21.95    2.01
   1  -5  -1   22.55    2.11
   1  -5  -1   25.57    2.00
   1  -5  -1   21.87    1.81
   1  -5  -1   26.96    1.92
   1  -5  -1   24.57    2.24
   1  -5  -1   26.52    1.90
   1  -5  -1   21.90    1.96
   1  -5  -1   21.08    2.03
   1  -5  -1   26.34    2.28
   1  -5  -1   24.17    2.25
   1  -5  -1   28.23    2.22
  -1   5   1   23.06    2.08
  -1   5   1   24.69    2.05
  -1   5   1   22.90    2.19
  -1   5   1   21.75    1.94
  -1   5   1   23.46    1.95
  -1   5   1   17.42    2.16
  -1   5   1   20.17    2.08
  -1   5   1   21.52    1.95
  -1   5   1   21.49    2.04
  -1   5   1   23.94    2.17
  -1   5   1   23.16    2.06
  -1   5   1   20.30    2.15
  -1   5   1   20.92    1.97
  -1   5   1   21.63    2.06
  -1   5   1   23.96    2.01
  -1   5   1   22.18    2.03
  -1   5   1   21.51    2.08
  -1   5   1   24.75    2.20
   0  -5  -1  207.02   17.59
   0  -5  -1  220.17   17.83
   0  -5  -1  221.75   18.89
   0  -5  -1  206.15   18.50
   0  -5  -1  212.33   17.25
   0  -5  -1  233.78   17.82
   0  -5  -1  237.18   17.82
   0  -5  -1  259.81   17.23
   0  -5  -1  220.89   17.24
   0  -5  -1  226.30   17.27
   0  -5  -1  245.15   18.72
   0  -5  -1  231.43   18.43
   0  -5  -1  228.51   17.82
   0  -5  -1  211.40   17.83
   0  -5  -1  223.29   17.22
   0  -5  -1  264.71   18.56
   0   5   1  248.96   17.29
   0   5   1  216.22   18.86
   0   5   1  258.18   17.90
   0   5   1  235.40   18.70
   0   5   1  256.67   17.69
   0   5   1  278.71   17.38
   0   5   1  248.99   18.54
   0   5   1  271.23   17.94
   0   5   1  230.32   18.17
   0   5   1  242.96   17.32
   0   5   1  242.12   17.88
   0   5   1  244.03   17.70
   0   5   1  259.75   18.19
   0   5   1  234.96   17.34
   0   5   1  233.35   18.52
   0   5   1  230.73   18.47
  -1  -5  -1    5.54    0.74
  -1  -5  -1    3.52    0.86
  -1  -5  -1    4.48    0.70
  -1  -5  -1    5.39    0.72
  -1  -5  -1    4.84    0.78
  -1  -5  -1    4.48    0.81
  -1  -5  -1    5.25    0.78
  -1  -5  -1    4.19    0.76
  -1  -5  -1    4.15    0.66
  -1  -5  -1    5.22    0.95
  -1  -5  -1    4.14    0.75
  -1  -5  -1    5.29    0.88
  -1  -5  -1    4.57    0.71
  -1  -5  -1    4.36    0.82
   1   5   1    3.46    0.68
   1   5   1    4.85    0.88
   1   5   1    4.02    0.72
   1   5   1    4.09    0.70
   1   5   1    3.79    0.75
   1   5   1    4.01    0.80
   1   5   1    4.75    0.88
   1   5   1    5.57    0.69
   1   5   1    5.28    0.82
   1   5   1    2.02    0.76
   1   5   1    4.77    0.81
   1   5   1    5.03    0.76
   1   5   1    3.81    0.81
  -2  -5  -1   10.52    1.15
  -2  -5  -1   10.12    1.17
  -2  -5  -1   10.17    1.15
  -2  -5  -1    9.81    1.19
  -2  -5  -1    8.89    1.35
  -2  -5  -1    9.92    1.30
  -2  -5  -1    9.21    1.11
  -2  -5  -1   12.02    1.27
  -2  -5  -1    9.77    1.25
  -2  -5  -1   11.42    1.36
  -2  -5  -1    9.63    1.15
  -2  -5  -1   10.13    1.24
  -2  -5  -1    8.36    1.15
  -2  -5  -1   10.66    1.29
   2   5   1   11.43    1.32
   2   5   1   10.08    1.23
   2   5   1    8.97    1.15
   2   5   1    7.89    1.08
   2   5   1   10.39    1.37
   2   5   1    9.15    1.15
   2   5   1   11.10    1.37
   2   5   1    9.50    1.05
   2   5   1   11.50    1.31
   2   5   1   10.74    1.35
   2   5   1   11.57    1.44
   2   5   1   11.89    1.35
   2   5   1    9.46    1.12
  -3  -5  -1   72.23    5.63
  -3  -5  -1   65.22    5.68
  -3  -5  -1   69.86    6.02
  -3  -5  -1   74.07    5.76
  -3  -5  -1   69.87    5.98
  -3  -5  -1   70.85    5.64
  -3  -5  -1   62.42    5.43
  -3  -5  -1   69.30    5.67
  -3  -5  -1   77.16    5.49
  -3  -5  -1   70.91    5.49
  -3  -5  -1   62.66    5.85
  -3  -5  -1   68.60    5.69
  -3  -5  -1   65.54    5.41
   3   5   1   78.21    6.07
   3   5   1   84.29    6.12
   3   5   1   64.94    5.27
   3   5   1   62.09    5.70
   3   5   1   76.39    5.76
   3   5   1   70.32    5.42
   3   5   1   63.00    5.35
   3   5   1   73.03    5.72
   3   5   1   69.55    5.98
   3   5   1   70.53    5.55
   3   5   1   73.94    5.37
   3   5   1   69.21    5.70
  -4  -5  -1   67.09    5.34
  -4  -5  -1   62.28    5.45
  -4  -5  -1   65.20    5.32
  -4  -5  -1   61.85    5.24
  -4  -5  -1   53.42    4.99
  -4  -5  -1   61.73    5.29
  -4  -5  -1   63.32    5.19
   4   5   1   63.18    5.57
   4   5   1   61.78    4.84
   4   5   1   60.87    5.21
   4   5   1   70.34    5.23
   4   5   1   67.12    5.53
  -5  -5  -1    3.10    0.96
  -5  -5  -1    4.03    0.93
  -5  -5  -1    3.08    0.89
  -5  -5  -1    4.13    0.98
  -5  -5  -1    3.12    0.99
  -5  -5  -1    4.24    0.97
  -6  -5  -1    1.13    0.67
  -6  -5  -1    0.94    0.64
  -6  -5  -1    0.20    0.79
  -6  -5  -1    2.04    0.83
   6   5   1    0.75    0.64
  -7  -5  -1   51.14    4.90
  -7  -5  -1   61.76    4.90
   7   5   1   52.74    4.63
  -8   6   1    3.57    0.58
  -8   6   1    2.73    0.46
  -8   6   1    3.83    1.07
  -7   6   1   42.59    3.03
  -7   6   1   38.06    3.22
  -7   6   1   38.68    3.06
  -7   6   1   33.42    3.59
  -7   6   1   37.78    2.90
  -7   6   1   37.59    2.90
   6  -6  -1   27.82    2.23
   6  -6  -1   23.32    2.17
  -6   6   1   23.90    2.09
  -6   6   1   24.97    1.98
  -6   6   1   24.50    2.16
  -6   6   1   28.05    2.29
  -6   6   1   23.28    1.99
  -6   6   1   25.73    2.57
  -6   6   1   27.57    2.09
  -6   6   1   25.92    2.20
   5  -6  -1   23.77    2.11
   5  -6  -1   25.48    2.16
  -5   6   1   24.13    1.90
  -5   6   1   22.09    1.96
  -5   6   1   26.26    2.08
  -5   6   1   21.63    2.10
  -5   6   1   21.95    1.88
  -5   6   1   18.24    2.27
  -5   6   1   24.49    2.00
  -5   6   1   22.70    2.05
  -5   6   1   22.60    2.01
  -5   6   1   22.69    1.80
  -5   6   1   24.51    2.08
  -5   6   1   23.19    1.97
   4  -6  -1    1.17    0.59
   4  -6  -1    0.11    0.47
  -4   6   1    0.99    0.39
  -4   6   1    1.28    0.51
  -4   6   1    0.36    0.36
  -4   6   1    1.29    0.42
  -4   6   1    1.74    0.48
  -4   6   1    0.66    0.40
  -4   6   1    0.66    0.38
  -4   6   1    1.52    0.50
  -4   6   1    0.62    0.35
  -4   6   1    1.50    0.47
  -4   6   1    1.16    0.61
  -4   6   1    0.43    0.40
  -4   6   1    1.65    0.37
   3  -6  -1  124.66   10.51
   3  -6  -1  125.00    9.90
   3  -6  -1  117.44   10.48
   3  -6  -1  128.45   10.28
   3  -6  -1  138.18    9.92
   3  -6  -1  122.43   10.51
  -3   6   1  136.31   10.03
  -3   6   1  146.13   10.33
  -3   6   1  133.26   10.16
  -3   6   1  127.34   10.47
  -3   6   1  144.65   10.15
  -3   6   1  126.61   10.82
  -3   6   1  138.48   10.15
  -3   6   1  141.93   10.17
  -3   6   1  146.74    9.78
  -3   6   1  133.22   10.13
  -3   6   1  140.83    9.76
  -3   6   1  111.54    9.97
  -3   6   1  129.76    9.80
  -3   6   1  134.04    9.81
   2  -6  -1   10.15    0.98
   2  -6  -1    8.48    0.82
   2  -6  -1    7.73    0.96
   2  -6  -1    8.82    1.19
   2  -6  -1    7.92    0.91
   2  -6  -1    8.92    0.86
   2  -6  -1    5.76    0.95
   2  -6  -1    7.73    0.85
   2  -6  -1    6.04    1.10
  -2   6   1    7.36    0.93
  -2   6   1    6.80    0.95
  -2   6   1    7.99    1.03
  -2   6   1    7.86    1.00
  -2   6   1    6.19    0.94
  -2   6   1   10.24    1.17
  -2   6   1    6.79    0.96
  -2   6   1    8.48    0.98
  -2   6   1    8.17    0.95
  -2   6   1   10.36    1.16
  -2   6   1    8.59    0.92
  -2   6   1    6.38    0.99
  -2   6   1    8.27    1.20
  -2   6   1    7.66    1.04
  -2   6   1    9.32    1.01
  -2   6   1    6.57    0.92
   1  -6  -1   44.46    3.80
   1  -6  -1   43.47    3.73
   1  -6  -1   46.70    3.67
   1  -6  -1   41.29    3.50
   1  -6  -1   41.08    3.52
   1  -6  -1   40.64    3.43
   1  -6  -1   44.88    3.47
   1  -6  -1   39.92    3.29
   1  -6  -1   34.41    3.66
  -1   6   1   41.47    3.65
  -1   6   1   41.39    3.72
  -1   6   1   46.99    3.87
  -1   6   1   44.27    3.46
  -1   6   1   44.68    3.76
  -1   6   1   39.20    3.40
  -1   6   1   41.94    3.51
  -1   6   1   43.03    3.57
  -1   6   1   43.70    3.61
  -1   6   1   33.05    3.64
  -1   6   1   41.42    3.38
  -1   6   1   44.77    3.54
  -1   6   1   39.12    3.37
  -1   6   1   44.13    3.73
  -1   6   1   44.29    3.59
  -1   6   1   46.13    3.40
   0  -6  -1   37.72    3.88
   0  -6  -1   48.46    3.75
   0  -6  -1   46.37    3.91
   0  -6  -1   48.44    3.54
   0  -6  -1   40.21    3.78
   0  -6  -1   45.45    3.66
   0  -6  -1   41.53    3.56
   0  -6  -1   41.48    3.88
   0  -6  -1   41.86    3.61
   0  -6  -1   48.31    3.53
   0  -6  -1   39.10    3.44
   0  -6  -1   42.88    3.44
   0  -6  -1   47.21    3.72
   0  -6  -1   47.19    3.74
   0  -6  -1   43.08    3.34
   0   6   1   40.06    3.74
   0   6   1   43.30    3.74
   0   6   1   44.94    3.89
   0   6   1   40.93    3.87
   0   6   1   43.65    3.57
   0   6   1   43.36    3.97
   0   6   1   45.92    3.94
   0   6   1   44.95    3.92
   0   6   1   41.39    3.49
   0   6   1   45.27    3.74
   0   6   1   36.84    3.56
   0   6   1   46.84    3.84
   0   6   1   48.12    3.76
   0   6   1   43.13    3.53
  -1  -6  -1   46.28    3.94
  -1  -6  -1   45.37    3.61
  -1  -6  -1   43.21    3.89
  -1  -6  -1   41.64    4.12
  -1  -6  -1   45.56    3.70
  -1  -6  -1   44.90    3.80
  -1  -6  -1   44.71    3.86
  -1  -6  -1   50.34    4.19
  -1  -6  -1   44.65    3.72
  -1  -6  -1   47.72    3.74
  -1  -6  -1   44.49    3.67
  -1  -6  -1   42.11    4.03
  -1  -6  -1   48.14    4.15
  -1  -6  -1   44.46    3.89
   1   6   1   49.53    4.11
   1   6   1   47.84    4.19
   1   6   1   54.49    4.02
   1   6   1   48.14    3.97
   1   6   1   43.46    3.69
   1   6   1   44.16    3.90
   1   6   1   42.71    3.74
   1   6   1   46.53    4.17
   1   6   1   43.09    3.99
   1   6   1   46.66    3.65
   1   6   1   47.45    3.95
   1   6   1   44.13    3.73
   1   6   1   44.92    3.80
  -2  -6  -1    4.36    0.87
  -2  -6  -1    4.45    0.83
  -2  -6  -1    3.92    0.98
  -2  -6  -1    5.03    0.88
  -2  -6  -1    2.94    0.86
  -2  -6  -1    4.64    0.91
  -2  -6  -1    2.72    0.75
  -2  -6  -1    5.52    1.10
  -2  -6  -1    5.85    1.01
  -2  -6  -1    4.29    0.87
  -2  -6  -1    5.07    0.87
  -2  -6  -1    3.75    0.85
  -2  -6  -1    4.39    0.77
   2   6   1    4.68    0.99
   2   6   1    5.19    0.98
   2   6   1    4.21    1.05
   2   6   1    5.30    1.03
   2   6   1    3.77    0.79
   2   6   1    4.43    0.85
   2   6   1    4.37    0.91
   2   6   1    5.59    1.03
   2   6   1    3.40    0.89
   2   6   1    4.86    0.76
   2   6   1    4.44    0.96
  -3  -6  -1   11.94    1.55
  -3  -6  -1    8.36    1.24
  -3  -6  -1   10.19    1.39
  -3  -6  -1    9.08    1.32
  -3  -6  -1    9.43    1.20
  -3  -6  -1    9.58    1.36
   3   6   1    9.80    1.26
   3   6   1    7.28    0.97
   3   6   1    9.28    1.40
   3   6   1   10.38    1.34
   3   6   1    8.15    1.30
   3   6   1    8.84    1.26
  -4  -6  -1   98.74    7.52
  -4  -6  -1   82.29    7.30
  -4  -6  -1   87.10    7.73
  -4  -6  -1   90.93    7.14
  -4  -6  -1  103.77    7.61
   4   6   1   90.02    6.78
  -5  -6  -1    0.57    0.67
  -5  -6  -1   -1.07    0.72
  -5  -6  -1   -0.19    0.69
  -5  -6  -1   -1.08    0.59
  -6  -6  -1    2.56    0.94
  -6  -6  -1    2.33    1.04
  -6  -6  -1    2.23    1.11
   6   6   1    2.73    0.93
  -7  -6  -1   24.53    2.71
   7   6   1   23.01    2.42
  -9   7   1   -0.22    0.46
  -8   7   1    8.41    0.95
   7  -7  -1   43.98    3.49
   7  -7  -1   39.35    3.49
  -7   7   1   43.49    3.46
  -7   7   1   44.99    3.35
  -7   7   1   42.64    3.36
  -7   7   1   42.72    4.09
   6  -7  -1   36.71    3.08
   6  -7  -1   37.80    3.15
  -6   7   1   31.19    2.85
  -6   7   1   38.01    3.00
  -6   7   1   36.49    2.80
  -6   7   1   31.96    2.94
  -6   7   1   36.30    2.87
  -6   7   1   40.77    3.57
   5  -7  -1    1.75    0.60
   5  -7  -1    1.01    0.63
  -5   7   1    0.34    0.38
  -5   7   1    1.17    0.46
  -5   7   1    1.66    0.43
  -5   7   1    0.99    0.71
  -5   7   1    1.42    0.50
  -5   7   1    1.07    0.49
  -5   7   1    1.51    0.50
  -5   7   1    2.29    0.62
   4  -7  -1    1.83    0.73
   4  -7  -1    2.28    0.72
  -4   7   1    2.59    0.62
  -4   7   1    2.98    0.66
  -4   7   1    2.31    0.64
  -4   7   1    1.58    0.55
  -4   7   1    2.06    0.66
  -4   7   1    3.10    0.68
  -4   7   1    3.19    0.86
  -4   7   1    1.98    0.61
  -4   7   1    3.00    0.63
  -4   7   1    1.87    0.71
   3  -7  -1   48.12    4.11
   3  -7  -1   46.51    4.06
   3  -7  -1   43.71    3.64
   3  -7  -1   42.04    3.93
   3  -7  -1   47.62    3.82
  -3   7   1   45.23    3.96
  -3   7   1   47.54    3.74
  -3   7   1   44.85    3.72
  -3   7   1   48.42    4.03
  -3   7   1   53.01    4.34
  -3   7   1   47.67    3.73
  -3   7   1   49.02    3.93
  -3   7   1   49.87    3.83
  -3   7   1   42.98    3.67
  -3   7   1   38.87    3.83
  -3   7   1   46.41    3.85
   2  -7  -1    0.15    0.35
   2  -7  -1    0.07    0.42
   2  -7  -1    0.48    0.32
   2  -7  -1    0.18    0.38
   2  -7  -1    0.38    0.64
   2  -7  -1    0.24    0.47
   2  -7  -1    0.15    0.59
  -2   7   1   -0.43    0.47
  -2   7   1    0.71    0.54
  -2   7   1    1.66    0.71
  -2   7   1   -0.24    0.54
  -2   7   1   -0.67    0.44
  -2   7   1   -0.32    0.48
  -2   7   1    0.63    0.40
  -2   7   1    0.35    0.38
  -2   7   1    0.28    0.65
  -2   7   1    0.10    0.47
  -2   7   1    1.30    0.50
  -2   7   1   -0.21    0.45
  -2   7   1    0.54    0.50
  -2   7   1   -0.84    0.49
  -2   7   1   -0.70    0.34
   1  -7  -1    7.12    1.18
   1  -7  -1    8.59    1.07
   1  -7  -1   11.03    1.43
   1  -7  -1    8.71    1.15
   1  -7  -1    7.02    1.31
   1  -7  -1    9.25    1.23
  -1   7   1    9.00    1.14
  -1   7   1    9.78    1.34
  -1   7   1    9.93    1.25
  -1   7   1    9.74    1.27
  -1   7   1    8.35    1.08
  -1   7   1    8.61    1.32
  -1   7   1    7.66    1.10
  -1   7   1    8.15    1.08
  -1   7   1    9.73    1.20
  -1   7   1    7.15    1.27
  -1   7   1    9.78    1.32
  -1   7   1    7.49    1.12
  -1   7   1    7.48    1.17
   0  -7  -1   37.81    3.46
   0  -7  -1   37.58    3.34
   0  -7  -1   33.98    3.17
   0  -7  -1   35.17    3.44
   0  -7  -1   38.86    2.96
   0  -7  -1   31.08    3.15
   0  -7  -1   31.87    3.31
   0  -7  -1   35.87    3.04
   0  -7  -1   33.68    2.76
   0   7   1   40.38    3.05
   0   7   1   32.64    3.30
   0   7   1   33.08    3.04
   0   7   1   33.65    3.23
   0   7   1   40.48    3.36
   0   7   1   34.31    3.24
   0   7   1   42.14    3.46
   0   7   1   36.39    3.48
   0   7   1   37.81    3.10
   0   7   1   34.75    3.22
   0   7   1   32.43    3.07
   0   7   1   35.74    3.11
  -1  -7  -1   78.21    6.10
  -1  -7  -1   71.83    5.88
  -1  -7  -1   70.22    6.35
  -1  -7  -1   78.95    6.10
  -1  -7  -1   72.03    6.25
  -1  -7  -1   74.41    5.99
  -1  -7  -1   65.08    5.58
   1   7   1   74.22    6.08
   1   7   1   69.81    6.07
   1   7   1   77.44    5.95
   1   7   1   73.43    5.70
   1   7   1   80.99    6.36
  -2  -7  -1    2.25    0.71
  -2  -7  -1    1.32    0.60
  -2  -7  -1    1.67    0.77
  -2  -7  -1    1.68    0.81
   2   7   1    1.94    0.71
   2   7   1    1.98    0.65
   2   7   1    3.09    0.86
  -3  -7  -1   23.47    1.95
  -3  -7  -1   18.94    2.14
  -3  -7  -1   16.92    2.10
  -3  -7  -1   16.54    1.99
   3   7   1   17.62    1.74
  -4  -7  -1   47.04    4.38
  -4  -7  -1   51.10    4.04
  -4  -7  -1   51.59    4.29
   4   7   1   44.29    3.67
  -5  -7  -1   16.13    1.82
  -5  -7  -1   12.68    1.84
  -6  -7  -1    3.32    1.15
  -6  -7  -1    6.28    1.37
   6   7   1    2.77    0.98
  -8   8   1   10.31    1.23
   7  -8  -1    4.09    0.79
  -7   8   1    4.67    0.77
  -7   8   1    4.14    1.21
  -7   8   1    5.38    0.83
   6  -8  -1  122.40    9.23
   6  -8  -1  128.46    9.32
  -6   8   1  113.99    9.79
  -6   8   1  119.18    8.69
  -6   8   1  108.85    8.66
  -6   8   1  116.36    8.88
  -6   8   1   99.51    8.60
   5  -8  -1   -0.01    0.53
   5  -8  -1   -0.38    0.53
  -5   8   1    0.14    0.44
  -5   8   1   -0.59    0.48
  -5   8   1    0.07    0.45
  -5   8   1    0.55    0.61
  -5   8   1   -0.03    0.48
  -5   8   1   -0.50    0.65
  -5   8   1    0.70    0.46
  -5   8   1   -0.39    0.63
   4  -8  -1   37.66    3.22
   4  -8  -1   32.45    2.87
   4  -8  -1   32.11    3.10
  -4   8   1   37.24    2.90
  -4   8   1   34.26    2.92
  -4   8   1   26.69    2.84
  -4   8   1   33.12    2.81
  -4   8   1   33.50    2.84
  -4   8   1   36.45    3.13
  -4   8   1   30.47    3.26
  -4   8   1   28.03    2.88
   3  -8  -1  134.22    9.53
   3  -8  -1  106.22    9.36
   3  -8  -1  110.64    9.40
  -3   8   1  113.98    9.73
  -3   8   1  108.39    8.74
  -3   8   1  114.38    9.02
  -3   8   1  123.84    8.82
  -3   8   1  122.02    8.75
  -3   8   1  107.43    8.92
   2  -8  -1   85.31    7.42
   2  -8  -1   89.85    7.44
   2  -8  -1   79.18    7.33
  -2   8   1   95.93    6.86
  -2   8   1  100.81    7.73
  -2   8   1   89.34    6.83
  -2   8   1   78.18    6.84
  -2   8   1   83.74    7.15
  -2   8   1   95.55    7.08
   1  -8  -1   16.29    1.97
   1  -8  -1   16.98    2.10
  -1   8   1   17.77    1.86
  -1   8   1   17.21    2.09
  -1   8   1   15.54    1.90
  -1   8   1   17.86    1.78
   0  -8  -1    1.75    0.33
   0   8   1    0.63    0.61
   0   8   1    0.83    0.91
   0   8   1    1.72    0.74
   0   8   1    1.03    0.76
   0   8   1    2.34    0.85
  -1  -8  -1   86.71    5.81
   1   8   1   66.39    6.11
   1   8   1   67.38    6.65
   1   8   1   74.88    6.36
   1   8   1   86.38    6.45
   1   8   1   70.98    5.92
  -2  -8  -1    6.21    0.94
   2   8   1    6.40    1.00
  -3  -8  -1   17.82    1.89
   3   8   1   19.79    1.85
  -4  -8  -1   21.87    2.17
   4   8   1   20.07    1.79
  -5  -8  -1   31.42    2.87
   5   8   1   27.17    3.04
  -7   9   1    4.14    0.93
   6  -9  -1   52.57    4.50
   6  -9  -1   51.80    4.43
  -6   9   1   47.06    4.25
  -6   9   1   52.21    4.23
   5  -9  -1   35.63    3.18
   5  -9  -1   33.80    3.26
  -5   9   1   28.69    2.93
  -5   9   1   35.98    3.53
  -5   9   1   31.22    2.88
  -5   9   1   32.88    2.95
   4  -9  -1   12.59    1.39
   4  -9  -1   13.59    1.67
  -4   9   1   11.82    1.48
  -4   9   1   10.89    1.46
  -4   9   1   13.92    1.92
  -4   9   1   10.71    1.49
  -4   9   1   10.67    1.40
  -4   9   1   13.04    1.51
   3  -9  -1   12.44    1.75
   3  -9  -1   13.18    1.61
  -3   9   1   13.73    1.59
  -3   9   1   11.63    1.82
  -3   9   1   11.66    1.49
  -3   9   1   14.33    1.62
   2  -9  -1   62.38    5.64
   2  -9  -1   71.50    5.79
  -2   9   1   65.84    5.89
  -2   9   1   59.78    5.33
  -1   9   1    2.01    0.77
  -1   9   1    2.59    0.84
  -1   9   1    2.50    1.08
   0   9   1    6.71    1.13
   0   9   1    7.23    1.23
  -1  -9  -1   46.13    3.57
   1   9   1   51.36    4.17
   1   9   1   39.80    3.78
  -2  -9  -1   31.89    2.71
   2   9   1   30.87    2.81
  -3  -9  -1    4.30    0.93
   3   9   1    4.55    0.90
  -4  -9  -1    3.52    0.96
   4   9   1    2.70    0.60
   5 -10  -1   59.04    5.39
  -5  10   1   62.41    5.15
  -5  10   1   60.90    5.12
   4 -10  -1    0.80    0.85
   4 -10  -1    0.50    0.54
  -4  10   1    1.36    0.73
  -4  10   1    0.51    0.64
   3 -10  -1    2.67    0.84
  -3  10   1    2.56    0.89
  -2  10   1   38.30    3.54
  -1  10   1   22.56    2.28
  -1  10   1   21.01    2.35
   0  10   1   10.91    1.73
   0  10   1   14.47    1.65
   1  10   1   15.78    1.80
  -2 -10  -1   50.25    3.94
   2  10   1   47.18    4.12
  -3  11   1    6.22    1.34
  -2  11   1    3.53    1.10
  -1  11   1   49.57    4.45
  -1  11   1   53.59    4.69
   1  11  -2   51.74    4.60
   1  11  -2   41.24    3.85
   0  11  -2    0.65    0.83
   0  11  -2   -0.58    0.80
  -1  11  -2    1.93    0.96
  -1  11  -2    2.47    0.94
  -2  11  -2   60.16    5.20
  -2  11  -2   57.27    5.17
  -3  11  -2   27.91    2.92
  -4  11  -2    9.07    1.55
   3  10  -2    1.48    0.92
   3  10  -2    1.40    0.61
  -3 -10   2   -0.56    0.69
   2  10  -2    0.61    0.68
   2  10  -2    0.99    0.86
  -2 -10   2    0.40    0.61
   1  10  -2   68.97    6.26
   1  10  -2   64.62    5.67
  -1 -10   2   76.54    5.43
   0  10  -2   15.84    2.01
   0  10  -2   17.86    1.87
   0  10  -2   14.94    2.11
  -1  10  -2    8.52    1.62
  -1  10  -2   11.15    1.62
  -1  10  -2   10.55    1.61
  -1  10  -2    9.36    1.44
  -2  10  -2   21.73    2.33
  -4  10  -2    2.35    0.95
  -4  10  -2    1.33    0.71
   4 -10   2    2.89    0.97
  -5  10  -2    0.02    0.54
   5 -10   2   -1.25    0.77
   4   9  -2   47.79    4.73
   4   9  -2   53.68    3.98
  -4  -9   2   51.19    4.44
   3   9  -2    4.29    0.82
   3   9  -2    4.32    1.19
  -3  -9   2    3.87    0.95
   2   9  -2    0.08    0.58
   2   9  -2    1.10    0.79
  -2  -9   2    0.23    0.60
   1   9  -2   35.36    3.17
   1   9  -2   33.01    3.25
   1   9  -2   27.90    2.85
  -1  -9   2   33.54    2.70
   0   9  -2   86.81    6.26
   0   9  -2   59.48    6.37
   0   9  -2   69.75    6.00
   0   9  -2   73.51    5.77
   0   9  -2   67.16    6.18
   0   9  -2   73.96    6.02
   0  -9   2   74.08    5.34
  -1   9  -2    3.22    1.09
  -1   9  -2    3.77    1.05
  -1   9  -2    5.61    1.06
  -1   9  -2    4.93    1.06
  -2   9  -2    7.54    1.23
  -2   9  -2    5.28    1.41
  -2   9  -2    6.92    1.19
  -2   9  -2    6.23    1.25
  -2   9  -2    7.86    1.24
   2  -9   2    9.34    1.49
  -3   9  -2  109.62    8.72
  -3   9  -2  105.13    9.39
   3  -9   2  112.06    9.11
  -4   9  -2   11.69    1.39
  -4   9  -2   11.91    1.43
  -4   9  -2   10.76    1.45
  -4   9  -2    9.88    1.40
   4  -9   2   10.19    1.52
  -5   9  -2    3.72    0.86
  -5   9  -2    3.87    0.84
  -5   9  -2    0.61    0.60
  -5   9  -2    4.06    0.87
   5  -9   2    3.23    0.91
  -6   9  -2   27.40    2.49
  -6   9  -2   19.85    2.31
   6  -9   2   28.21    2.66
   6  -9   2   25.57    2.65
  -7   9  -2   53.07    4.53
   7  -9   2   54.47    4.75
   5   8  -2    0.27    0.69
  -5  -8   2    0.26    0.79
  -5  -8   2   -0.01    0.88
   4   8  -2   36.50    4.00
   4   8  -2   45.66    3.40
  -4  -8   2   44.34    4.00
  -4  -8   2   48.69    3.92
   3   8  -2    9.40    1.44
   3   8  -2    6.65    0.97
  -3  -8   2    7.51    1.24
  -3  -8   2    9.82    1.30
   2   8  -2    4.96    1.19
   2   8  -2    3.80    1.01
   2   8  -2    1.42    0.69
   2   8  -2    3.29    0.95
  -2  -8   2    3.32    0.86
  -2  -8   2    3.30    0.83
   1   8  -2   18.85    2.08
   1   8  -2   14.57    2.12
   1   8  -2   17.97    1.99
   1   8  -2   21.04    1.86
   1   8  -2   18.88    2.10
   1   8  -2   18.02    2.03
  -1  -8   2   15.68    1.67
   0   8  -2  130.14    9.97
   0   8  -2  111.54   10.26
   0   8  -2  140.36   10.02
   0   8  -2  139.39    9.74
   0   8  -2  139.57   10.19
   0   8  -2  129.91   10.12
   0  -8   2  112.96    9.40
  -1   8  -2    0.99    0.59
  -1   8  -2    0.51    0.62
  -1   8  -2   -0.79    0.54
  -1   8  -2    1.01    0.63
  -1   8  -2   -0.21    0.47
  -1   8  -2    0.22    0.57
  -1   8  -2    0.21    0.62
  -1   8  -2    0.29    0.49
   1  -8   2   -0.08    0.51
   1  -8   2   -0.63    0.61
  -2   8  -2    0.93    0.57
  -2   8  -2    0.87    0.60
  -2   8  -2    0.67    0.68
  -2   8  -2    0.78    0.55
  -2   8  -2    0.55    0.56
  -2   8  -2    0.58    0.59
  -2   8  -2    1.13    0.65
  -2   8  -2    1.12    0.63
   2  -8   2    1.68    0.61
   2  -8   2    1.02    0.80
   2  -8   2    0.86    0.76
  -3   8  -2   83.55    6.51
  -3   8  -2   78.85    6.29
  -3   8  -2   76.34    6.23
  -3   8  -2   85.79    7.12
  -3   8  -2   78.55    6.40
  -3   8  -2   89.09    6.31
   3  -8   2   79.09    6.79
   3  -8   2   73.77    6.78
  -4   8  -2   45.76    3.92
  -4   8  -2   50.41    4.50
  -4   8  -2   48.34    3.98
  -4   8  -2   47.47    3.87
  -4   8  -2   48.15    3.82
  -4   8  -2   45.65    3.83
   4  -8   2   46.15    4.16
   4  -8   2   42.89    4.18
  -5   8  -2    3.58    0.77
  -5   8  -2    2.81    0.75
  -5   8  -2    4.21    1.08
  -5   8  -2    3.21    0.69
  -5   8  -2    4.41    0.83
  -5   8  -2    3.66    0.80
   5  -8   2    3.71    0.92
   5  -8   2    2.90    0.90
  -6   8  -2    3.58    0.75
  -6   8  -2    2.05    0.69
  -6   8  -2    2.09    0.66
   6  -8   2    3.82    0.86
   6  -8   2    3.24    0.90
  -7   8  -2  115.76    8.40
  -7   8  -2  110.90    8.53
   7  -8   2  104.47    8.92
   6   7  -2    4.52    1.03
  -6  -7   2    5.66    1.22
  -6  -7   2    4.80    1.13
  -6  -7   2    5.03    1.40
   5   7  -2    9.03    1.44
  -5  -7   2   11.23    1.69
  -5  -7   2    8.92    1.40
  -5  -7   2   11.06    1.55
   4   7  -2   11.54    1.55
   4   7  -2    9.19    1.48
   4   7  -2   11.14    0.99
  -4  -7   2   10.27    1.50
  -4  -7   2   12.31    1.72
  -4  -7   2    9.85    1.39
  -4  -7   2   12.59    1.72
  -4  -7   2   11.87    1.73
   3   7  -2   97.19    7.95
   3   7  -2  102.02    8.68
  -3  -7   2   99.23    8.36
  -3  -7   2  109.22    8.64
  -3  -7   2  105.39    8.57
  -3  -7   2  107.13    8.17
  -3  -7   2  108.15    8.64
  -3  -7   2  130.73    9.02
   2   7  -2   -0.07    0.63
   2   7  -2   -0.40    0.49
   2   7  -2    0.16    0.55
   2   7  -2   -0.27    0.51
   2   7  -2   -0.77    0.40
   2   7  -2    2.18    0.72
   2   7  -2    0.28    0.52
  -2  -7   2   -0.12    0.51
  -2  -7   2   -0.06    0.58
  -2  -7   2   -0.40    0.56
  -2  -7   2    0.78    0.60
  -2  -7   2   -0.43    0.59
  -2  -7   2    0.10    0.58
   1   7  -2   11.96    1.43
   1   7  -2   11.56    1.50
   1   7  -2    8.75    1.23
   1   7  -2   10.27    1.36
   1   7  -2   12.08    1.36
   1   7  -2   11.10    1.25
   1   7  -2   10.04    1.50
   1   7  -2    8.37    1.36
   1   7  -2   11.07    1.37
   1   7  -2   12.12    1.48
   1   7  -2   12.18    1.48
  -1  -7   2   11.61    1.31
  -1  -7   2    9.01    1.28
  -1  -7   2    9.06    1.48
  -1  -7   2    9.40    1.35
  -1  -7   2   12.73    1.31
  -1  -7   2   11.16    1.49
  -1  -7   2    9.74    1.36
  -1  -7   2   10.81    1.30
  -1  -7   2   13.18    1.49
  -1  -7   2    8.27    1.24
  -1  -7   2    9.65    1.18
  -1  -7   2   12.15    1.46
   0   7  -2  144.26    9.87
   0   7  -2  120.48    9.79
   0   7  -2  130.26   10.61
   0   7  -2  126.21    9.85
   0   7  -2  112.44   10.11
   0   7  -2  119.34   10.03
   0   7  -2  131.44   10.67
   0   7  -2  111.64   10.78
   0   7  -2  124.81   10.22
   0   7  -2  136.22   10.60
   0   7  -2  115.18   10.16
   0   7  -2  137.16   10.24
   0   7  -2  129.00   10.46
   0  -7   2  153.59   10.05
   0  -7   2  136.06    9.81
   0  -7   2  131.77   10.18
   0  -7   2  112.28   10.55
   0  -7   2  135.33   10.68
   0  -7   2  139.22    9.76
   0  -7   2  135.08    9.66
   0  -7   2  123.01   10.10
   0  -7   2  122.49   10.48
   0  -7   2  129.00   10.18
   0  -7   2  147.66   10.20
   0  -7   2  128.47    9.79
   0  -7   2  142.01   10.18
   0  -7   2  144.89   10.78
   0  -7   2  137.25   10.32
  -1   7  -2   33.89    2.75
  -1   7  -2   30.27    2.93
  -1   7  -2   25.69    2.46
  -1   7  -2   27.89    2.51
  -1   7  -2   26.37    2.76
  -1   7  -2   27.94    2.70
  -1   7  -2   26.99    2.49
  -1   7  -2   32.05    2.82
  -1   7  -2   23.26    2.58
  -1   7  -2   30.80    2.61
  -1   7  -2   27.34    2.49
  -1   7  -2   29.26    2.83
  -1   7  -2   32.00    2.73
  -1   7  -2   27.70    2.47
  -1   7  -2   26.87    2.59
  -1   7  -2   25.81    2.58
   1  -7   2   30.34    2.61
   1  -7   2   29.08    2.32
   1  -7   2   29.41    2.74
   1  -7   2   27.50    2.45
   1  -7   2   31.27    2.88
   1  -7   2   24.50    2.33
   1  -7   2   24.62    2.73
   1  -7   2   28.97    2.53
  -2   7  -2   12.35    1.43
  -2   7  -2   11.40    1.30
  -2   7  -2   11.27    1.32
  -2   7  -2   11.27    1.41
  -2   7  -2   11.16    1.40
  -2   7  -2   12.68    1.38
  -2   7  -2   10.27    1.20
  -2   7  -2   14.10    1.40
  -2   7  -2   12.34    1.35
  -2   7  -2   12.01    1.30
  -2   7  -2    9.61    1.53
  -2   7  -2   11.52    1.39
  -2   7  -2   10.89    1.47
  -2   7  -2   10.19    1.42
  -2   7  -2   10.28    1.42
   2  -7   2   11.66    1.34
   2  -7   2   10.93    1.50
   2  -7   2   12.16    1.39
   2  -7   2   13.06    1.29
   2  -7   2   12.50    1.59
   2  -7   2   12.58    1.24
  -3   7  -2    9.00    1.15
  -3   7  -2   10.59    1.32
  -3   7  -2    8.49    1.14
  -3   7  -2   11.62    1.31
  -3   7  -2    9.22    1.09
  -3   7  -2   10.46    1.12
  -3   7  -2    7.33    1.15
  -3   7  -2    8.19    1.18
  -3   7  -2    9.14    1.13
  -3   7  -2    9.14    1.24
  -3   7  -2   11.42    1.49
  -3   7  -2    9.78    1.12
   3  -7   2    9.57    1.00
   3  -7   2    7.71    1.22
   3  -7   2    7.62    1.02
   3  -7   2    9.41    1.31
   3  -7   2    9.30    0.95
  -4   7  -2  122.58    9.70
  -4   7  -2  124.23    9.42
  -4   7  -2  122.66    9.92
  -4   7  -2  128.18    9.62
  -4   7  -2  114.99    9.34
  -4   7  -2  147.95    9.48
  -4   7  -2  131.10    9.43
  -4   7  -2  136.91    9.80
   4  -7   2  121.72   10.11
   4  -7   2  110.59   10.03
  -5   7  -2    8.41    1.03
  -5   7  -2    6.95    0.96
  -5   7  -2    7.54    0.96
  -5   7  -2    8.43    0.97
  -5   7  -2    8.32    1.01
  -5   7  -2    5.62    0.99
  -5   7  -2    6.97    1.27
   5  -7   2    6.62    1.08
   5  -7   2    7.42    1.11
  -6   7  -2    1.04    0.44
  -6   7  -2    0.40    0.46
  -6   7  -2    1.11    0.55
  -6   7  -2    0.40    0.43
  -6   7  -2    0.39    0.46
  -6   7  -2    0.36    0.46
  -6   7  -2    0.44    0.66
   6  -7   2    1.65    0.64
   6  -7   2    0.73    0.56
  -7   7  -2   40.89    3.37
  -7   7  -2   39.29    3.27
  -7   7  -2   42.97    3.34
  -7   7  -2   37.37    3.25
   7  -7   2   40.85    3.53
   7  -7   2   41.37    3.49
  -8   7  -2   17.80    1.73
   7   6  -2   29.70    2.67
  -7  -6   2   25.70    2.81
   6   6  -2   48.97    4.42
   6   6  -2   43.70    4.08
  -6  -6   2   46.59    4.30
  -6  -6   2   45.07    4.14
  -6  -6   2   49.91    4.52
   5   6  -2    0.91    0.72
   5   6  -2    0.53    0.63
  -5  -6   2   -0.43    0.67
  -5  -6   2    0.49    0.65
  -5  -6   2    0.67    0.76
  -5  -6   2    0.21    0.62
   4   6  -2    0.07    0.56
   4   6  -2   -0.31    0.68
   4   6  -2    0.24    0.64
   4   6  -2    0.98    0.54
   4   6  -2    0.37    0.56
  -4  -6   2   -0.04    0.59
  -4  -6   2    0.10    0.54
  -4  -6   2   -0.26    0.66
  -4  -6   2    0.27    0.64
  -4  -6   2    0.72    0.65
  -4  -6   2    0.44    0.58
  -4  -6   2    0.64    0.61
   3   6  -2  126.95    9.05
   3   6  -2  115.05    8.58
   3   6  -2  113.01    8.96
   3   6  -2   97.25    8.55
   3   6  -2  106.97    8.03
   3   6  -2  114.59    8.37
   3   6  -2  100.83    8.70
   3   6  -2  105.07    8.10
  -3  -6   2  106.37    8.63
  -3  -6   2  116.23    8.66
  -3  -6   2  106.30    8.64
  -3  -6   2   99.48    8.16
  -3  -6   2  111.24    8.91
  -3  -6   2  114.27    8.59
  -3  -6   2  104.40    8.47
  -3  -6   2   94.59    8.21
   2   6  -2   35.94    3.34
   2   6  -2   32.87    3.19
   2   6  -2   35.11    3.21
   2   6  -2   34.41    3.00
   2   6  -2   37.76    2.94
   2   6  -2   33.07    3.40
   2   6  -2   38.54    3.04
   2   6  -2   35.10    3.34
   2   6  -2   38.21    3.30
   2   6  -2   42.61    3.21
   2   6  -2   41.64    3.55
   2   6  -2   31.88    3.19
   2   6  -2   38.57    3.45
   2   6  -2   34.09    3.02
   2   6  -2   42.88    3.28
  -2  -6   2   40.11    3.41
  -2  -6   2   29.95    3.09
  -2  -6   2   33.95    3.06
  -2  -6   2   34.52    3.27
  -2  -6   2   35.89    3.25
  -2  -6   2   32.43    2.97
  -2  -6   2   29.08    2.98
  -2  -6   2   38.87    3.45
  -2  -6   2   37.15    3.09
  -2  -6   2   36.27    3.41
  -2  -6   2   32.82    3.15
  -2  -6   2   39.57    3.29
  -2  -6   2   39.65    3.31
  -2  -6   2   36.38    3.08
  -2  -6   2   37.70    3.21
   1   6  -2   24.00    2.52
   1   6  -2   22.27    2.30
   1   6  -2   24.06    2.15
   1   6  -2   23.84    2.24
   1   6  -2   22.51    2.22
   1   6  -2   26.89    2.23
   1   6  -2   23.19    2.29
   1   6  -2   26.96    2.38
   1   6  -2   24.24    2.33
   1   6  -2   25.19    2.39
   1   6  -2   19.83    2.38
   1   6  -2   22.15    2.11
   1   6  -2   23.99    2.40
   1   6  -2   25.91    2.28
   1   6  -2   23.82    2.40
   1   6  -2   27.45    2.23
   1   6  -2   22.28    2.14
  -1  -6   2   24.39    2.27
  -1  -6   2   24.45    2.19
  -1  -6   2   24.55    2.16
  -1  -6   2   23.38    2.13
  -1  -6   2   23.94    2.51
  -1  -6   2   23.02    2.45
  -1  -6   2   25.30    2.40
  -1  -6   2   21.95    2.24
  -1  -6   2   29.69    2.51
  -1  -6   2   25.21    2.35
  -1  -6   2   26.01    2.35
  -1  -6   2   26.37    2.46
  -1  -6   2   23.52    2.19
  -1  -6   2   24.04    2.31
  -1  -6   2   25.94    2.22
   0   6  -2   44.38    3.87
   0   6  -2   46.74    4.05
   0   6  -2   41.32    3.65
   0   6  -2   46.83    3.89
   0   6  -2   42.83    4.06
   0   6  -2   49.58    3.71
   0   6  -2   44.71    3.84
   0   6  -2   42.55    3.67
   0   6  -2   53.35    3.96
   0   6  -2   44.19    4.13
   0   6  -2   43.82    3.95
   0   6  -2   43.27    4.01
   0   6  -2   51.91    4.13
   0   6  -2   50.22    3.72
   0  -6   2   57.22    3.74
   0  -6   2   49.25    4.00
   0  -6   2   45.95    3.57
   0  -6   2   42.56    3.65
   0  -6   2   52.37    3.84
   0  -6   2   45.63    3.86
   0  -6   2   45.65    3.61
   0  -6   2   43.54    4.05
   0  -6   2   45.38    3.65
   0  -6   2   40.59    3.99
   0  -6   2   41.77    3.79
   0  -6   2   37.43    3.70
   0  -6   2   49.82    3.84
   0  -6   2   48.59    3.86
   0  -6   2   42.76    3.86
   0  -6   2   46.28    4.08
  -1   6  -2  138.03   12.75
  -1   6  -2  132.57   11.59
  -1   6  -2  146.48   12.49
  -1   6  -2  157.17   12.36
  -1   6  -2  160.94   12.27
  -1   6  -2  166.87   11.66
  -1   6  -2  167.44   11.70
  -1   6  -2  164.17   12.48
  -1   6  -2  147.73   12.47
  -1   6  -2  144.96   12.03
  -1   6  -2  169.22   12.65
  -1   6  -2  145.31   11.64
  -1   6  -2  165.24   12.09
  -1   6  -2  153.58   12.03
  -1   6  -2  158.53   11.92
  -1   6  -2  180.87   11.97
  -1   6  -2  170.92   11.67
   1  -6   2  178.29   11.87
   1  -6   2  143.79   11.53
   1  -6   2  156.32   11.58
   1  -6   2  153.65   12.51
   1  -6   2  155.00   11.99
   1  -6   2  160.29   12.60
   1  -6   2  145.29   12.47
   1  -6   2  161.47   11.50
   1  -6   2  163.30   11.97
   1  -6   2  158.62   12.03
   1  -6   2  158.62   11.98
  -2   6  -2    0.24    0.42
  -2   6  -2   -0.49    0.34
  -2   6  -2   -0.27    0.38
  -2   6  -2    0.70    0.41
  -2   6  -2    0.13    0.38
  -2   6  -2   -0.21    0.29
  -2   6  -2   -0.14    0.32
  -2   6  -2    0.35    0.52
  -2   6  -2    0.44    0.44
  -2   6  -2   -0.28    0.40
  -2   6  -2   -0.15    0.34
  -2   6  -2    0.24    0.48
  -2   6  -2    1.35    0.42
  -2   6  -2   -0.05    0.40
  -2   6  -2   -0.17    0.36
  -2   6  -2    0.42    0.37
  -2   6  -2   -0.18    0.34
   2  -6   2   -0.15    0.45
   2  -6   2   -0.19    0.34
   2  -6   2   -0.17    0.36
   2  -6   2   -0.03    0.28
   2  -6   2    0.38    0.33
   2  -6   2   -0.36    0.43
   2  -6   2   -0.15    0.28
   2  -6   2    0.27    0.33
  -3   6  -2   13.01    1.35
  -3   6  -2   12.40    1.28
  -3   6  -2   12.94    1.33
  -3   6  -2   12.84    1.45
  -3   6  -2   13.06    1.30
  -3   6  -2   14.18    1.47
  -3   6  -2   12.67    1.57
  -3   6  -2   12.77    1.38
  -3   6  -2   13.45    1.38
  -3   6  -2   12.78    1.29
  -3   6  -2   14.11    1.24
  -3   6  -2   11.23    1.29
  -3   6  -2   14.77    1.49
  -3   6  -2   12.49    1.40
  -3   6  -2   14.35    1.36
  -3   6  -2   12.37    1.40
   3  -6   2   13.94    1.50
   3  -6   2   13.74    1.28
   3  -6   2   13.52    1.49
   3  -6   2   11.92    1.22
   3  -6   2   14.22    1.32
  -4   6  -2  113.43    9.52
  -4   6  -2  115.05    9.00
  -4   6  -2  125.06    8.57
  -4   6  -2  108.86    8.52
  -4   6  -2  110.74    9.07
  -4   6  -2  109.72    8.71
  -4   6  -2  126.72    9.17
  -4   6  -2   99.52    8.78
  -4   6  -2  106.18    8.51
  -4   6  -2  118.86    8.85
  -4   6  -2  128.25    8.87
  -4   6  -2  116.94    8.86
  -4   6  -2  111.33    8.74
   4  -6   2  124.91    9.21
   4  -6   2  109.00    9.15
  -5   6  -2   25.99    2.51
  -5   6  -2   32.63    2.75
  -5   6  -2   32.50    2.80
  -5   6  -2   32.69    2.67
  -5   6  -2   30.27    2.59
  -5   6  -2   33.07    2.71
  -5   6  -2   30.31    2.52
  -5   6  -2   28.91    3.03
  -5   6  -2   34.04    2.58
   5  -6   2   29.33    2.79
   5  -6   2   33.02    2.82
  -6   6  -2   15.23    1.62
  -6   6  -2   13.95    1.89
  -6   6  -2   16.74    1.47
  -6   6  -2   14.05    1.45
  -6   6  -2   16.87    1.52
  -6   6  -2   14.94    1.45
  -6   6  -2   15.32    1.62
  -6   6  -2   16.87    1.52
   6  -6   2   17.22    1.63
   6  -6   2   16.20    1.64
  -7   6  -2    9.31    1.01
  -7   6  -2    7.28    1.43
  -7   6  -2    8.59    1.01
  -7   6  -2    9.38    0.99
  -7   6  -2    9.18    1.13
  -7   6  -2   10.01    1.09
   7  -6   2    9.72    1.13
   7  -6   2    9.35    1.07
  -8   6  -2   72.88    5.79
  -8   6  -2   84.12    5.98
   8  -6   2   72.59    6.12
  -9   6  -2    1.33    0.58
  -8  -5   2    7.08    1.35
   7   5  -2    3.36    0.71
  -7  -5   2    3.59    0.92
  -7  -5   2    3.93    1.14
  -7  -5   2    3.69    1.20
   6   5  -2   78.77    6.18
   6   5  -2   65.62    5.80
   6   5  -2   71.86    6.25
  -6  -5   2   67.06    5.96
  -6  -5   2   63.81    5.85
  -6  -5   2   75.99    6.05
  -6  -5   2   77.26    6.26
   5   5  -2    6.22    1.01
   5   5  -2    9.49    1.44
   5   5  -2    7.20    1.20
  -5  -5   2    4.95    0.91
  -5  -5   2    5.93    1.21
  -5  -5   2    6.86    1.23
  -5  -5   2    7.59    1.18
  -5  -5   2    6.92    1.14
  -5  -5   2    8.55    1.20
  -5  -5   2    6.20    1.18
   4   5  -2   10.30    1.31
   4   5  -2   13.10    1.68
   4   5  -2   12.78    1.45
   4   5  -2   12.44    1.55
   4   5  -2   13.05    1.47
   4   5  -2    8.90    1.54
   4   5  -2   11.99    1.35
  -4  -5   2   11.42    1.44
  -4  -5   2   12.30    1.44
  -4  -5   2   11.08    1.28
  -4  -5   2   13.90    1.46
  -4  -5   2   11.71    1.39
  -4  -5   2   15.09    1.62
  -4  -5   2   13.64    1.63
  -4  -5   2   10.12    1.33
  -4  -5   2   13.92    1.62
  -4  -5   2   14.02    1.59
  -4  -5   2   10.85    1.51
   3   5  -2  139.93   10.86
   3   5  -2  141.17   10.13
   3   5  -2  135.32   11.09
   3   5  -2  140.11   10.08
   3   5  -2  127.06   10.13
   3   5  -2  126.76   10.67
   3   5  -2  144.29   10.60
   3   5  -2  135.82   11.05
   3   5  -2  137.73   10.72
   3   5  -2  125.81   10.56
   3   5  -2  150.76   10.25
   3   5  -2  143.33   10.42
   3   5  -2  122.34   11.04
  -3  -5   2  136.25   10.63
  -3  -5   2  152.15   10.54
  -3  -5   2  123.58   10.96
  -3  -5   2  133.48   10.81
  -3  -5   2  131.08   10.62
  -3  -5   2  128.76   10.20
  -3  -5   2  128.48   10.24
  -3  -5   2  135.86   10.30
  -3  -5   2  154.57   11.12
  -3  -5   2  140.04   11.18
  -3  -5   2  156.30   11.11
  -3  -5   2  140.82   10.69
  -3  -5   2  135.29   10.68
   2   5  -2  160.72   12.01
   2   5  -2  179.28   12.18
   2   5  -2  156.99   11.39
   2   5  -2  151.60   11.38
   2   5  -2  143.19   11.97
   2   5  -2  129.87   12.46
   2   5  -2  149.07   11.41
   2   5  -2  149.55   11.83
   2   5  -2  147.73   11.67
   2   5  -2  159.85   11.38
   2   5  -2  159.59   12.40
   2   5  -2  167.32   12.26
   2   5  -2  168.76   12.35
   2   5  -2  180.20   12.44
   2   5  -2  160.12   11.46
  -2  -5   2  149.51   11.43
  -2  -5   2  147.78   12.42
  -2  -5   2  144.83   12.03
  -2  -5   2  170.73   11.44
  -2  -5   2  142.83   11.87
  -2  -5   2  134.21   12.19
  -2  -5   2  167.68   11.87
  -2  -5   2  152.25   11.91
  -2  -5   2  151.39   11.46
  -2  -5   2  160.85   11.51
  -2  -5   2  149.74   11.84
  -2  -5   2  154.88   12.35
  -2  -5   2  140.70   11.66
  -2  -5   2  146.73   11.43
   1   5  -2    3.89    0.67
   1   5  -2    4.57    0.80
   1   5  -2    3.94    0.67
   1   5  -2    4.69    0.78
   1   5  -2    3.83    0.64
   1   5  -2    5.72    0.87
   1   5  -2    4.29    0.67
   1   5  -2    3.80    0.65
   1   5  -2    4.43    0.81
   1   5  -2    3.99    0.70
   1   5  -2    3.25    0.74
   1   5  -2    3.02    0.70
   1   5  -2    3.21    0.68
   1   5  -2    3.33    0.72
   1   5  -2    4.42    0.86
   1   5  -2    3.58    0.74
  -1  -5   2    2.88    0.73
  -1  -5   2    3.05    0.71
  -1  -5   2    4.71    0.75
  -1  -5   2    4.82    0.69
  -1  -5   2    5.13    0.81
  -1  -5   2    4.41    0.76
  -1  -5   2    2.85    0.76
  -1  -5   2    4.69    0.80
  -1  -5   2    3.77    0.68
  -1  -5   2    5.16    0.87
  -1  -5   2    4.20    0.67
  -1  -5   2    3.13    0.62
  -1  -5   2    4.36    0.70
  -1  -5   2    4.77    0.89
  -1  -5   2    3.79    0.62
  -1  -5   2    5.50    0.82
   0   5  -2    3.28    0.65
   0   5  -2    3.41    0.75
   0   5  -2    2.83    0.63
   0   5  -2    3.21    0.68
   0   5  -2    3.04    0.59
   0   5  -2    3.80    0.68
   0   5  -2    2.70    0.59
   0   5  -2    3.88    0.76
   0   5  -2    3.41    0.74
   0   5  -2    3.32    0.71
   0   5  -2    4.55    0.76
   0   5  -2    2.33    0.75
   0   5  -2    4.68    0.66
   0   5  -2    2.94    0.65
   0  -5   2    3.09    0.58
   0  -5   2    2.94    0.75
   0  -5   2    3.80    0.63
   0  -5   2    2.84    0.55
   0  -5   2    4.59    0.68
   0  -5   2    3.82    0.60
   0  -5   2    3.95    0.59
   0  -5   2    3.76    0.58
   0  -5   2    3.30    0.68
   0  -5   2    2.41    0.73
   0  -5   2    3.89    0.74
   0  -5   2    4.39    0.71
   0  -5   2    5.33    0.75
   0  -5   2    3.67    0.50
   0  -5   2    2.84    0.69
   0  -5   2    3.56    0.63
   0  -5   2    4.77    0.74
  -1   5  -2  184.05   14.23
  -1   5  -2  182.55   14.57
  -1   5  -2  182.76   14.25
  -1   5  -2  190.93   14.89
  -1   5  -2  176.46   14.20
  -1   5  -2  176.75   14.04
  -1   5  -2  204.62   14.50
  -1   5  -2  195.42   13.79
  -1   5  -2  187.07   13.78
  -1   5  -2  200.15   14.08
  -1   5  -2  191.07   14.74
  -1   5  -2  162.41   13.72
  -1   5  -2  175.11   15.07
  -1   5  -2  167.97   13.70
  -1   5  -2  195.95   13.78
  -1   5  -2  189.08   14.19
  -1   5  -2  201.97   14.71
   1  -5   2  194.00   13.74
   1  -5   2  183.74   14.03
   1  -5   2  197.38   13.71
   1  -5   2  171.99   14.16
   1  -5   2  206.20   14.21
   1  -5   2  193.65   14.75
   1  -5   2  197.24   14.18
   1  -5   2  205.92   13.69
   1  -5   2  190.65   15.07
   1  -5   2  160.67   14.36
   1  -5   2  183.56   14.86
   1  -5   2  183.34   14.14
   1  -5   2  202.38   14.76
  -2   5  -2   58.17    4.55
  -2   5  -2   54.96    4.39
  -2   5  -2   61.02    4.57
  -2   5  -2   53.73    4.56
  -2   5  -2   57.65    4.61
  -2   5  -2   58.96    4.16
  -2   5  -2   54.38    4.22
  -2   5  -2   56.82    4.35
  -2   5  -2   51.21    4.28
  -2   5  -2   59.36    4.48
  -2   5  -2   49.97    4.29
  -2   5  -2   56.79    4.22
  -2   5  -2   48.52    4.20
  -2   5  -2   53.09    4.71
  -2   5  -2   50.47    4.36
  -2   5  -2   55.46    4.18
  -2   5  -2   59.30    4.39
  -2   5  -2   53.37    4.48
   2  -5   2   56.83    4.09
   2  -5   2   49.42    4.53
   2  -5   2   49.52    4.23
   2  -5   2   57.60    4.35
   2  -5   2   47.32    4.25
   2  -5   2   49.09    4.54
   2  -5   2   57.57    4.47
   2  -5   2   55.12    4.21
   2  -5   2   52.25    4.27
   2  -5   2   61.27    4.08
   2  -5   2   61.65    4.78
  -3   5  -2    6.45    0.80
  -3   5  -2    6.73    0.83
  -3   5  -2    6.67    0.80
  -3   5  -2    7.49    0.88
  -3   5  -2    6.87    0.88
  -3   5  -2    5.82    0.98
  -3   5  -2    6.11    0.74
  -3   5  -2    8.27    0.87
  -3   5  -2    6.57    0.79
  -3   5  -2    7.49    0.70
  -3   5  -2    7.10    0.84
  -3   5  -2    5.69    0.74
  -3   5  -2    7.07    0.89
  -3   5  -2    6.06    0.77
  -3   5  -2    4.92    0.81
   3  -5   2    6.57    0.72
   3  -5   2    7.45    0.71
   3  -5   2    6.99    0.90
   3  -5   2    5.99    0.72
   3  -5   2    7.20    0.92
  -4   5  -2   44.46    4.18
  -4   5  -2   46.81    3.78
  -4   5  -2   44.95    3.80
  -4   5  -2   47.21    3.88
  -4   5  -2   52.48    3.94
  -4   5  -2   51.66    3.76
  -4   5  -2   49.03    3.77
  -4   5  -2   49.61    3.84
  -4   5  -2   50.62    3.65
  -4   5  -2   45.79    3.66
  -4   5  -2   50.09    3.96
  -4   5  -2   45.10    3.63
  -4   5  -2   50.34    3.84
   4  -5   2   45.00    3.96
   4  -5   2   39.98    3.94
  -5   5  -2   95.68    7.63
  -5   5  -2  113.10    8.28
  -5   5  -2   91.58    7.68
  -5   5  -2  110.38    7.70
  -5   5  -2   96.83    8.24
  -5   5  -2  110.71    7.88
  -5   5  -2  108.32    7.99
  -5   5  -2  111.58    7.97
  -5   5  -2  104.23    7.87
  -5   5  -2  105.17    7.99
  -5   5  -2   84.40    8.56
  -5   5  -2  114.72    7.99
  -5   5  -2  107.53    8.09
   5  -5   2  103.78    8.26
   5  -5   2   99.82    8.24
  -6   5  -2    0.57    0.39
  -6   5  -2    0.83    0.49
  -6   5  -2    0.34    0.39
  -6   5  -2    0.24    0.30
  -6   5  -2    0.55    0.56
  -6   5  -2    0.82    0.36
  -6   5  -2    0.13    0.39
  -6   5  -2    0.70    0.39
  -6   5  -2    0.42    0.42
  -6   5  -2    0.51    0.34
  -6   5  -2    0.42    0.33
   6  -5   2    0.52    0.39
   6  -5   2    0.01    0.45
  -7   5  -2    4.22    0.60
  -7   5  -2    2.91    0.64
  -7   5  -2    5.00    0.68
  -7   5  -2    3.90    1.02
  -7   5  -2    3.23    0.60
  -7   5  -2    2.69    0.54
  -7   5  -2    3.70    0.58
   7  -5   2    3.73    0.71
  -8   5  -2   84.35    6.09
  -8   5  -2   79.25    6.06
  -8   5  -2   80.65    6.21
   8  -5   2   76.96    6.40
  -9   5  -2   13.92    1.46
   8   4  -2   -1.16    0.84
  -8  -4   2    0.13    0.64
   7   4  -2    0.21    0.72
  -7  -4   2    1.13    0.68
  -7  -4   2    1.36    0.78
  -7  -4   2    1.06    0.63
  -7  -4   2    0.09    0.75
   6   4  -2   58.26    5.06
   6   4  -2   69.40    5.43
   6   4  -2   66.52    5.55
  -6  -4   2   56.84    5.01
  -6  -4   2   62.04    5.05
  -6  -4   2   74.30    5.35
  -6  -4   2   66.07    5.53
  -6  -4   2   60.14    5.18
  -6  -4   2   56.88    5.23
   5   4  -2   42.01    3.91
   5   4  -2   42.14    3.80
   5   4  -2   34.83    3.55
   5   4  -2   40.84    3.90
  -5  -4   2   45.51    3.77
  -5  -4   2   42.06    3.70
  -5  -4   2   43.56    3.52
  -5  -4   2   45.42    3.87
  -5  -4   2   40.75    3.60
  -5  -4   2   39.45    3.70
  -5  -4   2   46.74    3.53
  -5  -4   2   42.23    3.57
  -5  -4   2   44.99    3.90
  -5  -4   2   48.64    3.61
   4   4  -2   26.23    2.23
   4   4  -2   23.87    2.44
   4   4  -2   25.12    2.22
   4   4  -2   21.38    2.26
   4   4  -2   25.98    2.34
   4   4  -2   30.30    2.68
   4   4  -2   25.14    2.54
  -4  -4   2   26.81    2.26
  -4  -4   2   21.28    2.19
  -4  -4   2   28.15    2.47
  -4  -4   2   26.30    2.58
  -4  -4   2   19.72    2.29
  -4  -4   2   28.97    2.32
  -4  -4   2   27.80    2.42
  -4  -4   2   25.39    2.52
  -4  -4   2   22.24    2.40
  -4  -4   2   23.88    2.29
  -4  -4   2   27.68    2.56
  -4  -4   2   28.21    2.30
  -4  -4   2   30.32    2.45
  -4  -4   2   24.07    2.34
   3   4  -2   24.61    2.58
   3   4  -2   32.12    2.69
   3   4  -2   27.62    2.49
   3   4  -2   27.26    2.40
   3   4  -2   34.25    2.55
   3   4  -2   25.17    2.54
   3   4  -2   30.01    2.52
   3   4  -2   28.91    2.76
   3   4  -2   28.94    2.72
   3   4  -2   26.08    2.48
   3   4  -2   30.23    2.20
   3   4  -2   31.49    2.39
   3   4  -2   27.55    2.31
   3   4  -2   28.81    2.31
  -3  -4   2   30.33    2.61
  -3  -4   2   30.40    2.47
  -3  -4   2   32.29    2.67
  -3  -4   2   31.76    2.78
  -3  -4   2   31.17    2.57
  -3  -4   2   28.30    2.42
  -3  -4   2   25.39    2.63
  -3  -4   2   26.08    2.69
  -3  -4   2   31.44    2.48
  -3  -4   2   27.25    2.57
  -3  -4   2   24.49    2.51
  -3  -4   2   24.41    2.31
  -3  -4   2   31.39    2.73
  -3  -4   2   30.84    2.78
  -3  -4   2   28.51    2.55
  -3  -4   2   25.82    2.46
  -3  -4   2   29.76    2.42
   2   4  -2  220.99   15.55
   2   4  -2  238.83   16.60
   2   4  -2  226.57   16.06
   2   4  -2  223.29   16.29
   2   4  -2  188.61   16.63
   2   4  -2  221.22   15.51
   2   4  -2  214.91   15.52
   2   4  -2  208.38   16.03
   2   4  -2  188.91   16.39
   2   4  -2  194.10   16.76
   2   4  -2  251.87   16.13
   2   4  -2  205.75   16.26
   2   4  -2  219.88   15.49
   2   4  -2  215.34   16.65
   2   4  -2  210.07   15.46
   2   4  -2  194.14   15.84
   2   4  -2  178.94   16.91
  -2  -4   2  226.42   16.66
  -2  -4   2  191.64   16.62
  -2  -4   2  217.18   15.51
  -2  -4   2  196.97   15.86
  -2  -4   2  239.03   16.10
  -2  -4   2  187.82   16.55
  -2  -4   2  205.07   15.89
  -2  -4   2  222.19   15.60
  -2  -4   2  221.28   17.01
  -2  -4   2  233.17   16.38
  -2  -4   2  193.73   16.08
  -2  -4   2  204.17   16.08
  -2  -4   2  228.50   16.09
  -2  -4   2  218.59   16.85
   1   4  -2    0.34    0.38
   1   4  -2   -0.22    0.32
   1   4  -2   -0.04    0.37
   1   4  -2    0.48    0.34
   1   4  -2    0.66    0.41
   1   4  -2    0.30    0.35
   1   4  -2    0.16    0.37
   1   4  -2   -0.03    0.40
   1   4  -2    0.36    0.39
   1   4  -2    0.30    0.32
   1   4  -2    0.45    0.49
   1   4  -2    0.53    0.38
   1   4  -2    0.45    0.37
   1   4  -2    0.98    0.51
   1   4  -2    0.18    0.38
   1   4  -2   -0.57    0.27
   1   4  -2    0.33    0.51
  -1  -4   2    0.41    0.48
  -1  -4   2   -0.33    0.37
  -1  -4   2   -0.07    0.35
  -1  -4   2    0.25    0.33
  -1  -4   2   -0.03    0.34
  -1  -4   2    0.35    0.43
  -1  -4   2    0.43    0.36
  -1  -4   2   -0.45    0.33
  -1  -4   2    0.06    0.30
  -1  -4   2    0.02    0.33
  -1  -4   2    0.81    0.47
  -1  -4   2    0.33    0.36
  -1  -4   2    0.66    0.37
  -1  -4   2    0.58    0.40
  -1  -4   2    0.59    0.40
  -1  -4   2    0.02    0.31
   0   4  -2    0.48    0.51
   0   4  -2    0.71    0.39
   0   4  -2    0.65    0.46
   0   4  -2    0.97    0.46
   0   4  -2    0.16    0.33
   0   4  -2    0.38    0.40
   0   4  -2    0.53    0.49
   0   4  -2    0.52    0.45
   0   4  -2    0.85    0.43
   0   4  -2    0.13    0.38
   0   4  -2   -0.17    0.31
   0   4  -2    0.48    0.36
   0   4  -2    0.40    0.38
   0   4  -2    0.18    0.42
   0  -4   2   -0.03    0.36
   0  -4   2    1.20    0.45
   0  -4   2    0.76    0.38
   0  -4   2   -0.28    0.29
   0  -4   2    0.01    0.37
   0  -4   2    0.66    0.35
   0  -4   2    0.26    0.37
   0  -4   2   -0.10    0.26
   0  -4   2   -0.46    0.40
   0  -4   2    0.45    0.33
   0  -4   2    0.31    0.37
   0  -4   2    0.16    0.37
   0  -4   2    0.49    0.35
   0  -4   2    0.22    0.36
   0  -4   2   -0.18    0.39
   0  -4   2    0.77    0.53
   0  -4   2    1.38    0.55
  -1   4  -2  513.40   34.36
  -1   4  -2  550.54   35.15
  -1   4  -2  464.76   36.67
  -1   4  -2  507.29   34.44
  -1   4  -2  507.42   35.51
  -1   4  -2  415.05   36.04
  -1   4  -2  455.16   37.08
  -1   4  -2  525.21   34.40
  -1   4  -2  426.01   37.47
  -1   4  -2  428.00   34.40
  -1   4  -2  455.77   36.59
  -1   4  -2  468.88   35.44
  -1   4  -2  501.60   36.70
  -1   4  -2  445.97   34.56
  -1   4  -2  478.43   35.12
  -1   4  -2  516.71   35.47
  -1   4  -2  518.07   36.38
  -1   4  -2  464.60   35.44
   1  -4   2  461.34   35.41
   1  -4   2  462.81   37.48
   1  -4   2  504.00   34.37
   1  -4   2  505.97   36.04
   1  -4   2  472.00   36.68
   1  -4   2  512.80   34.51
   1  -4   2  466.57   34.31
   1  -4   2  510.70   35.42
   1  -4   2  415.67   36.66
   1  -4   2  453.21   35.41
   1  -4   2  447.99   37.06
   1  -4   2  444.77   34.48
   1  -4   2  470.91   34.39
  -2   4  -2   90.48    6.48
  -2   4  -2   89.99    6.48
  -2   4  -2   83.28    6.05
  -2   4  -2   73.41    6.02
  -2   4  -2   95.06    6.46
  -2   4  -2   76.39    6.35
  -2   4  -2   81.01    6.26
  -2   4  -2   78.93    6.23
  -2   4  -2   75.86    6.68
  -2   4  -2   76.76    6.17
  -2   4  -2   70.60    6.22
  -2   4  -2   82.78    6.26
  -2   4  -2   82.63    6.03
  -2   4  -2   84.27    5.99
  -2   4  -2   85.94    6.50
  -2   4  -2   80.45    6.17
  -2   4  -2   89.67    6.59
   2  -4   2   73.77    6.39
   2  -4   2   83.63    6.18
   2  -4   2   78.88    6.21
   2  -4   2   94.53    6.75
   2  -4   2   69.67    6.44
   2  -4   2   81.71    6.20
   2  -4   2   88.30    5.94
   2  -4   2   75.87    6.48
   2  -4   2   72.59    6.10
   2  -4   2   78.95    6.14
   2  -4   2   82.84    5.95
   2  -4   2   79.79    6.17
  -3   4  -2   29.46    2.44
  -3   4  -2   26.12    2.32
  -3   4  -2   33.32    2.43
  -3   4  -2   28.38    2.60
  -3   4  -2   25.00    2.20
  -3   4  -2   25.99    2.32
  -3   4  -2   30.13    2.31
  -3   4  -2   29.43    2.36
  -3   4  -2   24.53    2.38
  -3   4  -2   25.53    2.36
  -3   4  -2   25.80    2.28
  -3   4  -2   29.98    2.24
  -3   4  -2   28.35    2.30
  -3   4  -2   24.91    2.21
  -3   4  -2   31.75    2.45
   3  -4   2   25.57    2.44
   3  -4   2   28.69    2.46
   3  -4   2   37.72    2.70
   3  -4   2   29.93    2.23
   3  -4   2   27.82    2.24
  -4   4  -2   25.27    2.13
  -4   4  -2   29.05    2.08
  -4   4  -2   22.11    2.05
  -4   4  -2   27.53    2.20
  -4   4  -2   25.51    2.19
  -4   4  -2   25.45    2.18
  -4   4  -2   26.61    2.14
  -4   4  -2   22.61    2.45
  -4   4  -2   25.36    2.04
  -4   4  -2   24.70    2.14
  -4   4  -2   29.60    2.21
  -4   4  -2   24.81    2.26
  -4   4  -2   24.48    2.26
  -4   4  -2   26.17    2.25
   4  -4   2   27.98    2.31
   4  -4   2   31.85    2.34
  -5   4  -2  185.83   14.54
  -5   4  -2  187.23   14.37
  -5   4  -2  192.52   15.03
  -5   4  -2  190.07   15.59
  -5   4  -2  194.26   13.99
  -5   4  -2  195.28   14.55
  -5   4  -2  183.46   14.37
  -5   4  -2  202.37   14.09
  -5   4  -2  209.93   14.54
  -5   4  -2  186.28   14.07
  -5   4  -2  190.73   14.74
  -5   4  -2  186.44   14.00
  -5   4  -2  199.45   15.02
  -5   4  -2  202.49   14.54
   5  -4   2  180.49   15.04
   5  -4   2  210.11   15.07
  -6   4  -2   12.59    1.23
  -6   4  -2   14.87    1.39
  -6   4  -2   15.61    1.36
  -6   4  -2   13.44    1.17
  -6   4  -2   14.41    1.18
  -6   4  -2   13.82    1.31
  -6   4  -2   15.69    1.25
  -6   4  -2   13.79    1.41
  -6   4  -2   13.30    1.70
  -6   4  -2   13.81    1.35
  -6   4  -2   12.10    1.38
  -6   4  -2   13.75    1.36
  -6   4  -2   15.54    1.32
  -6   4  -2   14.00    1.29
   6  -4   2   12.67    1.38
  -7   4  -2   10.73    1.09
  -7   4  -2    9.73    0.96
  -7   4  -2    9.86    0.96
  -7   4  -2    9.02    1.13
  -7   4  -2    9.06    0.99
  -7   4  -2   10.70    1.52
  -7   4  -2   12.91    1.13
  -7   4  -2    9.79    1.01
   7  -4   2   10.24    1.13
  -8   4  -2   37.34    4.04
  -8   4  -2   43.59    3.38
  -8   4  -2   38.53    3.44
  -8   4  -2   41.05    3.34
  -8   4  -2   44.02    3.32
   8  -4   2   43.18    3.56
   8  -4   2   46.96    3.59
  -9   4  -2   28.02    2.49
   8   3  -2    6.62    1.32
  -8  -3   2    6.90    1.15
  -8  -3   2    4.14    1.06
   7   3  -2    9.79    1.45
   7   3  -2   10.86    1.52
  -7  -3   2    8.06    1.26
  -7  -3   2   11.40    1.40
  -7  -3   2    9.95    1.36
  -7  -3   2   10.50    1.25
  -7  -3   2    7.54    1.34
  -7  -3   2    9.92    1.26
   6   3  -2   18.13    1.83
   6   3  -2   18.41    2.02
   6   3  -2   18.35    1.56
   6   3  -2   17.95    2.00
  -6  -3   2   15.42    1.68
  -6  -3   2   17.20    1.86
  -6  -3   2   17.95    1.82
  -6  -3   2   14.87    1.90
  -6  -3   2   19.63    1.76
  -6  -3   2   16.57    1.90
  -6  -3   2   18.50    1.78
  -6  -3   2   21.66    1.98
  -6  -3   2   17.57    1.76
   5   3  -2   63.63    5.53
   5   3  -2   75.75    6.01
   5   3  -2   68.59    5.63
   5   3  -2   58.66    5.85
   5   3  -2   70.29    5.53
   5   3  -2   82.99    6.07
  -5  -3   2   59.91    5.86
  -5  -3   2   71.67    5.46
  -5  -3   2   74.63    5.76
  -5  -3   2   75.07    5.75
  -5  -3   2   70.42    5.51
  -5  -3   2   64.87    5.44
  -5  -3   2   74.99    5.65
  -5  -3   2   78.14    5.75
  -5  -3   2   67.92    5.46
  -5  -3   2   75.99    5.85
  -5  -3   2   81.51    5.73
  -5  -3   2   76.51    5.94
   4   3  -2    3.80    0.62
   4   3  -2    3.40    0.49
   4   3  -2    2.83    0.47
   4   3  -2    3.19    0.59
   4   3  -2    3.56    0.53
   4   3  -2    2.45    0.62
   4   3  -2    3.73    0.83
   4   3  -2    3.38    0.79
  -4  -3   2    4.36    0.78
  -4  -3   2    4.04    0.70
  -4  -3   2    3.55    0.73
  -4  -3   2    2.27    0.62
  -4  -3   2    4.38    0.63
  -4  -3   2    3.55    0.76
  -4  -3   2    4.83    0.83
  -4  -3   2    3.50    0.64
  -4  -3   2    3.94    0.66
  -4  -3   2    3.46    0.60
  -4  -3   2    3.95    0.63
  -4  -3   2    3.28    0.58
  -4  -3   2    4.59    0.81
  -4  -3   2    2.72    0.65
  -4  -3   2    3.86    0.66
   3   3  -2    7.12    0.92
   3   3  -2    7.95    0.70
   3   3  -2    7.13    0.85
   3   3  -2    7.00    0.89
   3   3  -2    6.34    0.83
   3   3  -2    7.50    0.81
   3   3  -2    6.93    0.80
   3   3  -2    7.40    0.70
   3   3  -2    8.52    0.76
   3   3  -2    7.59    0.86
   3   3  -2    7.65    1.05
   3   3  -2    7.62    1.03
  -3  -3   2    4.67    0.88
  -3  -3   2    7.50    0.99
  -3  -3   2    8.18    0.84
  -3  -3   2    7.74    0.92
  -3  -3   2    6.50    0.91
  -3  -3   2    7.10    0.82
  -3  -3   2    6.29    0.89
  -3  -3   2    6.13    0.97
  -3  -3   2    8.13    0.97
  -3  -3   2    6.67    0.87
  -3  -3   2    6.86    0.84
  -3  -3   2    6.84    0.97
  -3  -3   2    7.51    0.98
  -3  -3   2    6.42    0.79
  -3  -3   2    5.80    0.81
  -3  -3   2    6.68    0.87
   2   3  -2  215.85   15.78
   2   3  -2  201.07   16.32
   2   3  -2  211.88   15.83
   2   3  -2  227.97   15.84
   2   3  -2  222.66   15.83
   2   3  -2  201.84   17.09
   2   3  -2  246.66   17.01
   2   3  -2  211.76   16.57
   2   3  -2  211.49   16.16
   2   3  -2  193.38   15.76
   2   3  -2  240.21   16.98
   2   3  -2  240.51   17.32
   2   3  -2  228.30   16.89
   2   3  -2  214.56   16.59
   2   3  -2  199.69   16.34
   2   3  -2  230.49   16.75
  -2  -3   2  221.57   15.82
  -2  -3   2  197.62   16.34
  -2  -3   2  203.72   16.19
  -2  -3   2  222.54   16.95
  -2  -3   2  196.65   15.86
  -2  -3   2  192.35   16.35
  -2  -3   2  228.95   17.32
  -2  -3   2  204.05   15.81
  -2  -3   2  207.19   16.16
  -2  -3   2  195.87   16.93
  -2  -3   2  208.12   16.40
  -2  -3   2  254.71   16.97
  -2  -3   2  228.48   17.16
  -2  -3   2  246.15   16.66
  -2  -3   2  221.50   15.84
  -2  -3   2  243.62   16.38
   1   3  -2   94.57    6.72
   1   3  -2   93.64    6.86
   1   3  -2   88.68    7.23
   1   3  -2   92.21    7.28
   1   3  -2   93.22    7.37
   1   3  -2   86.36    6.67
   1   3  -2  101.57    6.71
   1   3  -2  101.30    7.23
   1   3  -2   91.87    7.04
   1   3  -2   84.33    7.10
   1   3  -2   88.63    6.71
   1   3  -2   93.80    6.73
   1   3  -2   76.63    6.92
   1   3  -2   94.12    6.98
   1   3  -2   86.10    6.93
   1   3  -2   81.64    7.19
   1   3  -2   87.92    6.87
  -1  -3   2   84.74    7.04
  -1  -3   2   76.97    7.16
  -1  -3   2   89.24    7.28
  -1  -3   2   98.49    7.24
  -1  -3   2   80.30    6.83
  -1  -3   2  101.11    6.76
  -1  -3   2   92.64    6.95
  -1  -3   2   94.68    6.98
  -1  -3   2   90.50    6.71
  -1  -3   2   80.02    6.68
  -1  -3   2   87.68    6.96
  -1  -3   2  102.32    6.91
  -1  -3   2   94.72    7.37
  -1  -3   2   99.80    6.96
   0   3  -2  131.69   10.13
   0   3  -2  139.84   10.87
   0   3  -2  124.46   10.23
   0   3  -2  129.84   10.26
   0   3  -2  140.29   10.52
   0   3  -2  130.89   10.59
   0   3  -2  145.71   10.29
   0   3  -2  149.79   10.17
   0   3  -2  142.66    9.97
   0   3  -2  125.45   10.23
   0   3  -2  129.15    9.93
   0   3  -2  152.58    9.94
   0   3  -2  129.61   10.61
   0  -3   2  137.43   10.14
   0  -3   2  116.60   10.22
   0  -3   2  137.20    9.93
   0  -3   2  129.24   10.24
   0  -3   2  160.62   10.78
   0  -3   2  154.95    9.93
   0  -3   2  138.18   10.26
   0  -3   2  113.74   10.55
   0  -3   2  132.83    9.93
   0  -3   2  134.74   10.84
   0  -3   2  150.21   10.64
   0  -3   2  152.85    9.95
   0  -3   2  132.73   10.25
   0  -3   2  129.10    9.93
   0  -3   2  125.89   10.62
   0  -3   2  132.50   10.13
   0  -3   2  123.59   10.40
  -1   3  -2   42.14    2.98
  -1   3  -2   36.31    3.07
  -1   3  -2   44.89    3.22
  -1   3  -2   37.73    3.08
  -1   3  -2   38.11    2.96
  -1   3  -2   39.72    3.12
  -1   3  -2   37.87    3.20
  -1   3  -2   42.00    2.94
  -1   3  -2   43.12    2.98
  -1   3  -2   41.81    3.09
  -1   3  -2   35.83    3.22
  -1   3  -2   42.96    3.05
  -1   3  -2   37.73    3.20
  -1   3  -2   37.96    3.07
  -1   3  -2   36.05    3.14
  -1   3  -2   36.85    3.03
  -1   3  -2   32.01    3.26
   1  -3   2   37.18    2.93
   1  -3   2   37.31    2.93
   1  -3   2   37.07    3.07
   1  -3   2   40.81    3.12
   1  -3   2   43.15    3.33
   1  -3   2   38.55    2.85
   1  -3   2   43.73    3.23
   1  -3   2   38.74    3.20
   1  -3   2   35.68    2.86
   1  -3   2   39.55    2.95
   1  -3   2   36.30    3.03
   1  -3   2   36.03    3.05
   1  -3   2   37.56    3.01
  -2   3  -2  213.42   17.64
  -2   3  -2  259.02   17.97
  -2   3  -2  240.14   17.68
  -2   3  -2  232.75   18.27
  -2   3  -2  270.56   17.18
  -2   3  -2  219.10   17.13
  -2   3  -2  220.81   18.27
  -2   3  -2  227.68   18.24
  -2   3  -2  247.44   18.75
  -2   3  -2  222.51   17.48
  -2   3  -2  253.86   17.16
  -2   3  -2  211.61   17.48
  -2   3  -2  253.09   17.12
  -2   3  -2  243.60   17.67
  -2   3  -2  240.42   17.67
  -2   3  -2  229.34   18.10
  -2   3  -2  255.70   18.49
   2  -3   2  237.16   17.88
   2  -3   2  242.90   18.75
   2  -3   2  221.07   17.43
   2  -3   2  245.79   17.61
   2  -3   2  243.85   17.63
   2  -3   2  233.20   18.29
   2  -3   2  216.12   17.60
   2  -3   2  217.48   17.07
   2  -3   2  225.38   18.29
   2  -3   2  268.40   17.62
   2  -3   2  233.06   17.06
  -3   3  -2   14.49    1.40
  -3   3  -2   14.19    1.33
  -3   3  -2   13.98    1.39
  -3   3  -2   15.70    1.30
  -3   3  -2   15.37    1.26
  -3   3  -2   16.02    1.30
  -3   3  -2   15.18    1.40
  -3   3  -2   14.95    1.34
  -3   3  -2   14.26    1.28
  -3   3  -2   12.35    1.22
  -3   3  -2   17.37    1.58
  -3   3  -2   15.99    1.33
  -3   3  -2   16.89    1.34
  -3   3  -2   16.03    1.25
  -3   3  -2   17.01    1.38
  -3   3  -2   15.46    1.41
   3  -3   2   13.18    1.38
   3  -3   2   13.22    1.23
   3  -3   2   16.21    1.23
   3  -3   2   14.01    1.41
  -4   3  -2   13.63    1.21
  -4   3  -2   13.47    1.20
  -4   3  -2   12.96    1.05
  -4   3  -2   12.79    1.10
  -4   3  -2   12.10    1.15
  -4   3  -2   13.61    1.19
  -4   3  -2   11.74    1.13
  -4   3  -2   13.78    1.10
  -4   3  -2   13.89    1.42
  -4   3  -2   12.01    1.23
  -4   3  -2   12.96    1.15
  -4   3  -2   13.60    1.05
  -4   3  -2   12.92    1.21
  -4   3  -2   13.63    1.18
   4  -3   2   12.42    1.25
   4  -3   2   10.72    1.24
  -5   3  -2  151.43   10.84
  -5   3  -2  134.80   11.14
  -5   3  -2  132.44   11.65
  -5   3  -2  150.34   10.84
  -5   3  -2  162.51   11.31
  -5   3  -2  156.70   11.57
  -5   3  -2  144.30   11.27
  -5   3  -2  152.99   12.17
  -5   3  -2  150.34   11.44
  -5   3  -2  151.27   10.93
  -5   3  -2  154.36   11.29
  -5   3  -2  165.72   11.18
  -5   3  -2  142.90   10.91
   5  -3   2  147.94   11.70
  -6   3  -2   71.59    5.75
  -6   3  -2   82.25    6.10
  -6   3  -2   72.44    5.97
  -6   3  -2   83.24    6.08
  -6   3  -2   70.64    5.76
  -6   3  -2   71.35    6.64
  -6   3  -2   72.37    6.28
  -6   3  -2   85.48    5.87
  -6   3  -2   87.41    6.15
  -6   3  -2   83.20    5.84
  -6   3  -2   85.09    6.05
  -6   3  -2   73.50    5.97
   6  -3   2   83.49    6.31
  -7   3  -2   11.23    1.21
  -7   3  -2   13.64    1.37
  -7   3  -2   14.36    1.29
  -7   3  -2   11.93    1.67
  -7   3  -2   13.07    1.27
  -7   3  -2   12.62    1.15
  -7   3  -2   13.65    1.18
   7  -3   2   11.95    1.36
   7  -3   2   12.17    1.33
  -8   3  -2   15.56    2.03
  -8   3  -2   16.35    1.49
  -8   3  -2   14.79    1.38
  -8   3  -2   14.85    1.51
   8  -3   2   15.14    1.57
   8  -3   2   14.97    1.59
  -9   3  -2   54.09    4.30
  -9   3  -2   53.69    4.38
  -9  -2   2   23.66    2.45
  -9  -2   2   25.03    2.38
   8   2  -2   38.07    3.61
   8   2  -2   44.66    3.67
  -8  -2   2   40.28    3.29
  -8  -2   2   38.11    3.47
  -8  -2   2   34.46    3.38
  -8  -2   2   36.40    3.25
  -8  -2   2   40.37    3.50
   7   2  -2    6.03    1.03
   7   2  -2    4.49    0.95
  -7  -2   2    4.24    0.85
  -7  -2   2    6.57    0.85
  -7  -2   2    3.93    0.77
  -7  -2   2    5.13    1.01
  -7  -2   2    3.99    0.92
  -7  -2   2    4.16    0.77
  -7  -2   2    5.65    0.83
  -7  -2   2    3.12    0.81
  -7  -2   2    4.05    0.87
   6   2  -2    1.93    0.72
   6   2  -2    2.70    0.76
  -6  -2   2    3.09    0.59
  -6  -2   2    3.04    0.59
  -6  -2   2    3.44    0.70
  -6  -2   2    1.44    0.58
  -6  -2   2    2.35    0.52
  -6  -2   2    3.33    0.69
  -6  -2   2    3.09    0.59
  -6  -2   2    1.92    0.63
  -6  -2   2    1.85    0.55
  -6  -2   2    3.23    0.73
   5   2  -2  113.11    7.93
   5   2  -2  101.55    7.63
   5   2  -2  104.80    8.17
   5   2  -2  109.92    7.79
   5   2  -2   93.82    8.11
   5   2  -2  104.59    7.79
   5   2  -2  118.05    7.65
   5   2  -2   98.83    8.16
  -5  -2   2   87.37    7.81
  -5  -2   2   94.67    7.84
  -5  -2   2  102.54    8.36
  -5  -2   2   94.41    7.70
  -5  -2   2   93.77    7.53
  -5  -2   2  107.77    7.96
  -5  -2   2  104.29    8.14
  -5  -2   2   87.90    7.48
  -5  -2   2   93.06    7.49
  -5  -2   2  115.12    7.98
  -5  -2   2   99.69    7.54
  -5  -2   2  105.28    7.75
  -5  -2   2   99.89    7.86
  -5  -2   2   90.95    7.71
   4   2  -2   49.52    3.62
   4   2  -2   49.66    3.90
   4   2  -2   39.64    3.95
   4   2  -2   45.65    3.74
   4   2  -2   51.86    3.74
   4   2  -2   49.23    3.82
   4   2  -2   44.38    4.02
   4   2  -2   51.78    3.82
   4   2  -2   48.36    4.08
  -4  -2   2   44.49    4.09
  -4  -2   2   46.41    4.01
  -4  -2   2   45.79    3.65
  -4  -2   2   49.25    3.78
  -4  -2   2   41.28    3.76
  -4  -2   2   47.27    3.88
  -4  -2   2   51.09    3.83
  -4  -2   2   49.86    3.87
  -4  -2   2   48.76    3.80
  -4  -2   2   48.94    3.69
  -4  -2   2   45.66    3.85
  -4  -2   2   57.16    4.04
  -4  -2   2   46.77    3.66
  -4  -2   2   43.41    3.85
  -4  -2   2   50.20    3.68
  -4  -2   2   50.64    4.03
   3   2  -2   51.45    4.53
   3   2  -2   57.75    4.27
   3   2  -2   50.77    4.52
   3   2  -2   55.44    4.07
   3   2  -2   47.23    4.49
   3   2  -2   58.27    4.30
   3   2  -2   54.01    4.26
   3   2  -2   54.92    4.19
   3   2  -2   52.16    4.27
   3   2  -2   46.52    4.33
   3   2  -2   60.27    4.47
  -3  -2   2   53.98    4.16
  -3  -2   2   55.39    4.53
  -3  -2   2   50.43    4.32
  -3  -2   2   54.13    4.35
  -3  -2   2   59.40    4.17
  -3  -2   2   61.18    4.53
  -3  -2   2   59.17    4.15
  -3  -2   2   53.22    4.36
  -3  -2   2   54.57    4.25
  -3  -2   2   56.89    4.55
  -3  -2   2   53.68    4.33
  -3  -2   2   57.52    4.17
  -3  -2   2   54.28    4.60
  -3  -2   2   59.17    4.30
  -3  -2   2   62.22    4.60
   2   2  -2   28.96    2.42
   2   2  -2   32.86    2.44
   2   2  -2   29.19    2.58
   2   2  -2   24.58    2.44
   2   2  -2   26.99    2.43
   2   2  -2   31.05    2.44
   2   2  -2   30.48    2.20
   2   2  -2   27.53    2.55
   2   2  -2   32.93    2.54
   2   2  -2   26.08    2.41
   2   2  -2   35.19    2.28
   2   2  -2   29.54    2.29
   2   2  -2   29.65    2.28
   2   2  -2   28.07    2.56
   2   2  -2   27.89    2.56
   2   2  -2   31.41    2.37
  -2  -2   2   29.42    2.45
  -2  -2   2   31.14    2.44
  -2  -2   2   31.07    2.58
  -2  -2   2   33.13    2.63
  -2  -2   2   30.57    2.33
  -2  -2   2   28.50    2.33
  -2  -2   2   34.65    2.58
  -2  -2   2   32.24    2.33
  -2  -2   2   33.31    2.38
  -2  -2   2   34.01    2.51
  -2  -2   2   28.27    2.56
  -2  -2   2   28.43    2.54
  -2  -2   2   29.07    2.39
  -2  -2   2   24.93    2.42
  -2  -2   2   32.11    2.49
  -2  -2   2   24.58    2.41
   1   2  -2  150.12   11.39
   1   2  -2  152.08   11.02
   1   2  -2  145.13   11.04
   1   2  -2  157.66   11.79
   1   2  -2  144.56   11.91
   1   2  -2  159.56   11.01
   1   2  -2  145.70   11.06
   1   2  -2  164.46   11.67
   1   2  -2  154.13   11.01
   1   2  -2  158.65   12.03
   1   2  -2  139.73   11.26
   1   2  -2  149.47   11.25
   1   2  -2  149.85   11.37
   1   2  -2  156.52   11.77
   1   2  -2  161.08   11.80
  -1  -2   2  145.04   11.40
  -1  -2   2  144.32   11.04
  -1  -2   2  139.33   11.24
  -1  -2   2  168.23   11.78
  -1  -2   2  158.63   11.56
  -1  -2   2  151.66   11.39
  -1  -2   2  140.20   11.27
  -1  -2   2  139.73   12.01
  -1  -2   2  151.42   11.37
  -1  -2   2  172.78   11.96
  -1  -2   2  128.70   11.76
  -1  -2   2  155.41   11.01
  -1  -2   2  152.81   11.79
  -1  -2   2  161.26   11.39
   0   2  -2   17.61    1.40
   0   2  -2   15.72    1.53
   0   2  -2   19.51    1.42
   0   2  -2   16.26    1.46
   0   2  -2   19.91    1.58
   0   2  -2   16.65    1.47
   0   2  -2   14.97    1.51
   0   2  -2   20.18    1.46
   0   2  -2   19.01    1.52
   0   2  -2   18.09    1.46
   0   2  -2   15.94    1.44
   0   2  -2   17.39    1.39
   0   2  -2   17.55    1.44
   0  -2   2   17.64    1.47
   0  -2   2   17.93    1.44
   0  -2   2   16.95    1.53
   0  -2   2   17.27    1.46
   0  -2   2   18.77    1.54
   0  -2   2   17.36    1.50
   0  -2   2   16.88    1.38
   0  -2   2   17.89    1.45
   0  -2   2   19.94    1.41
   0  -2   2   18.16    1.47
   0  -2   2   15.97    1.51
   0  -2   2   17.89    1.55
   0  -2   2   18.12    1.56
   0  -2   2   16.61    1.39
   0  -2   2   17.00    1.48
   0  -2   2   14.92    1.46
   0  -2   2   13.95    1.37
  -1   2  -2    1.17    0.28
  -1   2  -2    0.80    0.24
  -1   2  -2    0.87    0.29
  -1   2  -2    0.74    0.25
  -1   2  -2    1.07    0.27
  -1   2  -2    0.87    0.29
  -1   2  -2    0.67    0.29
  -1   2  -2    0.29    0.27
  -1   2  -2    1.43    0.29
  -1   2  -2    0.87    0.27
  -1   2  -2    0.92    0.22
  -1   2  -2    0.50    0.23
  -1   2  -2    1.10    0.28
  -1   2  -2    0.43    0.28
  -1   2  -2    0.60    0.24
  -1   2  -2    0.91    0.24
  -1   2  -2    1.21    0.29
   1  -2   2    1.38    0.29
   1  -2   2    0.87    0.23
   1  -2   2    1.08    0.16
   1  -2   2    0.90    0.23
   1  -2   2    0.89    0.27
   1  -2   2    0.72    0.31
   1  -2   2    1.07    0.31
   1  -2   2    0.86    0.26
   1  -2   2    0.94    0.26
   1  -2   2    1.05    0.23
   1  -2   2    0.71    0.31
   1  -2   2    0.87    0.21
   1  -2   2    0.83    0.20
   1  -2   2    0.59    0.16
  -2   2  -2   71.30    5.71
  -2   2  -2   72.09    5.81
  -2   2  -2   65.64    5.55
  -2   2  -2   85.23    5.42
  -2   2  -2   67.14    5.55
  -2   2  -2   76.99    5.84
  -2   2  -2   76.14    5.84
  -2   2  -2   65.95    5.83
  -2   2  -2   81.14    5.44
  -2   2  -2   84.43    5.79
  -2   2  -2   85.48    5.65
  -2   2  -2   75.07    5.63
  -2   2  -2   72.33    5.45
  -2   2  -2   72.76    5.64
  -2   2  -2   71.17    5.64
  -2   2  -2   69.21    5.44
   2  -2   2   76.03    5.86
   2  -2   2   71.62    5.65
   2  -2   2   73.43    5.58
   2  -2   2   79.18    5.52
   2  -2   2   73.75    5.40
   2  -2   2   74.34    5.60
   2  -2   2   73.78    5.39
   2  -2   2   68.05    5.51
   2  -2   2   76.65    5.86
   2  -2   2   69.35    5.60
  -3   2  -2  128.03    9.15
  -3   2  -2  125.27    9.38
  -3   2  -2  127.63    9.28
  -3   2  -2  126.76    9.05
  -3   2  -2  108.38    9.13
  -3   2  -2  119.16    9.05
  -3   2  -2  121.88    9.14
  -3   2  -2  119.91    8.85
  -3   2  -2  103.76    9.43
  -3   2  -2  129.03    9.48
  -3   2  -2  137.90    9.82
  -3   2  -2  128.54    8.82
  -3   2  -2  120.68    9.48
  -3   2  -2  110.24    8.85
   3  -2   2  123.64    9.50
   3  -2   2  110.28    9.48
   3  -2   2  123.25    9.07
   3  -2   2  125.38    9.08
  -4   2  -2   36.19    2.83
  -4   2  -2   34.49    2.80
  -4   2  -2   33.03    2.90
  -4   2  -2   32.57    3.12
  -4   2  -2   35.73    2.76
  -4   2  -2   35.34    2.64
  -4   2  -2   37.44    2.63
  -4   2  -2   33.49    2.82
  -4   2  -2   34.91    2.91
  -4   2  -2   37.95    2.71
  -4   2  -2   31.19    2.66
  -4   2  -2   37.03    2.88
  -4   2  -2   34.87    2.76
  -4   2  -2   36.10    2.78
   4  -2   2   36.98    2.95
  -5   2  -2   23.84    1.64
  -5   2  -2   18.43    1.63
  -5   2  -2   18.62    1.56
  -5   2  -2   20.47    1.69
  -5   2  -2   18.65    1.64
  -5   2  -2   19.38    1.71
  -5   2  -2   19.16    1.59
  -5   2  -2   19.84    1.75
  -5   2  -2   21.47    1.81
  -5   2  -2   18.45    1.54
  -5   2  -2   18.60    1.68
  -5   2  -2   18.93    1.69
   5  -2   2   18.81    1.80
  -6   2  -2   66.29    4.98
  -6   2  -2   67.92    4.90
  -6   2  -2   65.87    5.21
  -6   2  -2   61.37    5.15
  -6   2  -2   70.47    5.20
  -6   2  -2   64.64    5.34
  -6   2  -2   66.64    5.15
  -6   2  -2   59.75    5.06
  -6   2  -2   67.24    5.09
  -6   2  -2   66.64    4.94
   6  -2   2   68.53    5.39
  -7   2  -2    0.37    0.40
  -7   2  -2    1.20    0.47
  -7   2  -2    0.94    0.42
  -7   2  -2    1.70    0.48
  -7   2  -2    0.50    0.44
  -7   2  -2    1.26    0.46
  -7   2  -2    0.64    0.36
   7  -2   2    0.35    0.48
   7  -2   2    0.58    0.49
  -8   2  -2    0.35    0.58
  -8   2  -2    1.98    0.52
  -8   2  -2    1.13    0.51
  -8   2  -2    1.24    0.48
   8  -2   2    1.18    0.60
   8  -2   2    1.46    0.66
  -9   2  -2   42.39    3.49
   9  -2   2   40.12    3.59
   9   1  -2    0.31    0.64
  -9  -1   2    0.82    0.60
  -9  -1   2   -0.32    0.60
   8   1  -2   99.48    7.97
  -8  -1   2  100.74    7.64
  -8  -1   2   90.83    7.36
  -8  -1   2   96.05    7.35
  -8  -1   2  110.74    7.81
  -8  -1   2   92.04    7.98
   7   1  -2   11.80    1.37
   7   1  -2   13.16    1.43
  -7  -1   2   12.03    1.32
  -7  -1   2    8.47    1.18
  -7  -1   2   12.41    1.31
  -7  -1   2   10.83    1.35
  -7  -1   2   13.15    1.17
  -7  -1   2   12.66    1.34
  -7  -1   2   10.60    1.12
  -7  -1   2   11.23    1.19
   6   1  -2    9.22    1.15
   6   1  -2    9.21    1.16
  -6  -1   2    9.14    1.06
  -6  -1   2   11.13    1.08
  -6  -1   2   11.11    1.13
  -6  -1   2    9.08    0.93
  -6  -1   2    9.24    0.96
  -6  -1   2    9.12    1.07
  -6  -1   2    9.56    0.93
  -6  -1   2   10.22    1.05
  -6  -1   2    8.75    1.09
  -6  -1   2   10.75    1.10
  -6  -1   2    7.80    1.09
   5   1  -2   47.09    3.92
   5   1  -2   51.94    3.96
  -5  -1   2   50.84    3.68
  -5  -1   2   47.52    3.75
  -5  -1   2   43.79    3.82
  -5  -1   2   56.27    3.78
  -5  -1   2   43.84    3.72
  -5  -1   2   45.54    3.73
  -5  -1   2   42.95    3.50
  -5  -1   2   41.62    3.85
  -5  -1   2   50.01    3.77
  -5  -1   2   46.32    3.65
  -5  -1   2   44.49    3.50
  -5  -1   2   45.82    3.55
   4   1  -2  267.35   18.79
   4   1  -2  251.79   18.17
   4   1  -2  245.74   18.96
   4   1  -2  235.68   19.10
   4   1  -2  237.64   18.98
   4   1  -2  236.26   18.77
  -4  -1   2  238.29   18.91
  -4  -1   2  264.00   17.67
  -4  -1   2  250.57   18.92
  -4  -1   2  227.56   18.09
  -4  -1   2  260.83   18.58
  -4  -1   2  240.95   18.57
  -4  -1   2  216.49   18.30
  -4  -1   2  240.86   18.09
  -4  -1   2  249.46   18.30
  -4  -1   2  256.09   18.32
  -4  -1   2  237.00   18.91
  -4  -1   2  235.97   17.72
  -4  -1   2  256.34   17.67
   3   1  -2   31.74    2.69
   3   1  -2   30.97    2.58
   3   1  -2   32.90    2.79
   3   1  -2   37.18    2.61
   3   1  -2   36.43    2.71
   3   1  -2   33.60    2.64
   3   1  -2   35.66    2.78
   3   1  -2   31.36    2.63
   3   1  -2   32.01    2.81
  -3  -1   2   33.26    2.54
  -3  -1   2   32.12    2.76
  -3  -1   2   32.41    2.54
  -3  -1   2   26.73    2.75
  -3  -1   2   35.20    2.69
  -3  -1   2   29.69    2.77
  -3  -1   2   33.49    2.63
  -3  -1   2   38.22    2.84
  -3  -1   2   35.24    2.69
  -3  -1   2   36.66    2.67
  -3  -1   2   38.52    2.64
  -3  -1   2   36.85    2.71
  -3  -1   2   31.02    2.63
  -3  -1   2   38.86    2.87
  -3  -1   2   30.17    2.49
  -3  -1   2   32.93    2.66
  -3  -1   2   31.83    2.59
  -3  -1   2   31.17    2.50
   2   1  -2    3.16    0.41
   2   1  -2    3.54    0.38
   2   1  -2    3.77    0.39
   2   1  -2    3.76    0.38
   2   1  -2    3.92    0.43
   2   1  -2    3.13    0.47
   2   1  -2    3.64    0.43
   2   1  -2    3.98    0.52
   2   1  -2    3.68    0.44
   2   1  -2    3.21    0.37
   2   1  -2    4.38    0.52
   2   1  -2    3.17    0.45
  -2  -1   2    3.45    0.47
  -2  -1   2    3.50    0.43
  -2  -1   2    3.78    0.49
  -2  -1   2    4.88    0.48
  -2  -1   2    3.21    0.47
  -2  -1   2    3.78    0.46
  -2  -1   2    3.49    0.48
  -2  -1   2    2.82    0.43
  -2  -1   2    4.35    0.52
  -2  -1   2    4.12    0.41
  -2  -1   2    3.37    0.41
  -2  -1   2    3.14    0.38
  -2  -1   2    3.49    0.49
  -2  -1   2    3.05    0.45
  -2  -1   2    3.45    0.39
  -2  -1   2    3.64    0.43
   1   1  -2  247.40   18.59
   1   1  -2  264.74   18.69
   1   1  -2  260.10   19.16
   1   1  -2  279.12   19.49
   1   1  -2  256.80   20.06
   1   1  -2  253.80   19.64
   1   1  -2  283.56   19.18
   1   1  -2  228.36   18.55
   1   1  -2  241.56   19.13
   1   1  -2  255.98   18.61
   1   1  -2  232.14   19.18
   1   1  -2  295.66   20.25
   1   1  -2  277.24   18.98
   1   1  -2  255.31   18.56
   1   1  -2  250.35   19.82
   1   1  -2  282.34   19.85
  -1  -1   2  273.01   19.83
  -1  -1   2  240.70   18.56
  -1  -1   2  235.15   19.81
  -1  -1   2  249.92   19.79
  -1  -1   2  271.40   19.15
  -1  -1   2  276.04   18.98
  -1  -1   2  262.89   20.06
  -1  -1   2  272.84   18.99
  -1  -1   2  225.52   19.14
  -1  -1   2  217.61   18.56
  -1  -1   2  265.25   18.62
  -1  -1   2  270.44   18.60
  -1  -1   2  248.63   19.16
  -1  -1   2  267.36   19.80
  -1  -1   2  266.62   20.22
  -1  -1   2  242.19   19.48
   0   1  -2  102.39    8.53
   0   1  -2  126.85    8.56
   0   1  -2  115.54    8.55
   0   1  -2  105.60    8.27
   0   1  -2  111.65    8.82
   0   1  -2  119.88    8.83
   0   1  -2  110.37    8.84
   0   1  -2  112.63    8.45
   0   1  -2  118.42    8.32
   0   1  -2  109.76    8.74
   0  -1   2  111.53    8.54
   0  -1   2  125.61    8.32
   0  -1   2  110.11    8.52
   0  -1   2  110.74    8.27
   0  -1   2  129.73    8.56
   0  -1   2  131.80    8.86
   0  -1   2  121.59    8.29
   0  -1   2  111.66    8.54
   0  -1   2  109.79    8.99
   0  -1   2  100.50    8.67
   0  -1   2  107.68    8.45
   0  -1   2  104.09    8.81
  -1   1  -2    4.10    0.44
  -1   1  -2    4.29    0.44
  -1   1  -2    5.07    0.55
  -1   1  -2    3.33    0.45
  -1   1  -2    3.65    0.46
  -1   1  -2    5.04    0.46
  -1   1  -2    4.27    0.48
  -1   1  -2    4.36    0.50
  -1   1  -2    4.34    0.55
  -1   1  -2    5.05    0.52
  -1   1  -2    4.31    0.49
  -1   1  -2    4.68    0.54
  -1   1  -2    4.83    0.46
  -1   1  -2    4.23    0.47
  -1   1  -2    3.81    0.48
  -1   1  -2    3.64    0.47
  -1   1  -2    4.69    0.52
   1  -1   2    5.17    0.46
   1  -1   2    4.56    0.51
   1  -1   2    3.32    0.45
   1  -1   2    5.06    0.52
   1  -1   2    4.71    0.44
   1  -1   2    4.34    0.48
   1  -1   2    4.03    0.47
   1  -1   2    3.69    0.52
   1  -1   2    4.67    0.47
   1  -1   2    5.24    0.51
   1  -1   2    4.80    0.54
   1  -1   2    4.49    0.45
  -2   1  -2    0.58    0.25
  -2   1  -2    0.17    0.22
  -2   1  -2    0.34    0.27
  -2   1  -2    0.43    0.23
  -2   1  -2    0.08    0.21
  -2   1  -2    0.42    0.24
  -2   1  -2    0.54    0.19
  -2   1  -2    0.30    0.24
  -2   1  -2    0.38    0.27
  -2   1  -2    0.13    0.18
  -2   1  -2    0.25    0.19
  -2   1  -2    0.52    0.23
  -2   1  -2    0.48    0.22
  -2   1  -2    0.19    0.21
  -2   1  -2    0.33    0.19
   2  -1   2    0.48    0.20
   2  -1   2    0.71    0.17
   2  -1   2    0.14    0.17
   2  -1   2    0.70    0.32
   2  -1   2    0.20    0.21
   2  -1   2    0.26    0.15
   2  -1   2    0.43    0.19
   2  -1   2    0.43    0.18
   2  -1   2    0.05    0.17
   2  -1   2    0.45    0.28
  -3   1  -2  194.29   16.33
  -3   1  -2  216.00   17.44
  -3   1  -2  217.34   16.84
  -3   1  -2  246.07   17.29
  -3   1  -2  219.70   16.84
  -3   1  -2  214.70   16.66
  -3   1  -2  243.40   16.69
  -3   1  -2  210.11   16.84
  -3   1  -2  246.30   16.32
  -3   1  -2  202.76   17.41
  -3   1  -2  230.08   17.12
  -3   1  -2  250.83   16.30
  -3   1  -2  244.01   17.46
   3  -1   2  203.30   16.77
   3  -1   2  238.65   17.47
   3  -1   2  211.76   16.79
   3  -1   2  231.51   16.61
   3  -1   2  231.76   17.36
   3  -1   2  237.49   17.21
  -4   1  -2   50.42    3.97
  -4   1  -2   52.23    4.04
  -4   1  -2   57.76    4.22
  -4   1  -2   49.25    3.96
  -4   1  -2   53.92    4.08
  -4   1  -2   50.54    3.83
  -4   1  -2   52.06    3.90
  -4   1  -2   54.55    4.21
  -4   1  -2   53.55    3.88
  -4   1  -2   55.67    4.15
  -4   1  -2   48.70    4.02
  -4   1  -2   52.44    4.04
   4  -1   2   52.77    3.92
   4  -1   2   49.56    4.06
   4  -1   2   44.77    4.18
   4  -1   2   49.37    3.90
  -5   1  -2    6.84    0.85
  -5   1  -2    8.98    0.84
  -5   1  -2    6.36    0.78
  -5   1  -2    6.84    0.76
  -5   1  -2    6.59    0.89
  -5   1  -2    7.75    0.86
  -5   1  -2    7.80    0.83
  -5   1  -2    7.82    0.86
  -5   1  -2    8.58    0.86
  -5   1  -2    8.31    0.90
  -5   1  -2    9.51    0.92
   5  -1   2    8.65    0.98
   5  -1   2    6.67    0.92
  -6   1  -2  166.36   13.93
  -6   1  -2  176.72   12.99
  -6   1  -2  162.64   13.03
  -6   1  -2  188.75   13.70
  -6   1  -2  188.29   13.34
  -6   1  -2  194.89   13.51
  -6   1  -2  166.97   13.47
  -6   1  -2  185.16   13.51
  -6   1  -2  178.40   13.08
   6  -1   2  174.51   13.98
   6  -1   2  178.25   13.97
  -7   1  -2   32.96    2.67
  -7   1  -2   31.94    2.75
  -7   1  -2   34.15    2.90
  -7   1  -2   31.52    2.75
  -7   1  -2   34.40    2.80
  -7   1  -2   30.38    2.93
  -7   1  -2   32.81    2.85
   7  -1   2   35.90    3.00
   7  -1   2   33.24    2.97
  -8   1  -2   37.84    2.92
  -8   1  -2   33.35    2.78
  -8   1  -2   29.84    2.88
   8  -1   2   32.94    3.09
   8  -1   2   34.74    3.06
  -9   1  -2    2.96    0.78
   9  -1   2    1.92    0.78
   9   0  -2    0.52    0.55
  -9   0   2   -0.45    0.52
  -9   0   2    0.28    0.44
   8   0  -2   38.87    3.47
   8   0  -2   40.14    3.49
  -8   0   2   44.66    3.16
  -8   0   2   39.54    3.40
  -8   0   2   37.89    3.23
  -8   0   2   39.43    3.54
  -8   0   2   44.16    3.39
   7   0  -2   33.53    2.82
   7   0  -2   32.18    2.81
  -7   0   2   30.44    2.54
  -7   0   2   33.00    2.70
  -7   0   2   28.49    2.70
  -7   0   2   33.44    2.47
  -7   0   2   30.37    2.64
  -7   0   2   34.88    2.48
  -7   0   2   32.13    2.71
  -7   0   2   33.34    2.83
   6   0  -2   22.21    1.87
   6   0  -2   18.74    1.84
  -6   0   2   20.12    1.83
  -6   0   2   22.02    1.71
  -6   0   2   20.89    1.72
  -6   0   2   19.19    1.62
  -6   0   2   19.00    1.75
  -6   0   2   18.89    1.76
  -6   0   2   21.86    1.71
  -6   0   2   18.96    1.78
  -6   0   2   20.72    1.71
   5   0  -2    5.82    0.69
   5   0  -2    4.35    0.62
  -5   0   2    4.12    0.54
  -5   0   2    4.11    0.44
  -5   0   2    3.08    0.55
  -5   0   2    5.36    0.57
  -5   0   2    4.53    0.50
  -5   0   2    4.69    0.48
  -5   0   2    5.07    0.57
  -5   0   2    5.16    0.52
  -5   0   2    4.33    0.48
  -5   0   2    4.77    0.56
   4   0  -2  427.57   35.38
  -4   0   2  437.24   34.23
  -4   0   2  535.01   35.08
  -4   0   2  453.36   35.35
  -4   0   2  455.95   34.18
  -4   0   2  413.00   33.85
  -4   0   2  515.45   33.87
  -4   0   2  447.04   35.31
  -4   0   2  460.37   34.17
  -4   0   2  466.87   35.35
   3   0  -2    2.41    0.41
   3   0  -2    2.26    0.31
   3   0  -2    2.00    0.39
  -3   0   2    2.31    0.28
  -3   0   2    2.57    0.36
  -3   0   2    2.79    0.39
  -3   0   2    2.42    0.34
  -3   0   2    1.70    0.34
  -3   0   2    2.10    0.34
  -3   0   2    2.38    0.31
  -3   0   2    2.42    0.39
  -3   0   2    2.34    0.27
   2   0  -2    4.26    0.45
   2   0  -2    4.62    0.53
   2   0  -2    4.65    0.42
   2   0  -2    5.27    0.51
   2   0  -2    4.83    0.42
   2   0  -2    4.08    0.45
   2   0  -2    4.77    0.53
  -2   0   2    5.78    0.49
  -2   0   2    5.14    0.51
  -2   0   2    4.89    0.54
  -2   0   2    4.07    0.44
  -2   0   2    4.95    0.50
  -2   0   2    5.40    0.53
  -2   0   2    4.62    0.48
  -2   0   2    5.51    0.51
  -2   0   2    5.74    0.52
  -2   0   2    4.20    0.51
  -2   0   2    5.45    0.48
  -2   0   2    5.34    0.44
  -2   0   2    5.56    0.42
   1   0  -2  245.73   21.77
   1   0  -2  327.84   20.75
   1   0  -2  294.14   21.95
   1   0  -2  279.86   21.04
   1   0  -2  310.99   22.01
   1   0  -2  310.59   21.27
  -1   0   2  259.58   21.98
  -1   0   2  316.25   21.07
  -1   0   2  320.64   20.63
  -1   0   2  277.81   21.27
  -1   0   2  288.95   20.79
  -1   0   2  287.32   20.78
  -1   0   2  276.76   21.95
  -1   0   2  289.24   21.26
  -1   0   2  254.17   21.94
  -1   0   2  328.94   21.26
  -1   0   2  269.06   20.61
  -1   0   2  245.14   21.04
  -1   0   2  273.06   21.61
  -1   0   2  260.92   20.65
  -1   0   2  305.69   21.30
   0   0  -2  155.56   11.28
   0   0  -2  157.03   11.57
   0   0  -2  158.63   11.18
   0   0  -2  163.95   11.67
   0   0  -2  137.63   11.68
   0   0  -2  148.09   11.00
   0   0  -2  128.85   10.98
   0   0  -2  154.54   11.30
   0   0  -2  136.09   10.94
   0   0  -2  156.14   11.28
   0   0  -2  168.75   11.29
   0   0   2  147.72   11.66
   0   0   2  142.82   11.48
   0   0   2  176.18   11.01
   0   0   2  144.89   11.68
   0   0   2  155.79   10.95
   0   0   2  135.30   10.99
   0   0   2  152.05   11.28
   0   0   2  141.58   11.16
   0   0   2  166.67   10.94
   0   0   2  150.34   11.28
  -1   0  -2   41.64    3.07
  -1   0  -2   36.74    3.16
  -1   0  -2   37.26    3.17
  -1   0  -2   41.39    3.31
  -1   0  -2   41.18    3.14
  -1   0  -2   38.78    3.06
  -1   0  -2   46.22    3.27
  -1   0  -2   34.46    3.06
  -1   0  -2   42.36    3.30
  -1   0  -2   42.96    3.30
  -1   0  -2   43.98    3.15
  -1   0  -2   43.38    3.23
  -1   0  -2   45.46    3.20
   1   0   2   44.11    3.32
   1   0   2   38.21    3.07
   1   0   2   45.14    3.19
   1   0   2   41.75    3.13
   1   0   2   40.66    3.22
   1   0   2   40.90    3.30
   1   0   2   40.62    3.18
   1   0   2   40.60    3.14
   1   0   2   40.30    3.06
   1   0   2   39.43    3.17
   1   0   2   41.00    3.05
  -2   0  -2    0.43    0.27
  -2   0  -2    0.49    0.25
  -2   0  -2    0.69    0.30
  -2   0  -2    0.48    0.23
  -2   0  -2    0.29    0.24
  -2   0  -2    1.85    0.31
  -2   0  -2    0.86    0.28
  -2   0  -2    0.18    0.29
  -2   0  -2    0.22    0.23
  -2   0  -2   -0.11    0.24
  -2   0  -2    1.10    0.29
  -2   0  -2    0.58    0.31
  -2   0  -2    0.39    0.23
  -2   0  -2    0.41    0.26
   2   0   2    0.55    0.18
   2   0   2    1.06    0.30
   2   0   2    0.18    0.23
   2   0   2    0.68    0.28
   2   0   2    0.42    0.22
   2   0   2    0.45    0.19
   2   0   2    1.06    0.35
   2   0   2    0.58    0.22
   2   0   2    1.33    0.28
   2   0   2    0.59    0.23
   2   0   2    1.95    0.27
   2   0   2    0.38    0.25
  -3   0  -2  375.74   28.38
  -3   0  -2  436.24   30.29
  -3   0  -2  409.39   28.41
  -3   0  -2  397.24   29.30
  -3   0  -2  376.09   29.01
  -3   0  -2  398.73   29.01
  -3   0  -2  365.68   28.56
  -3   0  -2  426.88   30.31
  -3   0  -2  364.44   29.27
  -3   0  -2  396.41   29.32
  -3   0  -2  392.80   28.46
  -3   0  -2  394.79   29.78
  -3   0  -2  387.14   30.33
  -3   0  -2  452.92   30.07
   3   0   2  382.60   28.36
   3   0   2  412.68   29.28
   3   0   2  363.19   29.70
   3   0   2  382.42   28.38
   3   0   2  394.32   30.33
   3   0   2  363.92   28.95
   3   0   2  369.57   29.23
   3   0   2  432.45   30.24
   3   0   2  392.94   29.72
  -4   0  -2   78.22    5.74
  -4   0  -2   75.16    5.69
  -4   0  -2   68.17    5.74
  -4   0  -2   70.57    5.46
  -4   0  -2   78.95    5.32
  -4   0  -2   69.09    5.53
  -4   0  -2   75.01    5.62
  -4   0  -2   70.22    5.35
  -4   0  -2   68.38    5.28
  -4   0  -2   71.40    5.54
  -4   0  -2   84.01    5.81
  -4   0  -2   63.47    5.34
  -4   0  -2   60.88    5.51
  -4   0  -2   65.99    5.46
   4   0   2   72.97    5.77
   4   0   2   67.19    5.43
   4   0   2   69.07    5.29
   4   0   2   72.59    5.56
   4   0   2   69.51    5.65
   4   0   2   70.63    5.76
   4   0   2   82.42    5.50
  -5   0  -2   11.44    1.24
  -5   0  -2   12.35    1.34
  -5   0  -2   12.90    1.31
  -5   0  -2   11.41    1.24
  -5   0  -2   12.18    1.28
  -5   0  -2   14.28    1.27
  -5   0  -2   12.90    1.18
  -5   0  -2   13.88    1.27
  -5   0  -2   13.97    1.34
  -5   0  -2   11.59    1.28
  -5   0  -2   11.63    1.28
   5   0   2   13.73    1.42
   5   0   2   13.68    1.09
   5   0   2   12.56    1.42
   5   0   2   12.40    1.10
   5   0   2   13.62    1.14
  -6   0  -2    1.41    0.53
  -6   0  -2    1.33    0.55
  -6   0  -2    1.08    0.52
  -6   0  -2    1.43    0.52
  -6   0  -2    1.41    0.44
  -6   0  -2    1.24    0.50
  -6   0  -2    0.00    0.36
  -6   0  -2   -0.01    0.39
   6   0   2    0.65    0.56
   6   0   2    1.29    0.58
  -7   0  -2   60.96    4.92
  -7   0  -2   64.08    5.19
  -7   0  -2   60.54    5.27
  -7   0  -2   58.70    5.09
  -7   0  -2   62.69    4.95
  -7   0  -2   70.05    5.06
  -7   0  -2   58.88    4.84
   7   0   2   66.10    5.35
   7   0   2   63.85    5.30
  -8   0  -2    0.50    0.62
  -8   0  -2    0.49    0.56
  -8   0  -2    1.08    0.58
  -8   0  -2    0.88    0.57
  -8   0  -2    0.45    0.54
   8   0   2    0.81    0.69
   8   0   2    0.18    0.72
  -9   0  -2    1.80    0.74
   9   0   2    0.87    0.79
 -10   1   2   -0.89    0.56
   9  -1  -2   10.32    1.09
  -9   1   2   11.56    1.18
  -9   1   2   12.70    1.30
   8  -1  -2   17.22    1.77
   8  -1  -2   21.00    1.79
  -8   1   2   20.77    1.90
  -8   1   2   21.52    1.79
  -8   1   2   20.53    1.68
  -8   1   2   22.10    1.85
   7  -1  -2  109.90    7.50
   7  -1  -2   90.79    7.47
  -7   1   2   93.70    7.26
  -7   1   2   94.26    6.96
  -7   1   2   80.92    7.48
  -7   1   2   97.66    7.16
  -7   1   2   96.87    7.28
  -7   1   2   86.70    7.14
  -7   1   2  111.46    7.33
   6  -1  -2    7.44    0.76
   6  -1  -2    7.34    0.74
  -6   1   2    6.66    0.73
  -6   1   2    7.08    0.62
  -6   1   2    5.33    0.72
  -6   1   2    6.96    0.71
   5  -1  -2   22.05    1.81
   5  -1  -2   20.93    1.82
  -5   1   2   23.52    1.73
  -5   1   2   21.12    1.80
  -5   1   2   21.89    1.72
   4  -1  -2  218.14   16.62
   4  -1  -2  213.88   16.61
   3  -1  -2   12.73    1.07
   3  -1  -2   12.04    1.07
  -3   1   2   13.22    1.15
   2  -1  -2   71.89    5.03
   2  -1  -2   60.06    4.98
   2  -1  -2   58.00    5.01
  -2   1   2   59.30    4.96
  -2   1   2   65.18    5.08
  -2   1   2   66.83    4.97
  -2   1   2   58.66    4.80
  -2   1   2   72.58    4.81
  -2   1   2   62.12    4.80
  -2   1   2   62.43    4.96
  -2   1   2   68.05    4.81
   1  -1  -2   28.97    1.90
   1  -1  -2   28.94    1.86
   1  -1  -2   26.15    1.80
   1  -1  -2   20.66    1.93
   1  -1  -2   22.79    1.98
   1  -1  -2   23.34    1.87
   1  -1  -2   22.45    1.84
   1  -1  -2   25.57    1.97
   1  -1  -2   22.14    1.87
   1  -1  -2   23.49    1.89
   1  -1  -2   25.59    1.98
   1  -1  -2   23.18    1.80
  -1   1   2   26.54    1.92
  -1   1   2   23.83    1.97
  -1   1   2   21.97    1.81
  -1   1   2   23.93    1.91
  -1   1   2   24.00    1.87
  -1   1   2   22.68    1.97
  -1   1   2   23.59    1.82
  -1   1   2   23.54    1.93
  -1   1   2   25.20    1.87
  -1   1   2   25.86    1.99
  -1   1   2   22.94    1.88
  -1   1   2   26.50    1.91
   0  -1  -2  446.97   34.38
   0  -1  -2  418.81   34.65
   0  -1  -2  489.36   33.80
   0  -1  -2  463.72   32.83
   0  -1  -2  461.32   33.49
   0  -1  -2  515.09   33.01
   0  -1  -2  483.86   32.78
   0  -1  -2  449.51   34.90
   0  -1  -2  525.99   33.80
   0  -1  -2  439.15   33.47
   0  -1  -2  496.05   34.99
   0   1   2  466.10   34.91
   0   1   2  420.95   33.77
   0   1   2  427.24   33.01
   0   1   2  401.24   33.46
   0   1   2  469.12   34.97
   0   1   2  428.47   32.77
   0   1   2  452.49   34.39
   0   1   2  420.22   32.83
   0   1   2  468.08   33.01
   0   1   2  430.60   33.47
  -1  -1  -2    0.13    0.25
  -1  -1  -2    0.21    0.21
  -1  -1  -2    0.21    0.23
  -1  -1  -2   -0.12    0.21
  -1  -1  -2    0.49    0.22
  -1  -1  -2    0.27    0.25
  -1  -1  -2    0.22    0.22
  -1  -1  -2    0.16    0.26
  -1  -1  -2    0.13    0.24
   1   1   2   -0.17    0.21
   1   1   2    0.15    0.22
   1   1   2    0.28    0.21
   1   1   2    0.13    0.23
   1   1   2    0.07    0.27
   1   1   2    0.17    0.19
   1   1   2    0.09    0.19
   1   1   2   -0.06    0.20
   1   1   2   -0.10    0.18
   1   1   2    0.37    0.23
   1   1   2    0.42    0.24
   1   1   2    0.16    0.24
   1   1   2    0.15    0.22
   1   1   2    0.48    0.23
   1   1   2    0.55    0.28
  -2  -1  -2   24.39    1.96
  -2  -1  -2   20.81    1.88
  -2  -1  -2   22.58    1.89
  -2  -1  -2   25.73    1.90
  -2  -1  -2   22.94    1.85
  -2  -1  -2   24.75    2.00
  -2  -1  -2   20.85    2.02
  -2  -1  -2   26.26    1.99
  -2  -1  -2   23.88    1.99
  -2  -1  -2   22.21    1.88
  -2  -1  -2   23.23    2.04
  -2  -1  -2   24.60    2.08
  -2  -1  -2   26.15    1.93
  -2  -1  -2   21.40    1.95
   2   1   2   26.69    2.04
   2   1   2   21.62    1.84
   2   1   2   21.26    1.92
   2   1   2   23.66    1.81
   2   1   2   21.31    1.92
   2   1   2   21.16    1.98
   2   1   2   23.10    1.87
   2   1   2   22.41    1.93
   2   1   2   23.09    1.88
   2   1   2   20.59    1.93
   2   1   2   22.93    1.90
   2   1   2   23.45    2.06
   2   1   2   25.60    2.09
  -3  -1  -2  196.93   17.37
  -3  -1  -2  221.55   17.90
  -3  -1  -2  239.40   16.69
  -3  -1  -2  226.34   17.13
  -3  -1  -2  226.66   17.69
  -3  -1  -2  255.49   16.64
  -3  -1  -2  193.02   17.07
  -3  -1  -2  228.07   16.56
  -3  -1  -2  268.55   17.58
  -3  -1  -2  198.72   17.09
  -3  -1  -2  239.75   16.93
  -3  -1  -2  234.35   16.60
  -3  -1  -2  247.56   17.77
  -3  -1  -2  256.56   16.98
   3   1   2  221.74   17.35
   3   1   2  218.96   16.45
   3   1   2  203.79   17.71
   3   1   2  227.25   16.46
   3   1   2  239.84   17.07
   3   1   2  217.53   17.63
   3   1   2  215.27   17.30
   3   1   2  238.32   17.50
   3   1   2  239.34   17.76
  -4  -1  -2   51.46    4.11
  -4  -1  -2   48.81    4.04
  -4  -1  -2   48.77    3.90
  -4  -1  -2   53.07    3.93
  -4  -1  -2   52.38    3.98
  -4  -1  -2   47.06    3.93
  -4  -1  -2   57.46    4.28
  -4  -1  -2   57.77    4.04
  -4  -1  -2   51.61    4.10
  -4  -1  -2   47.80    4.26
  -4  -1  -2   52.94    4.20
  -4  -1  -2   46.72    4.08
  -4  -1  -2   52.14    4.16
   4   1   2   47.57    3.99
   4   1   2   49.37    4.27
   4   1   2   51.86    3.94
   4   1   2   51.75    4.30
   4   1   2   55.18    3.92
   4   1   2   49.95    4.04
   4   1   2   47.90    3.93
  -5  -1  -2   23.20    2.02
  -5  -1  -2   22.47    1.93
  -5  -1  -2   20.01    1.94
  -5  -1  -2   23.27    1.91
  -5  -1  -2   20.47    1.94
  -5  -1  -2   19.98    1.79
  -5  -1  -2   17.54    1.96
  -5  -1  -2   19.98    1.89
  -5  -1  -2   21.45    2.11
  -5  -1  -2   21.66    1.82
  -5  -1  -2   19.73    1.93
  -5  -1  -2   20.99    1.94
  -5  -1  -2   18.94    1.83
   5   1   2   23.86    1.86
   5   1   2   22.10    2.09
   5   1   2   19.65    2.06
   5   1   2   19.59    1.76
   5   1   2   19.93    1.80
  -6  -1  -2   22.98    2.04
  -6  -1  -2   24.40    2.11
  -6  -1  -2   23.38    2.14
  -6  -1  -2   22.95    2.13
  -6  -1  -2   23.05    1.98
  -6  -1  -2   19.87    2.17
  -6  -1  -2   22.20    2.08
  -6  -1  -2   23.44    2.16
  -6  -1  -2   21.27    2.13
   6   1   2   19.25    2.20
   6   1   2   24.79    2.33
   6   1   2   22.43    1.87
   6   1   2   20.52    1.81
  -7  -1  -2   83.82    6.99
  -7  -1  -2   79.12    6.72
  -7  -1  -2   85.08    7.00
  -7  -1  -2   85.29    6.88
  -7  -1  -2   89.28    7.23
  -7  -1  -2   86.43    6.77
   7   1   2   93.55    7.30
   7   1   2   98.78    7.36
  -8  -1  -2   -0.14    0.67
  -8  -1  -2   -0.07    0.58
  -8  -1  -2    0.34    0.57
   8   1   2    0.69    0.71
 -10   2   2   31.85    2.71
  -9   2   2    0.70    0.46
  -9   2   2    1.82    0.48
  -8   2   2    0.77    0.32
  -8   2   2    0.56    0.27
  -8   2   2    0.60    0.51
  -8   2   2    0.80    0.37
  -7   2   2  119.25    9.62
  -7   2   2  118.30    8.82
  -7   2   2  113.11    9.10
  -7   2   2  119.58    8.81
  -6   2   2    2.04    0.55
  -5   2   2   53.53    4.46
  -4   2   2  134.68   10.72
  -3   2   2  106.25    8.45
   2  -2  -2  100.77    7.76
   2  -2  -2   88.89    7.60
   2  -2  -2   99.06    7.66
  -2   2   2  103.09    7.78
  -2   2   2   94.25    7.24
  -2   2   2   89.47    7.32
  -2   2   2   95.89    7.68
  -2   2   2   86.34    7.57
  -2   2   2   97.62    7.33
  -2   2   2   91.10    7.59
  -2   2   2  105.02    7.32
  -2   2   2  106.52    7.31
  -2   2   2  111.60    7.24
  -2   2   2   94.83    7.34
  -2   2   2  101.86    7.09
   1  -2  -2   18.92    1.68
   1  -2  -2   20.14    1.64
   1  -2  -2   21.50    1.58
   1  -2  -2   17.99    1.59
   1  -2  -2   20.39    1.66
   1  -2  -2   19.24    1.55
   1  -2  -2   19.56    1.49
   1  -2  -2   21.33    1.71
   1  -2  -2   19.14    1.70
   1  -2  -2   19.56    1.54
   1  -2  -2   20.55    1.50
   1  -2  -2   17.00    1.57
  -1   2   2   19.28    1.61
  -1   2   2   19.95    1.53
  -1   2   2   16.69    1.55
  -1   2   2   20.76    1.70
  -1   2   2   16.67    1.68
  -1   2   2   20.60    1.58
  -1   2   2   19.17    1.68
  -1   2   2   18.42    1.61
  -1   2   2   18.90    1.52
  -1   2   2   22.37    1.58
  -1   2   2   17.61    1.62
  -1   2   2   18.77    1.67
  -1   2   2   21.20    1.51
  -1   2   2   21.85    1.70
  -1   2   2   20.74    1.62
   0  -2  -2  194.28   14.31
   0  -2  -2  181.97   15.30
   0  -2  -2  205.79   15.16
   0  -2  -2  197.72   15.48
   0  -2  -2  181.00   15.02
   0  -2  -2  165.26   14.75
   0  -2  -2  196.05   15.31
   0  -2  -2  224.52   14.64
   0  -2  -2  194.12   14.39
   0  -2  -2  195.58   14.77
   0  -2  -2  228.25   14.65
   0  -2  -2  197.65   15.27
   0  -2  -2  195.54   14.39
   0  -2  -2  229.81   15.64
   0  -2  -2  173.06   14.33
   0   2   2  174.30   14.78
   0   2   2  184.06   15.31
   0   2   2  201.73   14.82
   0   2   2  204.47   14.80
   0   2   2  198.58   14.64
   0   2   2  191.63   15.27
   0   2   2  200.80   14.33
   0   2   2  193.60   14.62
   0   2   2  234.23   15.07
   0   2   2  206.00   15.33
   0   2   2  195.79   14.40
   0   2   2  196.73   14.79
  -1  -2  -2   10.77    1.18
  -1  -2  -2   14.24    1.28
  -1  -2  -2   11.23    1.20
  -1  -2  -2   14.25    1.21
  -1  -2  -2    9.85    1.26
  -1  -2  -2   13.46    1.25
  -1  -2  -2   12.53    1.17
  -1  -2  -2   13.72    1.21
  -1  -2  -2   15.59    1.31
  -1  -2  -2   14.62    1.26
  -1  -2  -2   15.05    1.34
  -1  -2  -2   13.03    1.16
  -1  -2  -2   14.40    1.29
   1   2   2   13.02    1.18
   1   2   2   12.90    1.34
   1   2   2   12.40    1.23
   1   2   2   12.51    1.20
   1   2   2   15.79    1.39
   1   2   2   13.96    1.23
   1   2   2   15.37    1.18
   1   2   2   12.82    1.24
   1   2   2   13.53    1.21
   1   2   2   13.37    1.16
   1   2   2   13.80    1.21
   1   2   2   11.86    1.28
   1   2   2   10.76    1.21
   1   2   2   14.54    1.21
  -2  -2  -2   33.92    3.15
  -2  -2  -2   36.80    2.92
  -2  -2  -2   31.84    2.88
  -2  -2  -2   39.25    3.03
  -2  -2  -2   39.98    3.04
  -2  -2  -2   29.86    3.07
  -2  -2  -2   29.91    2.96
  -2  -2  -2   44.98    3.09
  -2  -2  -2   31.26    2.88
  -2  -2  -2   38.35    2.95
  -2  -2  -2   33.38    2.94
  -2  -2  -2   39.57    3.18
  -2  -2  -2   36.39    3.07
  -2  -2  -2   39.19    3.04
   2   2   2   35.14    2.98
   2   2   2   38.09    2.94
   2   2   2   37.26    3.19
   2   2   2   31.40    3.04
   2   2   2   39.40    2.91
   2   2   2   40.92    3.04
   2   2   2   37.84    3.13
   2   2   2   35.53    3.00
   2   2   2   31.83    2.79
   2   2   2   39.25    3.04
   2   2   2   38.69    2.90
   2   2   2   38.19    2.83
   2   2   2   42.93    3.22
   2   2   2   40.64    2.84
  -3  -2  -2   23.24    1.92
  -3  -2  -2   20.04    1.97
  -3  -2  -2   21.77    1.98
  -3  -2  -2   21.23    2.01
  -3  -2  -2   21.12    1.86
  -3  -2  -2   26.90    2.14
  -3  -2  -2   19.96    1.87
  -3  -2  -2   23.19    2.13
  -3  -2  -2   20.11    2.03
  -3  -2  -2   20.94    1.97
  -3  -2  -2   21.81    1.91
  -3  -2  -2   25.18    2.03
  -3  -2  -2   22.87    1.92
  -3  -2  -2   23.46    1.98
  -3  -2  -2   21.59    2.00
   3   2   2   21.91    1.99
   3   2   2   21.66    1.81
   3   2   2   21.52    2.09
   3   2   2   21.30    1.96
   3   2   2   21.81    1.86
   3   2   2   23.39    1.87
   3   2   2   21.30    1.92
   3   2   2   22.98    2.14
   3   2   2   24.38    2.04
   3   2   2   20.75    1.75
   3   2   2   20.38    1.89
  -4  -2  -2  119.42   10.21
  -4  -2  -2  118.64   10.21
  -4  -2  -2  129.45   10.25
  -4  -2  -2  141.46    9.95
  -4  -2  -2  126.39    9.91
  -4  -2  -2  133.05   10.49
  -4  -2  -2  137.15   10.28
  -4  -2  -2  139.47   10.59
  -4  -2  -2  127.22   10.39
  -4  -2  -2  148.25   10.14
  -4  -2  -2  117.05   10.09
  -4  -2  -2  129.45   10.64
  -4  -2  -2  132.28    9.87
  -4  -2  -2  117.69    9.88
   4   2   2  126.93   10.37
   4   2   2  139.72   10.65
   4   2   2  142.56   10.28
   4   2   2  152.01   10.72
   4   2   2  132.37   10.23
   4   2   2  135.39    9.63
   4   2   2  151.34   10.19
   4   2   2  138.76   10.00
  -5  -2  -2    4.09    0.82
  -5  -2  -2    3.07    0.71
  -5  -2  -2    3.02    0.63
  -5  -2  -2    3.84    0.79
  -5  -2  -2    5.51    0.87
  -5  -2  -2    2.20    0.71
  -5  -2  -2    3.76    0.77
  -5  -2  -2    3.91    0.88
  -5  -2  -2    3.86    0.75
  -5  -2  -2    3.64    0.76
  -5  -2  -2    3.42    0.69
  -5  -2  -2    1.83    0.67
  -5  -2  -2    3.89    0.72
   5   2   2    3.20    0.88
   5   2   2    4.08    0.91
   5   2   2    3.45    0.67
  -6  -2  -2    1.14    0.64
  -6  -2  -2    1.75    0.64
  -6  -2  -2    1.79    0.66
  -6  -2  -2    0.92    0.59
  -6  -2  -2    0.62    0.57
  -6  -2  -2    1.11    0.62
  -6  -2  -2    0.82    0.73
   6   2   2    0.11    0.66
   6   2   2    0.81    0.75
   6   2   2    1.32    0.46
  -7  -2  -2   67.91    5.52
  -7  -2  -2   66.35    5.70
  -7  -2  -2   62.81    5.59
  -7  -2  -2   71.06    5.95
  -7  -2  -2   77.01    5.80
   7   2   2   69.52    6.01
  -8  -2  -2   16.66    1.90
   8   2   2   15.25    2.06
  -8   3   2    9.56    1.36
  -7   3   2   53.47    4.64
  -6   3   2  133.01   10.76
  -5   3   2    5.52    0.76
   4  -3  -2   14.65    1.32
  -4   3   2   17.47    1.52
   3  -3  -2  173.80   14.02
   3  -3  -2  181.32   14.04
   3  -3  -2  185.68   14.38
  -3   3   2  183.69   13.52
  -3   3   2  185.18   13.55
  -3   3   2  186.36   13.98
  -3   3   2  171.70   13.38
  -3   3   2  192.07   14.00
  -3   3   2  162.85   13.98
  -3   3   2  183.61   13.55
  -3   3   2  168.86   13.51
  -3   3   2  202.16   14.42
  -3   3   2  188.32   13.53
   2  -3  -2   33.40    2.68
   2  -3  -2   35.52    2.88
   2  -3  -2   35.27    2.79
   2  -3  -2   34.51    2.90
   2  -3  -2   30.40    2.65
   2  -3  -2   35.60    2.89
   2  -3  -2   33.32    2.94
   2  -3  -2   35.79    2.67
  -2   3   2   37.72    2.78
  -2   3   2   36.18    2.78
  -2   3   2   33.15    2.73
  -2   3   2   39.05    2.76
  -2   3   2   35.58    2.89
  -2   3   2   34.41    2.73
  -2   3   2   35.45    2.63
  -2   3   2   33.34    2.64
  -2   3   2   32.62    2.71
  -2   3   2   34.42    2.88
  -2   3   2   38.56    2.60
  -2   3   2   36.51    2.99
  -2   3   2   31.39    2.68
  -2   3   2   36.27    2.92
   1  -3  -2   30.11    2.59
   1  -3  -2   29.42    2.30
   1  -3  -2   27.63    2.41
   1  -3  -2   28.82    2.56
   1  -3  -2   27.45    2.42
   1  -3  -2   32.87    2.55
   1  -3  -2   28.15    2.39
   1  -3  -2   32.15    2.32
   1  -3  -2   35.47    2.66
   1  -3  -2   27.95    2.24
   1  -3  -2   32.20    2.61
   1  -3  -2   34.66    2.43
  -1   3   2   31.40    2.37
  -1   3   2   28.59    2.41
  -1   3   2   28.96    2.61
  -1   3   2   33.10    2.35
  -1   3   2   34.01    2.41
  -1   3   2   28.20    2.34
  -1   3   2   28.11    2.47
  -1   3   2   31.49    2.51
  -1   3   2   29.79    2.44
  -1   3   2   30.88    2.60
  -1   3   2   23.91    2.32
  -1   3   2   32.52    2.59
  -1   3   2   29.68    2.35
  -1   3   2   30.38    2.47
  -1   3   2   30.24    2.56
  -1   3   2   30.20    2.46
   0  -3  -2   56.31    4.18
   0  -3  -2   57.46    4.10
   0  -3  -2   58.06    4.01
   0  -3  -2   49.37    4.05
   0  -3  -2   48.74    3.88
   0  -3  -2   51.25    3.89
   0  -3  -2   55.76    3.87
   0  -3  -2   52.30    4.01
   0  -3  -2   50.98    3.91
   0  -3  -2   57.16    4.27
   0  -3  -2   44.97    4.17
   0  -3  -2   47.37    3.99
   0  -3  -2   49.79    4.04
   0  -3  -2   47.36    3.87
   0  -3  -2   53.91    4.27
   0  -3  -2   56.29    3.91
   0  -3  -2   47.95    4.22
   0  -3  -2   42.69    4.27
   0  -3  -2   46.78    4.02
   0   3   2   56.80    4.03
   0   3   2   53.79    4.32
   0   3   2   52.98    4.05
   0   3   2   50.26    3.91
   0   3   2   54.91    4.02
   0   3   2   54.76    4.10
   0   3   2   52.06    3.92
   0   3   2   44.51    4.11
   0   3   2   53.70    4.24
   0   3   2   50.05    4.26
   0   3   2   51.01    4.09
   0   3   2   54.67    4.08
   0   3   2   52.88    4.28
   0   3   2   44.83    3.90
   0   3   2   51.00    4.25
  -1  -3  -2   98.38    7.16
  -1  -3  -2  100.44    6.89
  -1  -3  -2   88.50    7.23
  -1  -3  -2  101.83    7.06
  -1  -3  -2  100.97    7.49
  -1  -3  -2   85.41    7.36
  -1  -3  -2   90.90    6.89
  -1  -3  -2   98.08    7.04
  -1  -3  -2  105.33    7.47
  -1  -3  -2   99.71    7.16
  -1  -3  -2   91.40    6.90
  -1  -3  -2   94.31    6.89
  -1  -3  -2   88.35    7.54
  -1  -3  -2   83.30    7.28
  -1  -3  -2   93.07    6.91
  -1  -3  -2   95.59    7.15
  -1  -3  -2   95.50    7.44
  -1  -3  -2   88.51    7.11
   1   3   2   95.23    7.28
   1   3   2   85.85    7.03
   1   3   2  101.01    7.51
   1   3   2   90.38    7.44
   1   3   2   96.34    7.40
   1   3   2   89.50    7.14
   1   3   2   88.26    7.15
   1   3   2   84.26    6.89
   1   3   2   84.26    6.86
   1   3   2   91.96    7.14
   1   3   2  102.05    7.07
   1   3   2   85.87    7.24
   1   3   2   89.89    6.89
   1   3   2   80.90    7.12
  -2  -3  -2   29.86    2.50
  -2  -3  -2   32.60    2.53
  -2  -3  -2   25.18    2.44
  -2  -3  -2   29.11    2.51
  -2  -3  -2   23.84    2.58
  -2  -3  -2   27.24    2.60
  -2  -3  -2   30.73    2.61
  -2  -3  -2   28.57    2.35
  -2  -3  -2   26.86    2.42
  -2  -3  -2   34.58    2.66
  -2  -3  -2   25.87    2.50
  -2  -3  -2   28.88    2.67
  -2  -3  -2   30.07    2.42
  -2  -3  -2   28.37    2.36
  -2  -3  -2   28.14    2.40
   2   3   2   29.59    2.51
   2   3   2   30.33    2.65
   2   3   2   30.73    2.39
   2   3   2   29.12    2.37
   2   3   2   27.95    2.52
   2   3   2   28.26    2.49
   2   3   2   27.80    2.31
   2   3   2   31.59    2.32
   2   3   2   28.31    2.48
   2   3   2   30.78    2.49
   2   3   2   27.22    2.64
   2   3   2   26.81    2.54
   2   3   2   26.80    2.28
   2   3   2   26.53    2.36
  -3  -3  -2   12.69    1.30
  -3  -3  -2   11.83    1.50
  -3  -3  -2   12.06    1.38
  -3  -3  -2   13.17    1.38
  -3  -3  -2   12.07    1.42
  -3  -3  -2   13.20    1.34
  -3  -3  -2   11.94    1.33
  -3  -3  -2   12.73    1.43
  -3  -3  -2   15.27    1.42
  -3  -3  -2   11.67    1.32
  -3  -3  -2    9.72    1.28
  -3  -3  -2   12.22    1.31
  -3  -3  -2   12.48    1.37
  -3  -3  -2   14.07    1.32
   3   3   2   13.19    1.32
   3   3   2   14.00    1.18
   3   3   2   11.70    1.47
   3   3   2   12.68    1.50
   3   3   2   12.21    1.25
   3   3   2   14.29    1.43
   3   3   2   11.89    1.23
   3   3   2   13.83    1.44
   3   3   2   10.19    1.29
   3   3   2   11.89    1.25
   3   3   2   15.25    1.37
  -4  -3  -2  170.86   11.41
  -4  -3  -2  151.76   12.30
  -4  -3  -2  166.85   12.02
  -4  -3  -2  147.81   11.82
  -4  -3  -2  166.79   12.12
  -4  -3  -2  143.26   11.78
  -4  -3  -2  126.51   11.74
  -4  -3  -2  175.28   12.27
  -4  -3  -2  141.65   11.44
  -4  -3  -2  140.44   11.75
  -4  -3  -2  142.22   11.65
  -4  -3  -2  161.79   11.46
  -4  -3  -2  139.01   11.39
   4   3   2  155.33   12.31
   4   3   2  173.17   11.78
   4   3   2  148.76   11.76
   4   3   2  129.24   11.82
   4   3   2  156.35   11.19
   4   3   2  154.15   12.28
   4   3   2  165.87   11.33
   4   3   2  170.71   11.85
  -5  -3  -2    4.93    0.84
  -5  -3  -2    4.70    0.97
  -5  -3  -2    4.75    0.92
  -5  -3  -2    5.42    0.95
  -5  -3  -2    4.56    0.91
  -5  -3  -2    4.21    0.86
  -5  -3  -2    4.78    0.90
  -5  -3  -2    5.06    0.95
  -5  -3  -2    4.68    0.89
  -5  -3  -2    4.24    0.93
  -5  -3  -2    5.61    1.00
  -5  -3  -2    4.61    0.91
   5   3   2    5.14    1.09
   5   3   2    6.15    1.15
   5   3   2    4.90    0.66
  -6  -3  -2   15.78    1.81
  -6  -3  -2   16.06    1.80
  -6  -3  -2   16.08    1.76
  -6  -3  -2   12.73    1.75
  -6  -3  -2   17.52    1.95
   6   3   2   19.25    2.09
  -7  -3  -2    7.61    1.34
  -7  -3  -2    7.56    1.33
  -7  -3  -2    7.58    1.27
  -7  -3  -2    6.70    1.23
   7   3   2    7.60    1.54
   7   3   2    7.76    0.95
  -8  -3  -2   33.85    3.23
  -8   4   2    6.02    1.09
  -7   4   2    3.94    0.81
  -6   4   2   90.47    7.48
  -5   4   2   12.96    1.44
  -5   4   2   13.98    1.13
  -5   4   2   13.55    1.21
  -5   4   2   13.53    1.14
   4  -4  -2    8.68    0.91
   4  -4  -2    5.40    0.73
   4  -4  -2    5.02    0.70
  -4   4   2    7.45    0.89
  -4   4   2    7.23    0.62
  -4   4   2    6.25    0.62
  -4   4   2    7.84    0.77
  -4   4   2    7.11    0.72
  -4   4   2    6.50    0.69
  -4   4   2    6.27    0.63
  -4   4   2    6.21    0.67
  -4   4   2    6.67    0.61
   3  -4  -2  159.66   12.52
   3  -4  -2  158.22   12.26
   3  -4  -2  145.64   12.21
   3  -4  -2  144.17   12.19
  -3   4   2  163.14   11.76
  -3   4   2  141.32   11.74
  -3   4   2  151.17   12.53
  -3   4   2  173.59   11.76
  -3   4   2  159.20   12.16
  -3   4   2  153.63   11.38
  -3   4   2  163.38   12.17
  -3   4   2  166.22   11.62
  -3   4   2  155.90   11.78
  -3   4   2  146.59   11.77
  -3   4   2  162.02   11.39
  -3   4   2  160.99   11.65
   2  -4  -2  118.57    8.38
   2  -4  -2   93.89    8.77
   2  -4  -2  121.67    8.71
   2  -4  -2   96.75    8.32
   2  -4  -2  110.46    8.86
   2  -4  -2  115.32    8.24
   2  -4  -2  112.53    8.39
   2  -4  -2  118.48    9.01
   2  -4  -2  117.15    8.42
   2  -4  -2  102.76    8.32
   2  -4  -2  108.49    8.81
  -2   4   2  108.07    8.39
  -2   4   2  126.41    8.93
  -2   4   2  118.50    8.51
  -2   4   2  115.00    8.47
  -2   4   2  109.87    8.39
  -2   4   2  111.73    8.15
  -2   4   2  126.14    8.49
  -2   4   2   98.14    8.34
  -2   4   2  121.99    8.18
  -2   4   2  111.90    8.80
  -2   4   2   98.22    8.19
  -2   4   2  115.21    8.52
  -2   4   2  101.17    9.00
  -2   4   2  108.42    8.78
  -2   4   2  118.07    8.20
   1  -4  -2    8.51    0.86
   1  -4  -2    8.83    0.78
   1  -4  -2   10.12    1.00
   1  -4  -2    6.93    0.77
   1  -4  -2    6.70    0.96
   1  -4  -2    7.87    0.87
   1  -4  -2    7.16    1.00
   1  -4  -2    7.98    0.73
   1  -4  -2    8.34    1.02
   1  -4  -2    5.80    0.89
   1  -4  -2    7.47    0.82
  -1   4   2    7.79    0.87
  -1   4   2    8.67    0.88
  -1   4   2    9.12    0.92
  -1   4   2    8.37    0.89
  -1   4   2    8.08    0.94
  -1   4   2    7.86    0.92
  -1   4   2    8.99    0.86
  -1   4   2    8.83    1.01
  -1   4   2    8.16    0.87
  -1   4   2    8.75    1.00
  -1   4   2    7.53    0.85
  -1   4   2    8.58    1.03
  -1   4   2    7.02    0.82
  -1   4   2    9.09    1.04
  -1   4   2    6.32    0.95
  -1   4   2    7.42    0.92
  -1   4   2    7.90    0.92
   0  -4  -2    3.20    0.66
   0  -4  -2    3.99    0.56
   0  -4  -2    3.32    0.46
   0  -4  -2    2.68    0.52
   0  -4  -2    2.51    0.50
   0  -4  -2    2.12    0.47
   0  -4  -2    2.02    0.66
   0  -4  -2    1.82    0.48
   0  -4  -2    3.08    0.70
   0  -4  -2    1.73    0.55
   0  -4  -2    3.14    0.61
   0  -4  -2    1.94    0.48
   0  -4  -2    3.77    0.59
   0  -4  -2    4.02    0.62
   0  -4  -2    3.29    0.62
   0  -4  -2    2.93    0.50
   0   4   2    3.86    0.66
   0   4   2    3.63    0.65
   0   4   2    1.95    0.55
   0   4   2    3.08    0.61
   0   4   2    2.86    0.61
   0   4   2    2.95    0.55
   0   4   2    2.79    0.67
   0   4   2    2.39    0.54
   0   4   2    3.06    0.56
   0   4   2    3.14    0.54
   0   4   2    3.15    0.69
   0   4   2    3.08    0.59
   0   4   2    2.75    0.55
   0   4   2    2.61    0.68
   0   4   2    2.33    0.58
  -1  -4  -2  191.98   14.73
  -1  -4  -2  170.32   14.16
  -1  -4  -2  165.48   14.12
  -1  -4  -2  209.79   13.73
  -1  -4  -2  180.41   14.80
  -1  -4  -2  195.06   13.74
  -1  -4  -2  164.66   14.13
  -1  -4  -2  203.80   14.01
  -1  -4  -2  196.26   14.64
  -1  -4  -2  205.18   13.69
  -1  -4  -2  192.05   14.73
  -1  -4  -2  199.72   13.74
  -1  -4  -2  183.12   14.52
   1   4   2  193.74   14.21
   1   4   2  211.03   13.76
   1   4   2  171.61   14.69
   1   4   2  186.31   13.73
   1   4   2  165.62   13.71
   1   4   2  197.79   14.02
   1   4   2  179.29   13.68
   1   4   2  183.54   14.17
   1   4   2  176.91   14.17
   1   4   2  193.50   14.44
   1   4   2  160.86   14.60
   1   4   2  186.37   14.21
   1   4   2  189.37   14.39
  -2  -4  -2   34.24    2.67
  -2  -4  -2   32.05    2.84
  -2  -4  -2   29.19    2.61
  -2  -4  -2   29.86    2.78
  -2  -4  -2   30.30    2.62
  -2  -4  -2   30.54    2.68
  -2  -4  -2   31.36    2.78
  -2  -4  -2   32.40    2.93
  -2  -4  -2   27.99    2.69
  -2  -4  -2   35.26    3.00
  -2  -4  -2   31.63    2.80
  -2  -4  -2   32.57    2.91
  -2  -4  -2   34.68    2.84
  -2  -4  -2   34.67    2.82
  -2  -4  -2   30.31    2.66
   2   4   2   31.63    2.70
   2   4   2   28.60    2.88
   2   4   2   29.89    2.79
   2   4   2   34.17    2.93
   2   4   2   36.88    2.64
   2   4   2   34.67    2.83
   2   4   2   35.28    2.69
   2   4   2   30.83    2.57
   2   4   2   33.12    2.81
   2   4   2   31.90    2.84
   2   4   2   26.70    2.91
   2   4   2   31.89    2.94
   2   4   2   31.05    2.66
  -3  -4  -2   42.15    3.88
  -3  -4  -2   44.01    3.47
  -3  -4  -2   39.42    3.44
  -3  -4  -2   45.69    3.49
  -3  -4  -2   43.58    3.79
  -3  -4  -2   50.49    3.92
  -3  -4  -2   46.10    3.86
  -3  -4  -2   44.20    3.65
  -3  -4  -2   49.84    3.77
  -3  -4  -2   34.92    3.52
  -3  -4  -2   43.89    3.51
  -3  -4  -2   36.30    3.58
  -3  -4  -2   40.81    3.61
  -3  -4  -2   43.69    3.69
   3   4   2   38.10    3.57
   3   4   2   53.12    3.50
   3   4   2   37.33    3.82
   3   4   2   37.77    3.35
   3   4   2   49.03    3.69
   3   4   2   37.41    3.43
   3   4   2   45.32    3.89
   3   4   2   41.06    3.29
   3   4   2   43.60    3.65
   3   4   2   44.01    3.70
   3   4   2   42.66    3.50
  -4  -4  -2   36.88    3.12
  -4  -4  -2   41.13    3.34
  -4  -4  -2   31.95    3.22
  -4  -4  -2   41.63    3.17
  -4  -4  -2   34.67    3.20
  -4  -4  -2   33.25    3.15
  -4  -4  -2   39.61    3.28
  -4  -4  -2   35.68    3.35
  -4  -4  -2   36.46    3.10
  -4  -4  -2   40.94    3.29
  -4  -4  -2   40.38    3.34
   4   4   2   34.21    2.86
   4   4   2   31.50    3.11
   4   4   2   38.31    3.15
   4   4   2   33.48    3.44
   4   4   2   31.88    3.16
   4   4   2   34.90    3.42
  -5  -4  -2   49.78    4.49
  -5  -4  -2   56.02    4.39
  -5  -4  -2   49.09    4.15
  -5  -4  -2   44.28    4.26
  -5  -4  -2   46.93    4.28
  -5  -4  -2   46.42    4.23
  -5  -4  -2   56.79    4.48
   5   4   2   50.15    4.12
   5   4   2   51.64    4.64
  -6  -4  -2    0.53    0.55
  -6  -4  -2    0.02    0.63
  -6  -4  -2    0.29    0.63
  -6  -4  -2    0.64    0.71
   6   4   2    2.14    1.02
  -7  -4  -2    2.58    0.90
  -7  -4  -2    2.04    0.93
  -7  -4  -2    2.31    1.04
   7   4   2    2.54    0.73
  -8   5   2   -0.21    0.51
  -7   5   2    5.70    0.63
  -7   5   2    6.39    1.05
  -6   5   2   95.97    7.20
  -6   5   2   92.41    7.20
  -6   5   2   92.52    7.18
  -6   5   2  100.80    7.14
  -6   5   2   89.84    7.44
  -6   5   2   99.99    7.92
   5  -5  -2   71.84    5.48
   5  -5  -2   69.52    5.47
  -5   5   2   63.02    5.24
  -5   5   2   66.65    5.20
  -5   5   2   70.78    5.30
  -5   5   2   62.26    5.17
  -5   5   2   72.87    5.33
  -5   5   2   68.22    5.04
  -5   5   2   67.14    5.30
  -5   5   2   67.91    5.25
  -5   5   2   71.92    5.51
  -5   5   2   81.90    5.89
   4  -5  -2   46.77    3.79
   4  -5  -2   44.47    3.76
   4  -5  -2   49.06    3.95
  -4   5   2   45.12    3.58
  -4   5   2   44.56    3.44
  -4   5   2   48.18    3.58
  -4   5   2   42.75    3.42
  -4   5   2   45.76    3.63
  -4   5   2   45.23    3.96
  -4   5   2   45.16    3.60
  -4   5   2   49.30    3.77
  -4   5   2   42.78    3.54
  -4   5   2   42.27    3.51
  -4   5   2   46.63    3.62
   3  -5  -2   11.79    1.32
   3  -5  -2   10.43    1.29
   3  -5  -2   10.86    1.26
   3  -5  -2   11.96    1.04
   3  -5  -2   11.20    1.16
  -3   5   2   10.94    1.07
  -3   5   2   13.70    1.19
  -3   5   2   10.67    1.06
  -3   5   2   11.50    1.13
  -3   5   2   11.09    1.19
  -3   5   2   12.89    1.17
  -3   5   2   12.34    1.39
  -3   5   2   12.29    1.12
  -3   5   2   11.92    1.17
  -3   5   2   12.60    1.24
  -3   5   2   13.06    1.12
  -3   5   2   11.54    1.25
  -3   5   2   12.23    1.18
   2  -5  -2  175.03   13.94
   2  -5  -2  188.25   13.99
   2  -5  -2  199.04   13.77
   2  -5  -2  175.61   14.88
   2  -5  -2  172.58   13.90
   2  -5  -2  190.63   13.96
   2  -5  -2  193.36   13.91
   2  -5  -2  195.96   14.63
   2  -5  -2  179.82   14.61
   2  -5  -2  195.56   14.47
  -2   5   2  213.44   14.63
  -2   5   2  184.87   13.91
  -2   5   2  199.00   13.61
  -2   5   2  185.29   13.93
  -2   5   2  179.60   14.03
  -2   5   2  187.49   13.65
  -2   5   2  166.40   14.90
  -2   5   2  202.43   13.65
  -2   5   2  209.07   14.12
  -2   5   2  180.84   13.61
  -2   5   2  193.56   14.09
  -2   5   2  157.79   13.89
  -2   5   2  186.45   14.11
  -2   5   2  171.86   13.57
  -2   5   2  174.39   14.56
   1  -5  -2   20.94    2.05
   1  -5  -2   21.68    1.81
   1  -5  -2   20.99    1.79
   1  -5  -2   22.01    2.01
   1  -5  -2   19.76    1.62
   1  -5  -2   20.58    1.85
   1  -5  -2   20.19    2.02
   1  -5  -2   18.48    1.90
   1  -5  -2   20.85    1.71
   1  -5  -2   19.13    1.84
   1  -5  -2   20.96    1.72
   1  -5  -2   16.83    1.99
  -1   5   2   21.90    2.03
  -1   5   2   24.67    2.10
  -1   5   2   22.02    2.03
  -1   5   2   17.89    1.76
  -1   5   2   19.11    1.88
  -1   5   2   19.48    1.79
  -1   5   2   20.24    1.79
  -1   5   2   19.12    1.78
  -1   5   2   20.44    1.83
  -1   5   2   20.95    1.89
  -1   5   2   19.63    1.92
  -1   5   2   19.68    1.98
  -1   5   2   22.08    1.78
  -1   5   2   19.66    1.92
  -1   5   2   20.13    1.83
  -1   5   2   23.50    2.09
  -1   5   2   19.22    1.88
   0  -5  -2   60.97    5.21
   0  -5  -2   58.87    4.54
   0  -5  -2   56.42    4.61
   0  -5  -2   65.97    4.90
   0  -5  -2   60.42    4.85
   0  -5  -2   54.39    5.08
   0  -5  -2   67.57    5.14
   0  -5  -2   57.66    4.61
   0  -5  -2   64.75    4.84
   0  -5  -2   56.45    4.64
   0  -5  -2   69.69    4.88
   0  -5  -2   57.63    4.73
   0  -5  -2   53.92    5.07
   0  -5  -2   61.54    5.05
   0  -5  -2   59.90    4.65
   0  -5  -2   70.02    4.89
   0   5   2   51.46    4.85
   0   5   2   59.23    5.14
   0   5   2   61.57    4.89
   0   5   2   59.93    4.68
   0   5   2   61.13    4.94
   0   5   2   58.45    5.10
   0   5   2   59.06    5.18
   0   5   2   65.12    4.94
   0   5   2   56.96    4.77
   0   5   2   55.47    5.07
   0   5   2   56.08    4.65
   0   5   2   68.02    5.11
   0   5   2   65.71    4.94
   0   5   2   71.48    4.89
   0   5   2   55.21    4.96
   0   5   2   57.27    4.71
  -1  -5  -2  162.08   10.32
  -1  -5  -2  132.59   11.08
  -1  -5  -2  137.96   10.19
  -1  -5  -2  139.86   10.62
  -1  -5  -2  144.10   10.45
  -1  -5  -2  123.91   10.91
  -1  -5  -2  131.85   10.22
  -1  -5  -2  149.40   10.27
  -1  -5  -2  120.17   11.01
  -1  -5  -2  115.91   10.14
  -1  -5  -2  156.82   10.66
  -1  -5  -2  126.12   10.53
  -1  -5  -2  141.60   11.07
  -1  -5  -2  126.55   10.58
   1   5   2  138.41   10.47
   1   5   2  118.27   10.74
   1   5   2  144.61   10.66
   1   5   2  139.76   10.22
   1   5   2  166.16   11.10
   1   5   2  141.24   10.28
   1   5   2  155.00   10.66
   1   5   2  135.49   10.63
   1   5   2  131.63   10.75
   1   5   2  131.75   10.25
   1   5   2  136.37   10.65
   1   5   2  129.24   10.21
   1   5   2  146.78   11.10
  -2  -5  -2  180.53   13.31
  -2  -5  -2  157.08   13.19
  -2  -5  -2  181.01   12.27
  -2  -5  -2  171.62   12.71
  -2  -5  -2  157.69   12.28
  -2  -5  -2  153.28   12.23
  -2  -5  -2  161.65   13.09
  -2  -5  -2  168.43   12.21
  -2  -5  -2  163.32   12.69
  -2  -5  -2  162.32   12.52
  -2  -5  -2  183.01   12.68
  -2  -5  -2  142.40   12.65
  -2  -5  -2  160.90   12.70
   2   5   2  156.32   12.22
   2   5   2  187.46   12.35
   2   5   2  154.03   12.18
   2   5   2  160.17   13.22
   2   5   2  170.51   12.53
   2   5   2  168.67   13.14
   2   5   2  155.89   12.67
   2   5   2  188.38   12.94
   2   5   2  168.80   12.73
   2   5   2  146.89   13.15
   2   5   2  172.21   13.32
   2   5   2  148.45   12.88
   2   5   2  169.32   12.21
  -3  -5  -2   21.91    2.17
  -3  -5  -2   21.15    2.09
  -3  -5  -2   22.44    2.28
  -3  -5  -2   20.01    2.23
  -3  -5  -2   24.08    2.14
  -3  -5  -2   26.41    2.44
  -3  -5  -2   28.13    2.42
  -3  -5  -2   21.42    2.32
  -3  -5  -2   24.93    2.27
  -3  -5  -2   21.22    2.10
  -3  -5  -2   23.88    2.30
   3   5   2   20.85    1.95
   3   5   2   26.90    2.37
   3   5   2   26.55    2.38
   3   5   2   25.06    2.20
   3   5   2   24.14    2.49
   3   5   2   20.56    2.06
   3   5   2   22.58    2.29
   3   5   2   19.91    2.20
   3   5   2   25.40    2.19
   3   5   2   22.08    2.04
  -4  -5  -2   -0.47    0.58
  -4  -5  -2   -0.02    0.58
  -4  -5  -2    0.65    0.55
  -4  -5  -2    0.20    0.63
  -4  -5  -2   -0.21    0.52
  -4  -5  -2    0.47    0.57
  -4  -5  -2    0.28    0.60
  -4  -5  -2    0.22    0.59
   4   5   2    0.03    0.41
   4   5   2   -0.53    0.70
   4   5   2    1.33    0.68
   4   5   2    1.13    0.57
  -5  -5  -2   53.70    5.32
  -5  -5  -2   65.35    5.32
  -5  -5  -2   65.40    5.17
  -5  -5  -2   63.00    5.55
  -5  -5  -2   69.79    5.65
  -6  -5  -2    9.36    1.56
  -6  -5  -2    9.41    1.44
  -6  -5  -2   10.97    1.53
  -6  -5  -2    8.95    1.53
  -7  -5  -2    5.80    1.28
   7   5   2    5.71    1.07
  -8   6   2    6.41    0.75
  -7   6   2   21.56    1.84
  -7   6   2   21.87    2.34
  -7   6   2   21.73    1.87
  -7   6   2   24.56    1.85
  -7   6   2   20.99    1.98
   6  -6  -2   36.89    3.13
  -6   6   2   35.86    3.10
  -6   6   2   39.46    3.06
  -6   6   2   35.67    3.02
  -6   6   2   39.06    2.92
  -6   6   2   41.36    3.60
  -6   6   2   38.10    3.11
  -6   6   2   40.67    3.25
  -6   6   2   39.30    2.92
  -6   6   2   37.17    3.05
   5  -6  -2   56.87    4.84
   5  -6  -2   56.14    4.82
  -5   6   2   59.86    4.48
  -5   6   2   62.03    5.18
  -5   6   2   56.74    4.58
  -5   6   2   58.66    4.60
  -5   6   2   56.40    4.46
  -5   6   2   59.07    4.65
  -5   6   2   61.82    4.70
  -5   6   2   59.09    4.85
  -5   6   2   67.90    4.67
  -5   6   2   56.84    4.69
   4  -6  -2   14.32    1.54
   4  -6  -2   13.91    1.31
   4  -6  -2   15.55    1.56
  -4   6   2   12.87    1.38
  -4   6   2   12.79    1.41
  -4   6   2   13.58    1.65
  -4   6   2   13.78    1.46
  -4   6   2   14.57    1.49
  -4   6   2   15.40    1.30
  -4   6   2   13.20    1.37
  -4   6   2   15.43    1.32
  -4   6   2   13.86    1.44
  -4   6   2   14.18    1.31
  -4   6   2   16.51    1.40
  -4   6   2   15.39    1.36
  -4   6   2   13.80    1.39
   3  -6  -2   -0.18    0.46
   3  -6  -2    0.17    0.49
   3  -6  -2   -0.21    0.22
   3  -6  -2   -0.23    0.30
   3  -6  -2   -0.49    0.38
   3  -6  -2    0.13    0.33
   3  -6  -2    0.14    0.25
  -3   6   2    0.18    0.45
  -3   6   2    0.24    0.39
  -3   6   2   -0.50    0.36
  -3   6   2   -0.15    0.37
  -3   6   2   -0.15    0.31
  -3   6   2   -0.35    0.30
  -3   6   2    1.50    0.59
  -3   6   2    0.50    0.42
  -3   6   2    0.60    0.41
  -3   6   2    0.25    0.36
  -3   6   2   -0.33    0.37
  -3   6   2    0.44    0.39
  -3   6   2    0.18    0.43
  -3   6   2    0.05    0.34
   2  -6  -2   55.00    4.70
   2  -6  -2   53.36    4.19
   2  -6  -2   65.23    4.38
   2  -6  -2   56.51    4.30
   2  -6  -2   59.40    4.71
   2  -6  -2   52.25    4.61
   2  -6  -2   55.40    4.26
   2  -6  -2   52.48    4.35
   2  -6  -2   51.61    4.50
  -2   6   2   52.10    4.64
  -2   6   2   49.99    4.37
  -2   6   2   54.09    4.47
  -2   6   2   53.29    4.45
  -2   6   2   56.01    4.55
  -2   6   2   53.85    4.27
  -2   6   2   58.71    4.52
  -2   6   2   55.44    4.29
  -2   6   2   66.81    4.73
  -2   6   2   54.80    4.26
  -2   6   2   42.64    4.39
  -2   6   2   45.28    4.71
  -2   6   2   55.06    4.26
  -2   6   2   58.44    4.29
   1  -6  -2   76.70    5.69
   1  -6  -2   73.61    5.77
   1  -6  -2   77.35    5.78
   1  -6  -2   71.33    5.95
   1  -6  -2   73.33    6.07
   1  -6  -2   72.11    5.74
   1  -6  -2   69.46    6.06
   1  -6  -2   69.89    6.07
  -1   6   2   69.10    5.82
  -1   6   2   70.99    5.74
  -1   6   2   68.34    5.55
  -1   6   2   68.27    5.59
  -1   6   2   68.98    5.68
  -1   6   2   82.47    6.24
  -1   6   2   67.32    6.01
  -1   6   2   69.38    5.90
  -1   6   2   64.11    5.56
  -1   6   2   86.74    6.13
  -1   6   2   67.68    5.78
  -1   6   2   65.41    6.02
  -1   6   2   71.62    5.83
  -1   6   2   83.17    6.18
  -1   6   2   72.96    5.82
  -1   6   2   72.73    5.56
  -1   6   2   77.58    5.96
   0  -6  -2   10.25    1.17
   0  -6  -2   10.93    1.28
   0  -6  -2    9.86    1.23
   0  -6  -2    7.90    1.27
   0  -6  -2    9.03    0.98
   0  -6  -2    8.92    1.38
   0  -6  -2    9.88    1.44
   0  -6  -2   10.52    1.20
   0  -6  -2    8.90    1.12
   0  -6  -2   10.65    1.10
   0  -6  -2   10.72    1.22
   0  -6  -2    9.81    1.11
   0  -6  -2    9.98    1.29
   0  -6  -2   11.57    1.15
   0  -6  -2   10.61    1.23
   0   6   2   11.38    1.45
   0   6   2   11.00    1.42
   0   6   2   10.41    1.36
   0   6   2   12.67    1.38
   0   6   2    9.34    1.17
   0   6   2    8.16    1.30
   0   6   2    8.86    1.17
   0   6   2    9.18    1.14
   0   6   2    9.27    1.24
   0   6   2    9.64    1.29
   0   6   2   12.71    1.27
   0   6   2    9.71    1.26
   0   6   2    9.15    1.36
   0   6   2    9.92    1.41
   0   6   2   11.44    1.32
  -1  -6  -2    3.79    0.83
  -1  -6  -2    5.03    0.79
  -1  -6  -2    3.08    0.83
  -1  -6  -2    5.47    0.84
  -1  -6  -2    4.33    1.05
  -1  -6  -2    3.78    0.81
  -1  -6  -2    4.09    1.02
  -1  -6  -2    6.30    0.99
  -1  -6  -2    4.31    0.95
  -1  -6  -2    4.81    0.81
  -1  -6  -2    2.86    0.75
  -1  -6  -2    5.12    0.70
  -1  -6  -2    3.99    0.79
  -1  -6  -2    3.92    0.76
   1   6   2    5.62    0.91
   1   6   2    3.28    0.74
   1   6   2    3.27    0.83
   1   6   2    3.02    0.93
   1   6   2    3.23    0.78
   1   6   2    3.40    0.79
   1   6   2    4.70    0.97
   1   6   2    5.29    1.08
   1   6   2    4.06    0.88
   1   6   2    4.78    0.78
   1   6   2    4.85    0.91
   1   6   2    5.07    1.02
  -2  -6  -2   48.50    4.19
  -2  -6  -2   43.36    4.06
  -2  -6  -2   43.21    3.93
  -2  -6  -2   55.01    4.27
  -2  -6  -2   44.28    4.19
  -2  -6  -2   47.09    4.23
  -2  -6  -2   52.42    4.44
  -2  -6  -2   50.05    3.94
   2   6   2   60.61    4.56
   2   6   2   46.77    4.00
   2   6   2   46.67    3.90
   2   6   2   53.28    4.31
   2   6   2   46.02    4.22
   2   6   2   47.02    4.25
   2   6   2   53.26    4.17
   2   6   2   53.68    4.39
  -3  -6  -2    0.80    0.65
  -3  -6  -2    1.01    0.63
  -3  -6  -2    1.08    0.67
  -3  -6  -2    1.56    0.65
  -3  -6  -2    1.47    0.81
  -3  -6  -2    2.14    0.85
   3   6   2    1.32    0.49
   3   6   2    1.03    0.77
  -4  -6  -2    0.56    0.65
  -4  -6  -2   -0.11    0.55
  -4  -6  -2    0.97    0.66
  -4  -6  -2    0.06    0.68
  -4  -6  -2    0.73    0.67
   4   6   2    0.42    0.68
  -5  -6  -2   36.80    3.69
  -5  -6  -2   40.45    3.87
  -5  -6  -2   45.46    3.65
  -6  -6  -2   27.97    2.88
  -6  -6  -2   27.04    2.99
  -6  -6  -2   28.55    2.78
  -8   7   2   56.55    4.42
  -7   7   2   15.18    1.50
  -7   7   2   15.66    1.36
  -7   7   2   15.44    1.94
  -7   7   2   12.68    1.33
  -7   7   2   15.80    1.45
   6  -7  -2    2.37    0.56
   6  -7  -2    3.28    0.64
  -6   7   2    1.54    0.46
  -6   7   2    1.00    0.38
  -6   7   2    1.17    0.51
  -6   7   2    2.08    0.50
  -6   7   2    1.91    0.55
  -6   7   2    2.82    0.49
  -6   7   2    1.86    0.54
  -6   7   2    1.06    0.79
   5  -7  -2  105.32    8.78
   5  -7  -2  128.57    8.90
  -5   7   2  111.76    8.53
  -5   7   2   95.58    8.37
  -5   7   2  106.20    9.20
  -5   7   2  109.53    8.21
  -5   7   2  107.22    8.15
  -5   7   2  109.71    8.23
  -5   7   2  120.82    8.17
  -5   7   2  105.78    8.50
   4  -7  -2    1.54    0.46
   4  -7  -2    2.48    0.72
   4  -7  -2    0.51    0.57
  -4   7   2    1.91    0.54
  -4   7   2    1.77    0.53
  -4   7   2    2.44    0.59
  -4   7   2    0.80    0.70
  -4   7   2    2.05    0.61
  -4   7   2    2.08    0.60
  -4   7   2    2.37    0.60
  -4   7   2    1.35    0.55
  -4   7   2    2.35    0.62
   3  -7  -2   10.71    1.48
   3  -7  -2   10.02    1.48
   3  -7  -2   14.51    1.21
   3  -7  -2   10.99    1.26
   3  -7  -2   12.16    1.37
  -3   7   2   13.75    1.35
  -3   7   2   10.00    1.54
  -3   7   2   12.19    1.37
  -3   7   2   10.98    1.30
  -3   7   2   15.46    1.37
  -3   7   2   12.23    1.48
  -3   7   2   11.14    1.34
  -3   7   2   10.99    1.38
  -3   7   2   13.21    1.44
  -3   7   2   12.47    1.34
   2  -7  -2   62.85    5.14
   2  -7  -2   53.19    5.29
   2  -7  -2   59.02    5.26
   2  -7  -2   56.51    5.30
   2  -7  -2   63.87    4.96
  -2   7   2   71.63    4.89
  -2   7   2   57.04    4.97
  -2   7   2   71.70    5.15
  -2   7   2   71.65    4.99
  -2   7   2   58.60    5.07
  -2   7   2   59.00    4.90
  -2   7   2   60.52    4.87
  -2   7   2   55.95    5.05
  -2   7   2   66.57    4.88
  -2   7   2   54.66    5.37
  -2   7   2   65.09    5.32
  -2   7   2   61.18    5.21
   1  -7  -2   59.33    4.46
   1  -7  -2   47.96    4.42
   1  -7  -2   51.19    4.06
   1  -7  -2   46.13    4.43
   1  -7  -2   47.88    4.14
  -1   7   2   48.83    4.06
  -1   7   2   53.64    4.36
  -1   7   2   53.06    4.08
  -1   7   2   40.16    3.94
  -1   7   2   46.26    4.05
  -1   7   2   53.86    4.32
  -1   7   2   50.75    3.97
  -1   7   2   46.05    4.17
  -1   7   2   47.70    4.47
  -1   7   2   45.99    4.17
   0  -7  -2   58.54    4.56
   0  -7  -2   58.41    5.33
   0  -7  -2   61.66    5.09
   0  -7  -2   74.00    5.56
   0   7   2   70.74    5.22
   0   7   2   58.33    5.42
   0   7   2   57.97    4.86
   0   7   2   51.74    4.79
   0   7   2   58.31    5.12
   0   7   2   62.96    5.01
   0   7   2   67.52    4.98
  -1  -7  -2    8.55    1.13
  -1  -7  -2    7.93    0.91
  -1  -7  -2    6.35    1.18
   1   7   2    6.75    1.22
   1   7   2    6.53    1.20
   1   7   2    7.64    1.14
   1   7   2    5.17    0.94
  -2  -7  -2  135.25    9.77
  -2  -7  -2  117.37    9.39
  -2  -7  -2  130.51    9.99
   2   7   2  120.34    9.43
   2   7   2  123.79    9.78
   2   7   2  126.49   10.01
  -3  -7  -2    4.91    0.87
  -3  -7  -2    3.67    0.97
   3   7   2    2.90    0.68
  -4  -7  -2   15.02    1.89
  -4  -7  -2   14.69    1.73
   4   7   2   16.58    1.45
  -5  -7  -2    9.63    1.52
  -5  -7  -2    7.36    1.30
  -7   8   2    3.18    0.67
  -7   8   2    1.83    0.62
   6  -8  -2    2.22    0.63
   6  -8  -2    0.21    0.63
  -6   8   2    2.78    0.97
  -6   8   2    1.42    0.55
  -6   8   2    0.22    0.53
  -6   8   2    1.37    0.65
  -6   8   2    0.64    0.54
   5  -8  -2   45.38    3.69
   5  -8  -2   43.42    3.62
  -5   8   2   39.73    3.41
  -5   8   2   37.56    3.55
  -5   8   2   37.07    3.82
  -5   8   2   40.14    3.35
  -5   8   2   39.64    3.32
  -5   8   2   38.49    3.27
  -5   8   2   42.15    3.43
  -5   8   2   36.70    3.28
   4  -8  -2   77.42    6.03
   4  -8  -2   64.85    5.88
   4  -8  -2   69.04    5.76
  -4   8   2   64.08    5.48
  -4   8   2   67.82    5.61
  -4   8   2   74.21    5.65
  -4   8   2   71.06    6.21
  -4   8   2   75.74    5.51
  -4   8   2   66.40    5.43
   3  -8  -2    5.99    0.99
   3  -8  -2    5.44    1.16
   3  -8  -2    4.84    1.10
  -3   8   2    6.76    0.97
  -3   8   2    7.06    0.98
  -3   8   2    4.82    0.95
  -3   8   2    6.71    1.07
  -3   8   2    4.66    1.15
   2  -8  -2    0.02    0.50
   2  -8  -2    0.97    0.70
  -2   8   2    0.35    0.55
  -2   8   2   -0.12    0.67
  -2   8   2   -0.65    0.41
  -2   8   2    0.49    0.57
   1  -8  -2  134.90   11.48
   1  -8  -2  145.46   11.52
  -1   8   2  140.41   10.84
  -1   8   2  140.23   10.61
  -1   8   2  135.31   11.70
  -1   8   2  145.06   11.07
   0   8   2   13.78    1.56
   0   8   2   13.65    1.64
   0   8   2   14.66    1.97
   0   8   2   12.91    1.74
  -1  -8  -2   18.95    1.70
   1   8   2   17.95    1.88
   1   8   2   20.09    2.25
   1   8   2   17.01    2.02
  -2  -8  -2   15.65    1.54
   2   8   2   13.74    1.57
  -3  -8  -2   42.23    3.54
   3   8   2   41.71    3.49
  -4  -8  -2    4.22    0.97
   4   8   2    3.19    0.64
  -7   9   2   23.59    2.31
   6  -9  -2    2.89    0.91
  -6   9   2    1.05    0.63
  -6   9   2   -0.32    0.94
  -6   9   2    2.23    0.71
  -6   9   2    0.85    0.68
   5  -9  -2    6.49    1.11
   5  -9  -2    5.08    1.19
  -5   9   2    6.00    1.06
  -5   9   2    6.50    1.38
  -5   9   2    4.68    1.01
  -5   9   2    5.85    1.07
   4  -9  -2   86.02    7.04
   4  -9  -2   92.23    7.24
  -4   9   2   93.79    6.77
  -4   9   2   83.84    6.64
  -4   9   2   78.40    6.80
  -4   9   2   76.73    7.42
   3  -9  -2    0.83    0.91
   3  -9  -2    2.36    0.80
  -3   9   2    2.84    0.95
  -3   9   2    1.27    0.68
   2  -9  -2    2.94    1.09
  -2   9   2    4.97    1.23
  -2   9   2    3.49    0.88
  -1   9   2   50.20    4.26
  -1   9   2   54.91    4.94
  -1   9   2   47.91    4.35
   0   9   2   50.11    4.19
  -1  -9  -2    2.63    0.56
   1   9   2    2.50    0.79
   1   9   2    2.29    0.92
  -2  -9  -2    1.36    0.60
   2   9   2    1.33    0.71
  -3  -9  -2   39.31    3.59
   3   9   2   47.24    3.66
   5 -10  -2    2.96    1.13
  -5  10   2    5.44    1.07
   4 -10  -2   39.60    3.97
   4 -10  -2   42.84    3.76
  -4  10   2   41.70    3.75
  -3  10   2   31.90    3.04
  -2  10   2    2.48    0.87
  -1  10   2    1.35    0.80
  -1  10   2    2.25    0.82
   0  10   2   61.32    5.25
   0  10   2   66.76    5.56
   1  10   2    0.01    0.66
  -2 -10  -2    2.12    0.66
   2  10   2    2.39    0.93
  -2  11   2    2.28    0.98
   1  11  -3    0.13    0.84
   0  11  -3   40.71    4.08
   0  11  -3   39.91    3.62
  -1  11  -3    7.82    1.60
  -1  11  -3    9.35    1.46
  -1  11  -3    8.85    1.67
  -1  11  -3    8.19    1.58
  -2  11  -3    4.08    1.19
  -3  11  -3    5.36    1.27
   3  10  -3   45.62    4.55
   3  10  -3   47.91    3.93
  -3 -10   3   50.64    4.10
   2  10  -3    5.89    1.06
   2  10  -3    5.76    1.41
  -2 -10   3    7.46    1.07
   1  10  -3    3.70    1.16
   1  10  -3    3.79    0.99
  -1 -10   3    3.92    0.68
   0  10  -3   26.16    2.99
   0  10  -3   29.46    2.94
   0  10  -3   27.97    2.90
   0  10  -3   29.92    2.73
  -1  10  -3   47.79    4.24
  -1  10  -3   46.43    4.03
  -1  10  -3   45.42    4.39
  -2  10  -3   -0.26    0.65
  -2  10  -3    0.55    0.84
  -3  10  -3   -0.27    0.63
  -4  10  -3   42.25    3.85
   4 -10   3   42.50    4.13
  -5  10  -3   10.89    1.51
   5 -10   3    8.25    1.51
   4   9  -3    2.33    0.47
   4   9  -3    1.67    0.94
  -4  -9   3    1.38    0.97
   3   9  -3   34.10    2.85
   3   9  -3   29.29    3.28
  -3  -9   3   36.67    3.12
   2   9  -3   34.50    3.51
   2   9  -3   37.85    3.10
  -2  -9   3   34.41    3.10
   1   9  -3    0.40    0.60
   1   9  -3   -0.29    0.61
   1   9  -3    0.07    0.62
  -1  -9   3    0.23    0.51
   0   9  -3    2.98    0.89
   0   9  -3    4.64    1.06
   0   9  -3    6.13    1.40
   0   9  -3    4.69    1.15
   0   9  -3    3.29    1.09
   0   9  -3    4.18    1.04
   0  -9   3    5.21    0.60
  -1   9  -3   60.21    5.35
  -1   9  -3   64.35    5.92
  -1   9  -3   63.11    5.20
  -1   9  -3   69.86    5.69
  -2   9  -3   11.16    1.40
  -2   9  -3    7.66    1.66
  -2   9  -3    9.27    1.47
  -2   9  -3   11.12    1.46
   2  -9   3    7.97    1.56
  -3   9  -3    1.74    0.79
  -3   9  -3    1.37    0.69
   3  -9   3    1.78    0.78
  -4   9  -3   29.03    2.79
  -4   9  -3   28.73    2.81
   4  -9   3   32.21    3.10
  -5   9  -3   54.40    4.22
  -5   9  -3   42.25    4.13
   5  -9   3   49.35    4.46
  -6   9  -3    0.36    0.51
   6  -9   3    0.06    0.67
   5   8  -3   12.88    1.96
  -5  -8   3   18.16    2.06
  -5  -8   3   21.77    2.28
   4   8  -3   10.59    0.97
   4   8  -3   11.25    1.62
  -4  -8   3   10.50    1.55
  -4  -8   3    9.37    1.45
   3   8  -3    9.16    1.69
   3   8  -3    8.58    1.08
   3   8  -3   12.07    1.60
  -3  -8   3   11.20    1.40
  -3  -8   3    9.58    1.48
   2   8  -3   79.12    7.17
   2   8  -3   87.43    6.61
   2   8  -3   76.23    7.46
  -2  -8   3   95.11    6.73
  -2  -8   3   88.11    6.96
   1   8  -3    0.76    0.67
   1   8  -3    0.89    0.66
   1   8  -3   -0.22    0.57
   1   8  -3    1.20    0.68
   1   8  -3    1.38    0.87
   1   8  -3    2.33    0.79
   1   8  -3    0.94    0.67
  -1  -8   3    0.61    0.56
   0   8  -3   11.02    1.36
   0   8  -3   12.43    1.59
   0   8  -3   12.86    1.54
   0   8  -3   10.02    1.54
   0   8  -3   10.32    1.57
   0   8  -3   10.81    1.66
   0  -8   3   12.33    1.51
   0  -8   3   11.94    1.16
  -1   8  -3  111.31    9.17
  -1   8  -3  128.19    8.89
  -1   8  -3  105.04    9.75
  -1   8  -3  116.39    9.17
  -1   8  -3  121.41    9.44
  -1   8  -3  123.35    9.27
   1  -8   3  109.75    9.57
   1  -8   3  107.70    9.53
  -2   8  -3   59.99    5.63
  -2   8  -3   54.92    5.08
  -2   8  -3   59.97    4.99
  -2   8  -3   64.88    5.22
  -2   8  -3   68.09    5.06
  -2   8  -3   57.07    5.33
  -2   8  -3   68.23    5.29
  -2   8  -3   63.40    4.97
   2  -8   3   64.02    5.47
  -3   8  -3    7.14    1.11
  -3   8  -3    6.67    1.08
  -3   8  -3    8.21    1.13
  -3   8  -3    5.60    1.03
  -3   8  -3    7.38    1.39
   3  -8   3    9.64    1.35
   3  -8   3    7.35    1.26
  -4   8  -3   10.56    1.20
  -4   8  -3    8.71    1.19
  -4   8  -3    7.49    1.15
  -4   8  -3   10.26    1.59
  -4   8  -3    7.79    1.15
   4  -8   3    7.00    1.30
   4  -8   3    7.69    1.28
  -5   8  -3  103.41    7.47
  -5   8  -3   93.84    7.63
  -5   8  -3   97.82    7.40
  -5   8  -3   94.54    7.56
  -5   8  -3   93.28    7.45
  -5   8  -3   99.95    8.41
   5  -8   3  110.88    8.09
   5  -8   3   81.40    7.90
  -6   8  -3    6.08    0.95
  -6   8  -3    2.79    0.78
   6  -8   3    4.39    0.97
   6  -8   3    3.77    0.96
  -7   8  -3    9.60    1.30
  -7   8  -3    9.46    1.25
   7  -8   3    9.93    1.39
   6   7  -3   21.79    2.27
  -6  -7   3   21.69    2.28
  -6  -7   3   22.47    2.42
  -6  -7   3   16.78    2.42
   5   7  -3   42.38    4.15
  -5  -7   3   45.88    3.95
  -5  -7   3   51.23    4.42
  -5  -7   3   47.17    4.21
   4   7  -3    5.75    1.16
  -4  -7   3    6.74    1.34
  -4  -7   3    5.16    1.02
  -4  -7   3    5.75    1.23
  -4  -7   3    6.53    1.35
  -4  -7   3    7.89    1.38
   3   7  -3    8.96    1.39
   3   7  -3   10.09    1.06
   3   7  -3   10.67    1.55
   3   7  -3    7.89    1.36
  -3  -7   3    9.71    1.49
  -3  -7   3   10.62    1.50
  -3  -7   3    9.02    1.51
  -3  -7   3    9.93    1.51
  -3  -7   3    9.27    1.24
  -3  -7   3    9.50    1.40
   2   7  -3   73.33    6.72
   2   7  -3   92.69    6.37
   2   7  -3   65.83    6.16
   2   7  -3   85.40    7.08
   2   7  -3   95.26    6.62
  -2  -7   3   87.12    6.72
  -2  -7   3   79.68    6.55
  -2  -7   3   95.20    6.79
  -2  -7   3   73.62    6.83
  -2  -7   3   80.29    6.63
  -2  -7   3   75.40    6.27
   1   7  -3   41.72    3.56
   1   7  -3   39.86    3.42
   1   7  -3   41.96    3.69
   1   7  -3   42.57    3.69
   1   7  -3   42.65    3.57
   1   7  -3   40.27    3.56
   1   7  -3   41.78    3.73
   1   7  -3   37.86    3.60
   1   7  -3   40.97    3.38
   1   7  -3   40.63    3.78
   1   7  -3   38.23    3.84
  -1  -7   3   44.91    3.69
  -1  -7   3   46.23    3.71
  -1  -7   3   38.93    3.83
  -1  -7   3   44.31    3.60
  -1  -7   3   39.99    3.59
  -1  -7   3   43.43    3.37
  -1  -7   3   35.92    3.49
  -1  -7   3   44.85    3.81
  -1  -7   3   40.47    3.66
  -1  -7   3   33.08    3.28
   0   7  -3   43.11    3.71
   0   7  -3   42.77    3.73
   0   7  -3   42.09    3.53
   0   7  -3   41.25    3.73
   0   7  -3   42.45    3.71
   0   7  -3   46.37    3.96
   0   7  -3   39.72    3.51
   0   7  -3   40.09    3.47
   0   7  -3   41.99    3.79
   0   7  -3   43.67    4.00
   0   7  -3   45.59    3.56
   0   7  -3   46.20    4.01
   0   7  -3   39.83    3.61
   0  -7   3   46.09    3.67
   0  -7   3   40.99    3.92
   0  -7   3   39.95    3.33
   0  -7   3   43.89    3.88
   0  -7   3   44.25    3.67
   0  -7   3   45.59    3.54
   0  -7   3   41.75    3.60
   0  -7   3   41.68    3.80
   0  -7   3   34.54    3.40
   0  -7   3   42.84    3.69
   0  -7   3   43.87    3.70
   0  -7   3   41.03    3.71
   0  -7   3   45.77    3.97
   0  -7   3   39.32    3.62
   0  -7   3   41.40    3.45
  -1   7  -3   13.64    1.64
  -1   7  -3   15.93    1.64
  -1   7  -3   12.06    1.57
  -1   7  -3   12.33    1.45
  -1   7  -3   13.64    1.77
  -1   7  -3   12.17    1.43
  -1   7  -3   13.07    1.51
  -1   7  -3   14.11    1.55
  -1   7  -3   15.34    1.52
  -1   7  -3   15.17    1.65
  -1   7  -3   12.10    1.52
  -1   7  -3   15.73    1.66
  -1   7  -3   15.43    1.54
   1  -7   3   11.99    1.44
   1  -7   3   11.78    1.30
   1  -7   3   12.84    1.70
   1  -7   3   11.01    1.61
   1  -7   3   13.28    1.51
   1  -7   3   11.19    1.41
   1  -7   3   12.42    1.58
   1  -7   3   15.23    1.48
   1  -7   3   14.12    1.33
  -2   7  -3  104.03    8.03
  -2   7  -3  100.85    8.00
  -2   7  -3  104.77    8.56
  -2   7  -3  114.04    8.08
  -2   7  -3   95.20    8.58
  -2   7  -3  108.55    8.35
  -2   7  -3  107.93    8.94
  -2   7  -3  105.03    8.22
  -2   7  -3  108.30    8.39
  -2   7  -3  122.97    8.70
  -2   7  -3  103.04    8.28
  -2   7  -3  109.25    8.00
  -2   7  -3  109.37    8.06
  -2   7  -3   98.55    8.42
   2  -7   3  110.69    8.19
   2  -7   3   97.57    8.61
   2  -7   3  101.23    8.49
   2  -7   3  102.72    8.66
  -3   7  -3   -0.70    0.54
  -3   7  -3   -0.09    0.58
  -3   7  -3   -0.26    0.38
  -3   7  -3    1.19    0.56
  -3   7  -3    1.02    0.56
  -3   7  -3   -0.37    0.49
  -3   7  -3    0.60    0.47
  -3   7  -3    0.16    0.45
  -3   7  -3    0.27    0.44
  -3   7  -3    0.57    0.56
   3  -7   3    0.32    0.54
   3  -7   3   -0.03    0.41
   3  -7   3    0.28    0.68
  -4   7  -3   21.46    1.92
  -4   7  -3   20.45    1.94
  -4   7  -3   19.65    2.22
  -4   7  -3   21.12    1.92
  -4   7  -3   20.35    1.91
  -4   7  -3   18.55    1.92
  -4   7  -3   18.26    2.02
  -4   7  -3   21.10    2.04
   4  -7   3   20.94    2.13
   4  -7   3   19.71    2.11
   4  -7   3   18.96    1.70
  -5   7  -3   80.23    6.05
  -5   7  -3   74.33    6.80
  -5   7  -3   74.76    6.15
  -5   7  -3   70.18    6.20
  -5   7  -3   77.44    6.38
  -5   7  -3   79.53    6.08
  -5   7  -3   85.29    6.06
  -5   7  -3   80.70    6.54
   5  -7   3   83.16    6.56
   5  -7   3   77.15    6.51
  -6   7  -3   61.77    4.66
  -6   7  -3   59.91    4.67
  -6   7  -3   68.57    4.79
  -6   7  -3   59.52    5.40
  -6   7  -3   49.62    4.92
  -6   7  -3   56.68    4.60
  -6   7  -3   56.34    4.77
   6  -7   3   55.94    4.97
   6  -7   3   59.57    4.99
  -7   7  -3    9.42    1.10
  -7   7  -3    8.65    1.15
  -7   7  -3    9.54    1.16
   7  -7   3    9.58    1.28
   7  -7   3    7.88    1.16
  -8   7  -3    6.47    1.01
  -8   7  -3    6.22    1.00
   7   6  -3    1.62    0.69
   7   6  -3    1.78    0.89
  -7  -6   3    3.01    1.05
   6   6  -3   -0.31    0.52
   6   6  -3    1.17    0.76
  -6  -6   3   -0.70    0.62
  -6  -6   3   -0.17    0.67
  -6  -6   3    0.22    0.76
   5   6  -3   67.01    5.61
   5   6  -3   65.01    5.83
  -5  -6   3   66.12    5.57
  -5  -6   3   66.98    5.75
  -5  -6   3   65.63    5.84
   4   6  -3   13.54    1.71
   4   6  -3   16.57    1.72
   4   6  -3   16.23    1.90
   4   6  -3   14.19    1.94
   4   6  -3   17.33    1.72
  -4  -6   3   16.26    1.95
  -4  -6   3   18.94    1.71
  -4  -6   3   16.25    1.91
  -4  -6   3   12.12    1.66
  -4  -6   3   11.56    1.76
   3   6  -3   18.14    1.87
   3   6  -3   19.21    1.85
   3   6  -3   18.94    2.04
   3   6  -3   19.89    1.95
   3   6  -3   12.71    1.94
   3   6  -3   21.01    2.21
   3   6  -3   16.26    1.69
   3   6  -3   17.74    1.93
   3   6  -3   17.26    1.58
   3   6  -3   17.06    1.94
  -3  -6   3   17.21    2.04
  -3  -6   3   19.96    2.07
  -3  -6   3   20.47    1.97
  -3  -6   3   17.75    1.91
  -3  -6   3   21.44    2.12
  -3  -6   3   18.72    2.00
  -3  -6   3   17.20    1.74
   2   6  -3   51.76    4.18
   2   6  -3   53.61    4.33
   2   6  -3   55.88    4.24
   2   6  -3   49.90    4.62
   2   6  -3   45.07    4.06
   2   6  -3   46.89    4.39
   2   6  -3   56.88    4.20
   2   6  -3   48.01    4.61
   2   6  -3   58.18    4.55
   2   6  -3   45.61    4.36
   2   6  -3   51.94    4.67
   2   6  -3   51.84    4.31
   2   6  -3   51.27    4.54
   2   6  -3   51.15    4.39
   2   6  -3   62.16    4.23
   2   6  -3   50.79    4.59
  -2  -6   3   47.57    4.18
  -2  -6   3   44.83    4.51
  -2  -6   3   50.29    4.22
  -2  -6   3   55.90    4.53
  -2  -6   3   49.91    4.64
  -2  -6   3   63.52    4.49
  -2  -6   3   42.39    4.16
  -2  -6   3   54.10    4.24
  -2  -6   3   51.98    4.45
  -2  -6   3   53.97    4.70
  -2  -6   3   57.10    4.36
  -2  -6   3   55.20    4.45
  -2  -6   3   57.30    4.46
  -2  -6   3   54.36    4.13
   1   6  -3   71.94    6.64
   1   6  -3   76.40    6.42
   1   6  -3   80.19    6.09
   1   6  -3   71.17    6.03
   1   6  -3   71.31    6.04
   1   6  -3   78.62    6.61
   1   6  -3   75.06    6.10
   1   6  -3   99.69    6.83
   1   6  -3   88.91    6.45
   1   6  -3   88.70    6.31
   1   6  -3   82.05    6.38
   1   6  -3   66.62    6.68
   1   6  -3   84.07    6.37
   1   6  -3   81.10    6.14
   1   6  -3   81.89    6.37
   1   6  -3   68.58    6.44
  -1  -6   3   82.05    6.05
  -1  -6   3   77.04    6.10
  -1  -6   3   95.42    6.32
  -1  -6   3   75.87    6.63
  -1  -6   3   84.78    6.61
  -1  -6   3   80.20    6.66
  -1  -6   3   74.92    6.30
  -1  -6   3   78.46    6.35
  -1  -6   3   80.94    6.13
  -1  -6   3   74.22    6.01
  -1  -6   3   84.56    6.33
  -1  -6   3   79.78    6.36
  -1  -6   3   77.85    6.44
  -1  -6   3   74.43    6.68
  -1  -6   3   76.71    6.10
   0   6  -3   20.49    1.91
   0   6  -3   17.32    2.02
   0   6  -3   21.35    2.02
   0   6  -3   17.88    1.92
   0   6  -3   24.31    2.13
   0   6  -3   18.71    2.04
   0   6  -3   23.69    2.23
   0   6  -3   16.82    1.91
   0   6  -3   19.09    2.15
   0   6  -3   19.75    2.15
   0   6  -3   20.19    2.01
   0   6  -3   20.62    1.90
   0   6  -3   18.69    1.87
   0   6  -3   17.99    1.87
   0  -6   3   21.46    1.94
   0  -6   3   20.68    1.97
   0  -6   3   19.53    2.14
   0  -6   3   20.11    2.01
   0  -6   3   20.14    1.98
   0  -6   3   24.51    1.93
   0  -6   3   22.67    1.89
   0  -6   3   18.01    1.95
   0  -6   3   21.14    1.75
   0  -6   3   20.58    1.88
   0  -6   3   20.71    2.11
   0  -6   3   23.72    2.01
   0  -6   3   20.98    1.80
   0  -6   3   21.43    2.09
   0  -6   3   20.41    2.16
  -1   6  -3   -0.04    0.48
  -1   6  -3    0.28    0.39
  -1   6  -3    0.90    0.47
  -1   6  -3    0.84    0.51
  -1   6  -3    0.79    0.44
  -1   6  -3    0.39    0.42
  -1   6  -3   -0.03    0.51
  -1   6  -3    0.71    0.47
  -1   6  -3    0.74    0.54
  -1   6  -3    0.95    0.65
  -1   6  -3    0.64    0.50
  -1   6  -3    1.00    0.58
  -1   6  -3    0.52    0.46
  -1   6  -3    0.65    0.47
  -1   6  -3    1.24    0.57
  -1   6  -3    0.41    0.53
  -1   6  -3    1.34    0.55
  -1   6  -3    1.59    0.54
   1  -6   3    0.56    0.23
   1  -6   3    0.07    0.38
   1  -6   3    0.25    0.35
   1  -6   3    0.24    0.51
   1  -6   3    0.94    0.48
   1  -6   3    0.12    0.40
   1  -6   3    0.86    0.63
   1  -6   3    0.71    0.39
   1  -6   3    0.37    0.40
   1  -6   3    0.56    0.45
   1  -6   3    1.58    0.56
   1  -6   3    0.76    0.39
  -2   6  -3   66.34    6.31
  -2   6  -3   94.10    6.29
  -2   6  -3   93.35    6.61
  -2   6  -3   85.98    6.41
  -2   6  -3   84.15    6.49
  -2   6  -3   87.35    6.65
  -2   6  -3   71.38    6.63
  -2   6  -3   73.54    6.39
  -2   6  -3   83.15    6.49
  -2   6  -3   85.62    6.80
  -2   6  -3   77.44    6.90
  -2   6  -3   71.28    6.19
  -2   6  -3   78.58    6.23
  -2   6  -3   93.85    6.22
  -2   6  -3   81.31    6.20
  -2   6  -3   78.43    6.68
  -2   6  -3   84.63    6.50
   2  -6   3   80.19    6.35
   2  -6   3   77.78    6.71
   2  -6   3   80.20    6.70
   2  -6   3   90.29    6.30
   2  -6   3   73.48    6.36
   2  -6   3   89.87    6.64
   2  -6   3   80.21    6.34
  -3   6  -3   34.85    2.86
  -3   6  -3   33.95    3.01
  -3   6  -3   29.51    2.85
  -3   6  -3   34.88    3.03
  -3   6  -3   33.86    2.90
  -3   6  -3   33.87    2.77
  -3   6  -3   34.57    2.68
  -3   6  -3   33.54    2.85
  -3   6  -3   36.50    2.98
  -3   6  -3   37.47    2.93
  -3   6  -3   30.78    2.90
  -3   6  -3   29.89    3.11
  -3   6  -3   33.25    2.77
  -3   6  -3   35.38    2.83
  -3   6  -3   33.75    2.78
   3  -6   3   32.88    2.74
   3  -6   3   31.68    2.73
   3  -6   3   33.33    3.04
   3  -6   3   30.52    2.77
   3  -6   3   31.41    3.00
  -4   6  -3   37.20    3.06
  -4   6  -3   39.61    3.31
  -4   6  -3   38.87    3.05
  -4   6  -3   35.76    3.16
  -4   6  -3   40.00    3.21
  -4   6  -3   35.15    3.50
  -4   6  -3   29.31    3.03
  -4   6  -3   39.53    3.29
  -4   6  -3   34.71    3.20
  -4   6  -3   37.68    3.20
  -4   6  -3   33.99    3.11
  -4   6  -3   42.14    3.05
   4  -6   3   34.65    2.90
   4  -6   3   39.02    3.35
   4  -6   3   43.05    3.39
   4  -6   3   38.73    2.94
  -5   6  -3   15.09    1.56
  -5   6  -3   14.07    1.45
  -5   6  -3   14.25    1.37
  -5   6  -3   13.41    1.39
  -5   6  -3   11.72    1.70
  -5   6  -3   14.72    1.56
  -5   6  -3   14.45    1.45
  -5   6  -3   12.85    1.39
  -5   6  -3   13.07    1.37
   5  -6   3   14.51    1.57
   5  -6   3   15.66    1.62
  -6   6  -3   81.10    5.73
  -6   6  -3   68.57    5.48
  -6   6  -3   69.85    5.93
  -6   6  -3   68.95    5.51
  -6   6  -3   71.78    5.82
  -6   6  -3   71.33    5.63
  -6   6  -3   67.87    6.29
  -6   6  -3   68.10    5.50
   6  -6   3   72.90    5.93
   6  -6   3   76.49    5.95
  -7   6  -3    0.33    0.46
  -7   6  -3    0.47    0.44
  -7   6  -3    0.72    0.47
  -7   6  -3    1.50    0.58
   7  -6   3    0.51    0.49
   7  -6   3    2.30    0.67
  -8   6  -3    1.13    0.60
  -8   6  -3    1.77    0.62
   8  -6   3    2.50    0.70
  -8  -5   3   34.55    3.41
   7   5  -3    0.28    0.60
   7   5  -3   -0.16    0.44
  -7  -5   3    0.97    0.86
  -7  -5   3   -0.48    0.59
   6   5  -3    0.63    0.57
   6   5  -3    0.82    0.55
   6   5  -3   -0.60    0.72
  -6  -5   3    1.74    0.79
  -6  -5   3    0.45    0.60
  -6  -5   3    0.96    0.86
   5   5  -3   24.12    2.71
   5   5  -3   25.91    2.62
   5   5  -3   24.80    2.43
  -5  -5   3   25.62    2.41
  -5  -5   3   25.71    2.69
  -5  -5   3   24.50    2.59
  -5  -5   3   30.98    2.77
  -5  -5   3   25.66    2.50
  -5  -5   3   27.26    2.34
   4   5  -3   79.22    6.57
   4   5  -3   69.44    6.55
   4   5  -3   80.85    6.22
   4   5  -3   72.16    6.15
   4   5  -3   75.67    6.30
   4   5  -3   80.09    6.53
   4   5  -3   76.80    6.15
  -4  -5   3   76.89    6.40
  -4  -5   3   76.73    6.27
  -4  -5   3   89.70    6.06
  -4  -5   3   71.93    6.30
  -4  -5   3   70.11    6.28
  -4  -5   3   83.46    6.10
  -4  -5   3   73.37    5.90
  -4  -5   3   71.02    6.45
  -4  -5   3   83.29    6.19
   3   5  -3   10.20    1.06
   3   5  -3    8.55    1.10
   3   5  -3    8.36    1.14
   3   5  -3   12.06    1.30
   3   5  -3    8.63    1.18
   3   5  -3   10.35    1.12
   3   5  -3    8.46    1.30
   3   5  -3    9.68    1.28
   3   5  -3    9.19    1.07
   3   5  -3   10.31    0.96
   3   5  -3    9.52    1.38
   3   5  -3   10.31    1.45
   3   5  -3    9.24    1.20
   3   5  -3   11.92    1.29
  -3  -5   3    9.71    1.34
  -3  -5   3    7.95    1.28
  -3  -5   3   11.96    1.50
  -3  -5   3   10.53    1.27
  -3  -5   3    8.86    1.07
  -3  -5   3   12.14    1.41
  -3  -5   3   10.72    1.31
  -3  -5   3    9.14    1.31
  -3  -5   3    8.71    1.18
  -3  -5   3   10.31    1.22
  -3  -5   3   10.96    1.42
  -3  -5   3    8.44    1.16
  -3  -5   3    9.48    1.34
  -3  -5   3   10.47    1.19
   2   5  -3   11.85    1.51
   2   5  -3   10.45    1.50
   2   5  -3   11.13    1.43
   2   5  -3   13.06    1.33
   2   5  -3   14.31    1.39
   2   5  -3   19.47    1.65
   2   5  -3   13.00    1.62
   2   5  -3   14.62    1.38
   2   5  -3   15.44    1.54
   2   5  -3   14.58    1.59
   2   5  -3   12.06    1.28
   2   5  -3   10.75    1.42
   2   5  -3   13.39    1.43
   2   5  -3   15.67    1.50
   2   5  -3   15.11    1.71
   2   5  -3   14.85    1.41
  -2  -5   3   15.90    1.61
  -2  -5   3   12.87    1.42
  -2  -5   3   14.46    1.54
  -2  -5   3   14.65    1.58
  -2  -5   3   12.76    1.62
  -2  -5   3   14.13    1.35
  -2  -5   3   16.01    1.55
  -2  -5   3   16.29    1.65
  -2  -5   3   17.27    1.47
  -2  -5   3   12.00    1.37
  -2  -5   3   12.11    1.39
  -2  -5   3   14.71    1.55
  -2  -5   3   13.86    1.63
  -2  -5   3   12.50    1.56
   1   5  -3  167.65   12.97
   1   5  -3  175.99   13.41
   1   5  -3  173.86   13.00
   1   5  -3  176.76   13.44
   1   5  -3  181.44   12.95
   1   5  -3  164.25   12.97
   1   5  -3  177.02   13.92
   1   5  -3  182.56   13.76
   1   5  -3  163.43   13.60
   1   5  -3  195.78   14.11
   1   5  -3  166.67   14.19
   1   5  -3  195.70   13.94
   1   5  -3  182.07   12.95
   1   5  -3  190.14   13.98
   1   5  -3  193.17   13.49
   1   5  -3  148.72   13.22
   1   5  -3  166.01   13.39
  -1  -5   3  169.56   12.94
  -1  -5   3  186.47   13.40
  -1  -5   3  196.75   14.25
  -1  -5   3  158.83   13.39
  -1  -5   3  191.49   13.90
  -1  -5   3  160.27   13.22
  -1  -5   3  177.06   13.41
  -1  -5   3  186.28   13.68
  -1  -5   3  175.45   13.00
  -1  -5   3  184.64   13.96
  -1  -5   3  157.88   12.90
  -1  -5   3  159.88   13.90
  -1  -5   3  183.95   13.01
  -1  -5   3  177.44   14.10
  -1  -5   3  174.35   13.42
  -1  -5   3  177.21   12.96
   0   5  -3   10.66    1.31
   0   5  -3   10.38    1.19
   0   5  -3   13.45    1.48
   0   5  -3   11.73    1.28
   0   5  -3   12.61    1.35
   0   5  -3   12.16    1.23
   0   5  -3   11.05    1.39
   0   5  -3   10.43    1.20
   0   5  -3   14.69    1.33
   0   5  -3   13.15    1.26
   0   5  -3   13.86    1.41
   0   5  -3   10.27    1.38
   0   5  -3    9.48    1.30
   0   5  -3   11.31    1.26
   0  -5   3   13.29    1.16
   0  -5   3    9.07    1.27
   0  -5   3   12.38    1.38
   0  -5   3   14.59    1.27
   0  -5   3   12.39    1.23
   0  -5   3   11.24    1.37
   0  -5   3   11.87    1.29
   0  -5   3   11.56    1.30
   0  -5   3   14.31    1.36
   0  -5   3   12.67    1.43
   0  -5   3   12.82    1.28
   0  -5   3   12.65    1.44
   0  -5   3   12.12    1.32
   0  -5   3   10.72    1.23
   0  -5   3   12.77    1.21
   0  -5   3   11.96    1.15
  -1   5  -3    6.56    0.81
  -1   5  -3    6.99    0.92
  -1   5  -3    5.94    0.84
  -1   5  -3    6.05    0.91
  -1   5  -3    7.08    0.89
  -1   5  -3    5.56    0.87
  -1   5  -3    6.80    0.89
  -1   5  -3    8.76    0.83
  -1   5  -3    5.19    0.81
  -1   5  -3    6.65    0.96
  -1   5  -3    6.48    0.80
  -1   5  -3    5.31    0.76
  -1   5  -3    5.17    0.79
  -1   5  -3    7.58    0.92
  -1   5  -3    6.03    0.82
  -1   5  -3    6.67    0.97
  -1   5  -3    5.10    0.88
  -1   5  -3    4.78    0.77
   1  -5   3    4.85    0.70
   1  -5   3    5.87    0.91
   1  -5   3    5.61    0.75
   1  -5   3    7.00    0.80
   1  -5   3    6.22    0.72
   1  -5   3    6.41    0.84
   1  -5   3    5.90    0.92
   1  -5   3    5.46    0.83
   1  -5   3    6.24    0.65
   1  -5   3    5.12    0.81
   1  -5   3    5.68    0.78
   1  -5   3    5.46    0.80
   1  -5   3    6.57    0.76
   1  -5   3    5.98    0.61
   1  -5   3    6.65    0.95
  -2   5  -3   34.73    2.83
  -2   5  -3   38.48    2.89
  -2   5  -3   35.35    2.99
  -2   5  -3   31.73    2.85
  -2   5  -3   36.96    2.96
  -2   5  -3   34.22    2.91
  -2   5  -3   38.39    3.01
  -2   5  -3   31.12    2.73
  -2   5  -3   35.34    2.98
  -2   5  -3   37.46    3.13
  -2   5  -3   35.75    2.78
  -2   5  -3   33.77    2.80
  -2   5  -3   31.48    2.73
  -2   5  -3   39.33    2.92
  -2   5  -3   31.99    2.68
  -2   5  -3   32.82    2.99
  -2   5  -3   32.78    2.83
   2  -5   3   29.22    2.95
   2  -5   3   35.01    2.66
   2  -5   3   34.04    2.74
   2  -5   3   35.21    2.77
   2  -5   3   35.74    2.85
   2  -5   3   29.91    2.59
   2  -5   3   32.65    2.52
   2  -5   3   38.11    3.15
   2  -5   3   34.83    2.74
   2  -5   3   28.26    2.76
   2  -5   3   33.40    3.00
   2  -5   3   32.47    2.89
  -3   5  -3  110.87    7.04
  -3   5  -3   80.22    7.18
  -3   5  -3   99.34    7.59
  -3   5  -3   86.27    7.54
  -3   5  -3   94.13    7.87
  -3   5  -3   95.52    7.07
  -3   5  -3   96.79    7.23
  -3   5  -3   91.39    7.32
  -3   5  -3   91.90    7.33
  -3   5  -3   96.48    7.52
  -3   5  -3   90.30    7.32
  -3   5  -3   85.92    7.04
  -3   5  -3   92.28    7.08
  -3   5  -3   87.95    7.29
  -3   5  -3   96.49    7.44
   3  -5   3   98.50    7.21
   3  -5   3   99.97    7.61
   3  -5   3   94.14    7.04
   3  -5   3  103.51    7.25
   3  -5   3   91.86    7.62
   3  -5   3   96.57    7.14
  -4   5  -3   10.76    1.16
  -4   5  -3   10.50    1.07
  -4   5  -3    9.41    1.09
  -4   5  -3   12.00    1.24
  -4   5  -3    9.22    1.00
  -4   5  -3    9.75    1.33
  -4   5  -3   11.01    1.17
  -4   5  -3   10.59    1.10
  -4   5  -3   10.47    1.08
  -4   5  -3    9.83    1.04
  -4   5  -3    9.90    1.13
  -4   5  -3   10.34    1.08
  -4   5  -3    9.56    1.11
  -4   5  -3    9.71    1.16
   4  -5   3    8.77    0.88
   4  -5   3   10.59    0.93
   4  -5   3   10.03    1.21
   4  -5   3    9.89    1.20
  -5   5  -3    7.69    0.93
  -5   5  -3    6.50    1.17
  -5   5  -3    7.22    1.00
  -5   5  -3    8.06    0.95
  -5   5  -3    6.48    0.87
  -5   5  -3    7.32    0.97
  -5   5  -3    8.77    0.90
  -5   5  -3    7.89    0.93
  -5   5  -3    6.46    0.94
  -5   5  -3    8.40    1.04
  -5   5  -3    7.58    0.88
  -5   5  -3    8.13    0.98
   5  -5   3    8.25    1.04
   5  -5   3    7.77    1.05
  -6   5  -3   55.34    5.16
  -6   5  -3   60.37    4.72
  -6   5  -3   65.28    4.50
  -6   5  -3   55.21    4.61
  -6   5  -3   57.46    4.45
  -6   5  -3   63.59    4.59
  -6   5  -3   54.06    4.41
  -6   5  -3   47.93    4.74
   6  -5   3   58.34    4.83
   6  -5   3   59.40    4.80
  -7   5  -3    1.91    0.53
  -7   5  -3    1.98    0.51
  -7   5  -3    2.40    0.94
  -7   5  -3    2.42    0.52
  -7   5  -3    1.63    0.54
  -7   5  -3    1.58    0.63
  -7   5  -3    1.68    0.57
   7  -5   3    1.31    0.63
  -8   5  -3    5.17    0.75
  -8   5  -3    5.68    0.85
  -8   5  -3    3.51    0.70
  -8   5  -3    2.98    0.64
   8  -5   3    4.28    0.85
   8   4  -3   18.06    2.19
  -8  -4   3   15.07    1.97
   7   4  -3   16.88    2.09
  -7  -4   3   22.18    2.25
  -7  -4   3   16.07    1.96
  -7  -4   3   14.46    1.84
   6   4  -3    5.09    1.15
   6   4  -3    2.84    0.61
   6   4  -3    3.82    1.04
   6   4  -3    4.26    0.88
  -6  -4   3    2.89    0.79
  -6  -4   3    3.98    0.85
  -6  -4   3    3.30    0.84
  -6  -4   3    3.82    0.94
  -6  -4   3    3.35    1.01
   5   4  -3    6.88    1.00
   5   4  -3    5.37    1.12
   5   4  -3    3.48    0.69
   5   4  -3    4.10    1.03
  -5  -4   3    6.18    0.92
  -5  -4   3    3.94    0.81
  -5  -4   3    6.16    1.06
  -5  -4   3    2.41    0.71
  -5  -4   3    5.30    0.87
  -5  -4   3    4.10    0.95
  -5  -4   3    5.54    0.90
  -5  -4   3    5.65    1.04
  -5  -4   3    5.42    0.98
   4   4  -3  122.49   10.95
   4   4  -3  154.45   11.00
   4   4  -3  148.34   11.48
   4   4  -3  143.19   10.91
   4   4  -3  170.55   11.59
   4   4  -3  117.37   11.40
   4   4  -3  149.17   11.17
  -4  -4   3  150.90   10.64
  -4  -4   3  138.80   11.39
  -4  -4   3  145.71   11.21
  -4  -4   3  148.25   11.10
  -4  -4   3  123.81   10.59
  -4  -4   3  165.23   10.75
  -4  -4   3  132.35   10.89
  -4  -4   3  129.47   11.03
  -4  -4   3  155.00   11.45
  -4  -4   3  146.67   11.05
  -4  -4   3  141.38   10.85
  -4  -4   3  140.18   10.61
  -4  -4   3  141.14   11.03
   3   4  -3    1.06    0.38
   3   4  -3    0.80    0.55
   3   4  -3    0.64    0.23
   3   4  -3    0.29    0.54
   3   4  -3    0.59    0.34
   3   4  -3    0.81    0.40
   3   4  -3    1.36    0.50
   3   4  -3    0.94    0.35
   3   4  -3    0.90    0.45
   3   4  -3    1.45    0.42
   3   4  -3    0.81    0.43
   3   4  -3    0.06    0.37
   3   4  -3    0.26    0.38
   3   4  -3    0.72    0.43
  -3  -4   3    0.46    0.48
  -3  -4   3   -0.24    0.30
  -3  -4   3    0.81    0.58
  -3  -4   3    1.78    0.61
  -3  -4   3    0.95    0.43
  -3  -4   3    0.22    0.37
  -3  -4   3    0.68    0.53
  -3  -4   3    0.44    0.44
  -3  -4   3    0.60    0.42
  -3  -4   3    0.95    0.49
  -3  -4   3    1.51    0.53
  -3  -4   3    0.82    0.50
  -3  -4   3    0.72    0.47
  -3  -4   3    1.33    0.57
  -3  -4   3    1.24    0.58
  -3  -4   3    1.63    0.58
   2   4  -3    1.96    0.57
   2   4  -3    2.44    0.48
   2   4  -3    2.23    0.54
   2   4  -3    2.73    0.56
   2   4  -3    2.27    0.62
   2   4  -3    2.22    0.57
   2   4  -3    2.69    0.58
   2   4  -3    1.63    0.63
   2   4  -3    2.54    0.56
   2   4  -3    2.11    0.60
   2   4  -3    1.42    0.59
   2   4  -3    3.89    0.56
   2   4  -3    2.13    0.44
   2   4  -3    2.24    0.54
   2   4  -3    2.25    0.48
   2   4  -3    2.04    0.59
   2   4  -3    2.03    0.51
   2   4  -3    2.26    0.50
  -2  -4   3    2.73    0.55
  -2  -4   3    2.11    0.55
  -2  -4   3    3.40    0.73
  -2  -4   3    1.58    0.56
  -2  -4   3    2.78    0.62
  -2  -4   3    3.22    0.63
  -2  -4   3    0.97    0.48
  -2  -4   3    2.56    0.64
  -2  -4   3    2.48    0.55
  -2  -4   3    2.15    0.64
  -2  -4   3    1.96    0.61
  -2  -4   3    2.27    0.60
  -2  -4   3    3.43    0.58
  -2  -4   3    2.60    0.64
   1   4  -3   69.18    5.49
   1   4  -3   69.01    5.46
   1   4  -3   75.41    5.69
   1   4  -3   68.79    5.40
   1   4  -3   66.20    5.23
   1   4  -3   70.27    5.79
   1   4  -3   72.22    5.29
   1   4  -3   73.97    5.71
   1   4  -3   68.77    5.23
   1   4  -3   72.91    5.47
   1   4  -3   72.14    5.27
   1   4  -3   67.24    5.70
   1   4  -3   77.65    5.53
   1   4  -3   66.70    5.23
   1   4  -3   68.47    5.57
   1   4  -3   65.17    5.52
  -1  -4   3   80.49    5.53
  -1  -4   3   68.80    5.46
  -1  -4   3   58.83    5.21
  -1  -4   3   77.60    5.47
  -1  -4   3   61.02    5.22
  -1  -4   3   67.45    5.46
  -1  -4   3   79.00    5.59
  -1  -4   3   64.24    5.22
  -1  -4   3   63.02    5.72
  -1  -4   3   72.75    5.79
  -1  -4   3   71.37    5.70
  -1  -4   3   62.95    5.26
  -1  -4   3   65.21    5.36
  -1  -4   3   65.44    5.64
   0   4  -3  123.08    8.22
   0   4  -3   93.07    8.01
   0   4  -3  105.95    8.57
   0   4  -3  104.27    8.03
   0   4  -3  100.02    8.29
   0   4  -3   97.46    8.76
   0   4  -3  119.83    8.63
   0   4  -3  102.63    8.26
   0   4  -3  115.93    8.02
   0   4  -3  108.49    8.30
   0   4  -3  104.77    8.48
   0   4  -3  124.20    8.37
   0   4  -3   98.71    7.99
   0   4  -3   97.47    8.18
   0  -4   3  101.25    8.28
   0  -4   3  110.56    8.58
   0  -4   3  126.31    8.00
   0  -4   3  117.00    8.30
   0  -4   3  126.73    8.02
   0  -4   3  100.19    8.40
   0  -4   3   90.81    8.25
   0  -4   3  123.70    8.83
   0  -4   3  101.31    8.58
   0  -4   3   98.19    8.65
   0  -4   3  102.66    8.28
   0  -4   3  102.73    8.17
   0  -4   3  112.24    8.01
   0  -4   3  111.89    8.62
   0  -4   3  121.87    8.04
   0  -4   3  100.45    7.97
  -1   4  -3    3.95    0.66
  -1   4  -3    3.82    0.62
  -1   4  -3    3.02    0.64
  -1   4  -3    3.18    0.58
  -1   4  -3    4.59    0.74
  -1   4  -3    5.55    0.67
  -1   4  -3    3.75    0.60
  -1   4  -3    4.17    0.68
  -1   4  -3    4.90    0.72
  -1   4  -3    5.17    0.72
  -1   4  -3    4.40    0.67
  -1   4  -3    4.54    0.73
  -1   4  -3    3.72    0.60
  -1   4  -3    5.23    0.65
  -1   4  -3    5.19    0.64
  -1   4  -3    4.27    0.71
  -1   4  -3    4.68    0.66
  -1   4  -3    3.50    0.57
   1  -4   3    4.08    0.46
   1  -4   3    4.33    0.49
   1  -4   3    4.49    0.67
   1  -4   3    3.97    0.59
   1  -4   3    4.99    0.58
   1  -4   3    2.91    0.64
   1  -4   3    4.68    0.58
   1  -4   3    2.98    0.69
   1  -4   3    3.67    0.62
   1  -4   3    4.43    0.66
   1  -4   3    3.72    0.72
   1  -4   3    3.01    0.56
   1  -4   3    3.70    0.56
   1  -4   3    4.09    0.62
  -2   4  -3    9.14    0.98
  -2   4  -3    9.42    1.01
  -2   4  -3    9.07    0.94
  -2   4  -3    7.05    0.94
  -2   4  -3    8.94    0.91
  -2   4  -3    7.19    0.84
  -2   4  -3    7.96    0.96
  -2   4  -3    8.13    0.88
  -2   4  -3    7.12    1.03
  -2   4  -3    8.24    0.94
  -2   4  -3    7.37    0.99
  -2   4  -3    9.91    0.99
  -2   4  -3    6.94    0.88
  -2   4  -3    9.57    1.03
  -2   4  -3    8.90    0.91
  -2   4  -3    7.94    0.82
  -2   4  -3    7.05    0.91
   2  -4   3    8.46    0.71
   2  -4   3    8.80    0.70
   2  -4   3    7.50    1.00
   2  -4   3    8.63    0.81
   2  -4   3    8.06    0.83
   2  -4   3    8.69    0.88
   2  -4   3    7.28    1.01
   2  -4   3    8.79    0.91
   2  -4   3    8.70    0.78
   2  -4   3    7.51    0.84
   2  -4   3    7.40    0.87
   2  -4   3    7.94    1.03
  -3   4  -3  279.94   21.62
  -3   4  -3  275.09   22.11
  -3   4  -3  327.33   21.73
  -3   4  -3  298.16   23.71
  -3   4  -3  307.02   21.69
  -3   4  -3  298.48   21.68
  -3   4  -3  299.47   22.72
  -3   4  -3  318.64   23.10
  -3   4  -3  337.67   22.36
  -3   4  -3  332.73   23.13
  -3   4  -3  312.66   22.36
  -3   4  -3  313.93   22.38
  -3   4  -3  292.71   22.11
  -3   4  -3  282.58   23.07
  -3   4  -3  269.13   22.31
   3  -4   3  278.67   22.23
   3  -4   3  269.48   22.23
   3  -4   3  298.59   23.13
   3  -4   3  328.36   23.18
   3  -4   3  302.52   21.99
   3  -4   3  284.11   22.19
   3  -4   3  273.25   22.17
  -4   4  -3    1.55    0.41
  -4   4  -3    2.08    0.61
  -4   4  -3    1.99    0.45
  -4   4  -3    1.29    0.47
  -4   4  -3    1.94    0.42
  -4   4  -3    1.50    0.41
  -4   4  -3    1.75    0.48
  -4   4  -3    2.02    0.48
  -4   4  -3    2.00    0.45
  -4   4  -3    1.44    0.40
  -4   4  -3    0.91    0.37
  -4   4  -3    1.64    0.45
  -4   4  -3    1.37    0.41
  -4   4  -3    2.22    0.53
   4  -4   3    1.62    0.28
   4  -4   3    1.07    0.49
   4  -4   3    1.02    0.48
   4  -4   3    1.59    0.29
  -5   4  -3   23.37    1.99
  -5   4  -3   24.16    1.98
  -5   4  -3   21.80    2.17
  -5   4  -3   26.91    2.17
  -5   4  -3   24.47    2.12
  -5   4  -3   23.52    2.06
  -5   4  -3   25.32    2.08
  -5   4  -3   23.92    2.13
  -5   4  -3   23.15    1.98
  -5   4  -3   24.48    2.08
  -5   4  -3   24.33    2.43
  -5   4  -3   26.51    2.13
  -5   4  -3   20.55    2.16
   5  -4   3   21.86    2.18
   5  -4   3   26.57    2.23
  -6   4  -3   59.86    4.47
  -6   4  -3   52.66    4.36
  -6   4  -3   54.83    4.31
  -6   4  -3   54.52    4.17
  -6   4  -3   53.89    4.20
  -6   4  -3   49.15    4.51
  -6   4  -3   51.96    4.52
  -6   4  -3   56.47    4.22
  -6   4  -3   60.13    4.41
  -6   4  -3   48.85    4.83
   6  -4   3   56.34    4.53
  -7   4  -3   66.65    5.33
  -7   4  -3   67.12    5.31
  -7   4  -3   67.26    5.30
  -7   4  -3   71.64    6.22
  -7   4  -3   73.52    5.57
  -7   4  -3   73.18    5.36
  -7   4  -3   70.43    5.46
  -7   4  -3   64.51    5.75
   7  -4   3   75.42    5.74
  -8   4  -3    4.35    0.74
  -8   4  -3    5.18    0.83
  -8   4  -3    4.72    0.75
   8  -4   3    4.06    0.80
   8  -4   3    5.08    0.84
  -9   4  -3    0.41    0.56
   8   3  -3   17.27    2.03
  -8  -3   3   16.65    1.82
  -8  -3   3   16.40    1.83
  -8  -3   3   16.69    1.90
   7   3  -3   62.10    5.37
   7   3  -3   66.29    5.41
  -7  -3   3   60.18    5.04
  -7  -3   3   72.66    5.35
  -7  -3   3   54.44    5.10
  -7  -3   3   56.35    4.90
  -7  -3   3   60.19    5.32
  -7  -3   3   62.27    4.92
   6   3  -3    5.96    0.67
   6   3  -3    7.77    1.22
   6   3  -3    5.31    0.90
   6   3  -3    7.33    1.18
  -6  -3   3    6.11    1.07
  -6  -3   3    6.77    0.90
  -6  -3   3    7.54    1.09
  -6  -3   3    4.60    0.86
  -6  -3   3    7.63    1.09
  -6  -3   3    4.98    1.02
  -6  -3   3    6.57    0.97
  -6  -3   3    4.38    0.87
  -6  -3   3    7.60    0.97
   5   3  -3   21.31    1.76
   5   3  -3   19.76    1.82
   5   3  -3   17.25    1.71
   5   3  -3   19.74    2.10
   5   3  -3   18.72    1.69
   5   3  -3   19.24    2.05
   5   3  -3   16.85    1.88
  -5  -3   3   16.79    1.77
  -5  -3   3   22.11    1.81
  -5  -3   3   21.42    1.86
  -5  -3   3   22.18    1.99
  -5  -3   3   20.24    1.91
  -5  -3   3   18.57    1.90
  -5  -3   3   21.25    1.78
  -5  -3   3   16.82    1.73
  -5  -3   3   16.86    1.96
  -5  -3   3   20.54    1.97
  -5  -3   3   18.70    1.93
   4   3  -3  145.57    9.87
   4   3  -3  150.01    9.88
   4   3  -3  125.32   10.35
   4   3  -3  117.41   10.29
   4   3  -3  121.66    9.85
   4   3  -3  126.24   10.18
   4   3  -3  132.06    9.67
   4   3  -3  134.04   10.05
   4   3  -3  143.85   10.39
  -4  -3   3  119.86    9.96
  -4  -3   3  118.89   10.49
  -4  -3   3  117.85    9.53
  -4  -3   3  131.44    9.99
  -4  -3   3  117.34   10.26
  -4  -3   3  123.78    9.92
  -4  -3   3  126.03    9.85
  -4  -3   3  141.91    9.60
  -4  -3   3  141.44    9.66
  -4  -3   3  122.63   10.06
  -4  -3   3  130.45    9.96
  -4  -3   3  117.01    9.54
  -4  -3   3  130.41   10.30
  -4  -3   3  132.15    9.80
   3   3  -3   18.35    1.47
   3   3  -3   18.60    1.43
   3   3  -3   14.80    1.53
   3   3  -3   19.05    1.64
   3   3  -3   18.13    1.71
   3   3  -3   16.12    1.56
   3   3  -3   16.40    1.55
   3   3  -3   17.48    1.41
   3   3  -3   19.91    1.76
   3   3  -3   17.60    1.78
   3   3  -3   17.01    1.65
   3   3  -3   19.65    1.64
   3   3  -3   13.66    1.71
  -3  -3   3   17.52    1.66
  -3  -3   3   17.22    1.60
  -3  -3   3   18.44    1.80
  -3  -3   3   12.13    1.62
  -3  -3   3   16.94    1.58
  -3  -3   3   19.70    1.70
  -3  -3   3   20.94    1.82
  -3  -3   3   17.87    1.77
  -3  -3   3   17.04    1.75
  -3  -3   3   18.19    1.66
  -3  -3   3   17.60    1.78
  -3  -3   3   18.59    1.69
  -3  -3   3   19.81    1.57
  -3  -3   3   16.89    1.54
  -3  -3   3   18.43    1.59
  -3  -3   3   14.16    1.68
   2   3  -3   48.97    3.54
   2   3  -3   39.24    3.61
   2   3  -3   37.08    3.35
   2   3  -3   47.53    3.63
   2   3  -3   38.71    3.25
   2   3  -3   43.16    3.24
   2   3  -3   47.61    3.28
   2   3  -3   45.32    3.48
   2   3  -3   41.11    3.61
   2   3  -3   44.27    3.63
   2   3  -3   45.57    3.47
   2   3  -3   43.44    3.44
   2   3  -3   37.72    3.44
   2   3  -3   42.22    3.63
   2   3  -3   38.20    3.20
   2   3  -3   48.04    3.30
   2   3  -3   40.86    3.40
  -2  -3   3   38.78    3.58
  -2  -3   3   42.08    3.49
  -2  -3   3   44.65    3.45
  -2  -3   3   41.62    3.34
  -2  -3   3   44.69    3.31
  -2  -3   3   50.63    3.51
  -2  -3   3   49.61    3.42
  -2  -3   3   43.73    3.65
  -2  -3   3   43.87    3.50
  -2  -3   3   42.28    3.50
  -2  -3   3   43.09    3.62
  -2  -3   3   46.21    3.68
  -2  -3   3   36.37    3.28
  -2  -3   3   38.46    3.43
  -2  -3   3   33.60    3.28
  -2  -3   3   40.57    3.61
   1   3  -3    2.79    0.56
   1   3  -3    4.24    0.75
   1   3  -3    3.17    0.63
   1   3  -3    3.59    0.67
   1   3  -3    4.18    0.62
   1   3  -3    3.54    0.57
   1   3  -3    3.14    0.64
   1   3  -3    3.77    0.61
   1   3  -3    3.64    0.70
   1   3  -3    4.05    0.54
   1   3  -3    3.21    0.63
   1   3  -3    3.26    0.63
   1   3  -3    4.52    0.64
   1   3  -3    4.17    0.58
   1   3  -3    5.07    0.66
   1   3  -3    5.47    0.62
   1   3  -3    3.36    0.56
  -1  -3   3    3.29    0.61
  -1  -3   3    3.90    0.62
  -1  -3   3    3.89    0.69
  -1  -3   3    3.90    0.68
  -1  -3   3    3.52    0.61
  -1  -3   3    3.49    0.57
  -1  -3   3    4.68    0.61
  -1  -3   3    4.68    0.65
  -1  -3   3    3.52    0.56
  -1  -3   3    2.46    0.55
  -1  -3   3    3.09    0.57
  -1  -3   3    3.17    0.62
  -1  -3   3    4.07    0.64
  -1  -3   3    3.92    0.58
   0   3  -3  294.63   21.62
   0   3  -3  272.45   21.40
   0   3  -3  309.37   20.97
   0   3  -3  276.11   22.37
   0   3  -3  275.02   22.84
   0   3  -3  312.29   22.18
   0   3  -3  299.10   21.62
   0   3  -3  298.14   22.33
   0   3  -3  280.01   21.61
   0   3  -3  294.81   20.95
   0   3  -3  288.14   21.40
   0   3  -3  285.84   20.98
   0   3  -3  276.90   21.64
   0   3  -3  278.57   21.07
   0  -3   3  290.51   21.65
   0  -3   3  264.15   20.95
   0  -3   3  319.20   22.64
   0  -3   3  282.03   21.39
   0  -3   3  308.38   21.99
   0  -3   3  321.18   21.43
   0  -3   3  284.49   20.98
   0  -3   3  281.18   22.83
   0  -3   3  268.57   21.61
   0  -3   3  275.43   22.37
   0  -3   3  290.63   21.63
   0  -3   3  241.65   22.30
   0  -3   3  302.77   21.06
   0  -3   3  324.92   20.95
   0  -3   3  319.04   22.40
   0  -3   3  268.22   21.59
  -1   3  -3    1.00    0.36
  -1   3  -3    0.96    0.38
  -1   3  -3   -0.20    0.35
  -1   3  -3    0.91    0.34
  -1   3  -3    0.64    0.42
  -1   3  -3    1.04    0.48
  -1   3  -3    1.33    0.46
  -1   3  -3    0.94    0.38
  -1   3  -3    1.11    0.37
  -1   3  -3    1.12    0.35
  -1   3  -3    0.56    0.40
  -1   3  -3    0.48    0.31
  -1   3  -3    1.22    0.42
  -1   3  -3    0.83    0.45
  -1   3  -3    0.84    0.41
  -1   3  -3    0.91    0.38
  -1   3  -3    0.87    0.37
  -1   3  -3    0.93    0.37
   1  -3   3    0.62    0.35
   1  -3   3    0.87    0.39
   1  -3   3    1.47    0.36
   1  -3   3    0.51    0.38
   1  -3   3    1.23    0.31
   1  -3   3    1.24    0.33
   1  -3   3    0.56    0.33
   1  -3   3    0.89    0.34
   1  -3   3    0.54    0.35
   1  -3   3    1.42    0.29
   1  -3   3    0.99    0.38
   1  -3   3    0.25    0.46
   1  -3   3    0.38    0.38
   1  -3   3    1.73    0.40
  -2   3  -3   72.75    5.45
  -2   3  -3   77.18    5.85
  -2   3  -3   81.04    5.44
  -2   3  -3   66.59    5.61
  -2   3  -3   68.59    5.83
  -2   3  -3   62.82    5.98
  -2   3  -3   68.77    5.64
  -2   3  -3   65.25    5.53
  -2   3  -3   72.93    5.64
  -2   3  -3   86.96    5.88
  -2   3  -3   66.75    5.43
  -2   3  -3   65.32    5.55
  -2   3  -3   76.16    5.42
  -2   3  -3   77.23    5.78
  -2   3  -3   79.82    5.74
  -2   3  -3   78.84    5.85
  -2   3  -3   64.48    5.60
   2  -3   3   67.63    6.00
   2  -3   3   82.98    5.59
   2  -3   3   73.63    5.60
   2  -3   3   78.41    5.31
   2  -3   3   74.19    5.85
   2  -3   3   61.15    5.36
   2  -3   3   76.49    5.51
   2  -3   3   67.47    5.64
   2  -3   3   67.71    5.72
   2  -3   3   77.30    5.89
   2  -3   3   85.10    5.39
   2  -3   3   72.11    5.32
  -3   3  -3   88.64    6.96
  -3   3  -3  101.84    7.23
  -3   3  -3   99.14    6.98
  -3   3  -3   90.11    6.87
  -3   3  -3   88.13    7.13
  -3   3  -3   87.19    6.96
  -3   3  -3   76.41    7.17
  -3   3  -3   86.39    6.71
  -3   3  -3   94.53    6.70
  -3   3  -3   80.93    7.18
  -3   3  -3   82.35    7.44
  -3   3  -3   85.63    6.92
  -3   3  -3   95.53    7.21
  -3   3  -3   92.13    7.07
  -3   3  -3   89.58    6.73
  -3   3  -3   84.84    6.86
  -3   3  -3   98.30    6.69
   3  -3   3   90.15    7.23
   3  -3   3   88.22    6.82
   3  -3   3   99.82    6.91
   3  -3   3  108.37    6.91
   3  -3   3   82.87    6.75
   3  -3   3   99.43    7.25
  -4   3  -3  124.99    9.47
  -4   3  -3  142.32   10.04
  -4   3  -3  128.76   10.49
  -4   3  -3  126.57    9.46
  -4   3  -3  135.49   10.14
  -4   3  -3  137.83    9.83
  -4   3  -3  136.27   10.12
  -4   3  -3  127.76    9.68
  -4   3  -3  121.89    9.93
  -4   3  -3  112.86    9.41
  -4   3  -3  138.31    9.80
  -4   3  -3  122.99    9.77
  -4   3  -3  128.82    9.80
  -4   3  -3  134.76    9.67
   4  -3   3  125.47    9.63
   4  -3   3  132.06   10.17
   4  -3   3  131.44    9.64
   4  -3   3  114.60   10.12
  -5   3  -3    7.57    0.84
  -5   3  -3    7.77    0.90
  -5   3  -3    7.92    0.96
  -5   3  -3    8.73    0.94
  -5   3  -3   10.41    0.99
  -5   3  -3    6.49    0.93
  -5   3  -3    8.55    0.88
  -5   3  -3    7.37    0.90
  -5   3  -3    8.89    0.88
  -5   3  -3    8.18    0.87
  -5   3  -3   10.60    1.03
  -5   3  -3    7.42    0.93
  -5   3  -3    7.66    1.16
  -5   3  -3    8.48    0.94
   5  -3   3    8.05    1.04
  -6   3  -3    1.30    0.40
  -6   3  -3    0.29    0.43
  -6   3  -3    0.57    0.36
  -6   3  -3    0.33    0.46
  -6   3  -3    0.93    0.45
  -6   3  -3    1.15    0.44
  -6   3  -3    0.55    0.58
  -6   3  -3    0.24    0.36
  -6   3  -3    0.75    0.36
  -6   3  -3    0.90    0.40
   6  -3   3    0.74    0.52
  -7   3  -3  109.96    8.23
  -7   3  -3  117.41    7.99
  -7   3  -3   91.91    8.45
  -7   3  -3  106.42    9.00
  -7   3  -3  105.43    7.87
  -7   3  -3  103.03    7.89
  -7   3  -3  108.62    8.12
  -7   3  -3  110.76    8.35
   7  -3   3   99.68    8.49
  -8   3  -3    7.72    0.94
  -8   3  -3    7.42    0.99
  -8   3  -3    4.97    0.84
   8  -3   3    5.67    1.00
   8  -3   3    4.48    0.92
  -9   3  -3    5.39    1.00
   9   2  -3    5.56    1.20
  -9  -2   3    2.79    0.92
   8   2  -3   -0.01    0.64
   8   2  -3    1.21    0.61
  -8  -2   3    0.10    0.53
  -8  -2   3    0.19    0.60
  -8  -2   3    0.49    0.54
  -8  -2   3    0.57    0.57
   7   2  -3  122.65   10.51
   7   2  -3  136.68   10.57
  -7  -2   3  152.01   10.40
  -7  -2   3  121.68   10.01
  -7  -2   3  130.27    9.80
  -7  -2   3  126.94    9.76
  -7  -2   3  133.54    9.76
  -7  -2   3  112.56   10.46
  -7  -2   3  127.76   10.19
  -7  -2   3  148.07    9.85
   6   2  -3    4.69    0.74
   6   2  -3    6.24    1.02
   6   2  -3    6.14    0.97
  -6  -2   3    4.95    0.88
  -6  -2   3    5.83    0.86
  -6  -2   3    5.60    0.94
  -6  -2   3    4.49    0.72
  -6  -2   3    5.80    0.83
  -6  -2   3    4.84    0.73
  -6  -2   3    7.05    0.82
  -6  -2   3    6.21    0.80
  -6  -2   3    6.29    0.97
  -6  -2   3    6.71    0.90
   5   2  -3   66.64    4.90
   5   2  -3   61.93    5.33
   5   2  -3   63.83    5.27
   5   2  -3   61.02    4.90
   5   2  -3   65.34    5.38
   5   2  -3   62.96    4.97
   5   2  -3   60.17    4.97
   5   2  -3   69.00    5.11
  -5  -2   3   57.90    5.13
  -5  -2   3   66.29    4.87
  -5  -2   3   66.35    5.02
  -5  -2   3   73.12    5.18
  -5  -2   3   63.04    4.90
  -5  -2   3   59.84    5.10
  -5  -2   3   70.10    5.09
  -5  -2   3   67.71    5.17
  -5  -2   3   57.65    5.28
  -5  -2   3   66.40    4.92
  -5  -2   3   71.28    5.48
  -5  -2   3   56.88    4.86
  -5  -2   3   66.72    5.14
   4   2  -3  109.97    7.79
   4   2  -3   96.64    7.45
   4   2  -3   98.24    7.72
   4   2  -3   94.10    7.29
   4   2  -3  100.92    7.14
   4   2  -3  105.44    7.49
   4   2  -3  109.15    7.75
   4   2  -3   86.38    7.30
   4   2  -3   94.31    7.56
  -4  -2   3   82.07    7.41
  -4  -2   3   92.10    7.45
  -4  -2   3  102.86    7.68
  -4  -2   3  105.27    7.46
  -4  -2   3  100.34    7.13
  -4  -2   3   96.12    7.36
  -4  -2   3   86.19    7.28
  -4  -2   3   92.68    7.10
  -4  -2   3   86.41    7.15
  -4  -2   3   86.05    7.66
  -4  -2   3   91.52    7.14
  -4  -2   3   90.70    7.82
  -4  -2   3  112.17    7.47
  -4  -2   3   97.01    7.50
   3   2  -3  179.10   13.51
   3   2  -3  204.86   13.39
   3   2  -3  197.41   13.93
   3   2  -3  167.02   13.50
   3   2  -3  161.88   13.78
   3   2  -3  161.21   13.66
   3   2  -3  153.52   13.78
   3   2  -3  175.01   14.03
   3   2  -3  196.51   13.20
   3   2  -3  200.74   13.39
   3   2  -3  208.78   13.94
  -3  -2   3  173.14   14.16
  -3  -2   3  182.25   13.44
  -3  -2   3  151.84   12.96
  -3  -2   3  177.03   13.91
  -3  -2   3  166.33   12.94
  -3  -2   3  182.04   13.62
  -3  -2   3  155.16   13.00
  -3  -2   3  172.94   13.47
  -3  -2   3  174.42   13.40
  -3  -2   3  173.54   13.45
  -3  -2   3  199.86   13.91
  -3  -2   3  157.78   13.23
  -3  -2   3  193.32   13.89
  -3  -2   3  189.81   13.32
  -3  -2   3  167.89   14.04
  -3  -2   3  193.50   12.99
   2   2  -3   47.75    3.92
   2   2  -3   56.45    4.18
   2   2  -3   50.06    4.15
   2   2  -3   46.73    3.94
   2   2  -3   51.55    3.78
   2   2  -3   58.93    3.95
   2   2  -3   49.23    3.73
   2   2  -3   48.51    4.10
   2   2  -3   54.05    4.03
   2   2  -3   57.39    3.98
   2   2  -3   50.01    3.74
   2   2  -3   49.01    3.76
   2   2  -3   46.83    3.95
   2   2  -3   46.99    4.11
   2   2  -3   48.10    4.13
  -2  -2   3   52.72    3.95
  -2  -2   3   48.26    4.00
  -2  -2   3   49.42    3.80
  -2  -2   3   54.94    4.02
  -2  -2   3   48.48    3.80
  -2  -2   3   55.15    3.97
  -2  -2   3   45.19    4.14
  -2  -2   3   54.27    4.00
  -2  -2   3   57.62    3.91
  -2  -2   3   44.22    3.81
  -2  -2   3   51.68    4.13
  -2  -2   3   49.51    3.84
  -2  -2   3   53.10    4.13
  -2  -2   3   45.16    3.94
  -2  -2   3   45.05    4.09
  -2  -2   3   43.42    4.13
   1   2  -3   48.63    4.16
   1   2  -3   47.92    4.00
   1   2  -3   62.45    4.35
   1   2  -3   51.38    4.11
   1   2  -3   60.75    4.17
   1   2  -3   55.57    4.01
   1   2  -3   52.64    4.03
   1   2  -3   57.86    4.01
   1   2  -3   44.57    4.30
   1   2  -3   62.98    4.41
   1   2  -3   54.93    4.18
   1   2  -3   47.65    3.97
   1   2  -3   49.19    4.23
   1   2  -3   57.22    4.31
   1   2  -3   52.95    4.37
   1   2  -3   45.65    4.30
   1   2  -3   53.06    4.21
  -1  -2   3   55.41    4.18
  -1  -2   3   51.76    4.32
  -1  -2   3   53.49    4.18
  -1  -2   3   60.72    4.34
  -1  -2   3   57.79    4.37
  -1  -2   3   63.82    4.26
  -1  -2   3   58.08    4.34
  -1  -2   3   47.26    3.99
  -1  -2   3   49.40    4.15
  -1  -2   3   51.14    4.11
  -1  -2   3   45.33    4.07
  -1  -2   3   51.90    4.16
  -1  -2   3   52.51    4.03
  -1  -2   3   56.80    4.37
   0   2  -3  205.72   16.48
   0   2  -3  236.57   16.00
   0   2  -3  231.48   15.56
   0   2  -3  184.77   15.93
   0   2  -3  221.40   15.81
   0   2  -3  221.21   16.85
   0   2  -3  229.27   15.98
   0   2  -3  213.40   16.51
   0   2  -3  206.99   15.47
   0   2  -3  219.83   16.49
   0   2  -3  223.66   15.46
   0   2  -3  207.06   15.44
   0   2  -3  195.73   15.93
   0   2  -3  237.35   15.81
   0  -2   3  202.12   16.21
   0  -2   3  210.05   15.95
   0  -2   3  191.22   15.93
   0  -2   3  185.07   16.45
   0  -2   3  238.96   16.55
   0  -2   3  204.59   15.79
   0  -2   3  213.53   16.54
   0  -2   3  203.69   15.97
   0  -2   3  226.07   15.49
   0  -2   3  203.40   15.44
   0  -2   3  248.66   15.50
   0  -2   3  217.06   15.54
   0  -2   3  198.24   16.82
   0  -2   3  198.67   15.94
  -1   2  -3   16.67    1.54
  -1   2  -3   20.15    1.52
  -1   2  -3   17.85    1.58
  -1   2  -3   18.68    1.59
  -1   2  -3   19.13    1.55
  -1   2  -3   17.70    1.55
  -1   2  -3   18.26    1.60
  -1   2  -3   18.02    1.61
  -1   2  -3   19.33    1.65
  -1   2  -3   16.00    1.63
  -1   2  -3   16.46    1.65
  -1   2  -3   16.66    1.56
  -1   2  -3   20.89    1.50
  -1   2  -3   19.63    1.52
  -1   2  -3   17.30    1.64
  -1   2  -3   20.67    1.67
  -1   2  -3   18.47    1.50
   1  -2   3   16.98    1.65
   1  -2   3   21.88    1.50
   1  -2   3   16.60    1.59
   1  -2   3   15.69    1.53
   1  -2   3   16.40    1.56
   1  -2   3   19.71    1.67
   1  -2   3   16.01    1.54
   1  -2   3   20.01    1.48
   1  -2   3   19.72    1.54
   1  -2   3   16.96    1.52
   1  -2   3   16.10    1.48
   1  -2   3   21.63    1.58
   1  -2   3   18.02    1.66
  -2   2  -3  106.63    7.61
  -2   2  -3  103.70    7.61
  -2   2  -3   93.37    8.09
  -2   2  -3  107.21    7.38
  -2   2  -3   91.90    7.61
  -2   2  -3  118.19    7.77
  -2   2  -3   92.20    7.35
  -2   2  -3  107.62    7.38
  -2   2  -3  104.24    7.54
  -2   2  -3  104.37    7.64
  -2   2  -3   98.07    7.90
  -2   2  -3  105.54    7.87
  -2   2  -3  108.83    7.38
  -2   2  -3  107.02    7.92
  -2   2  -3  103.27    7.53
  -2   2  -3   99.08    7.79
  -2   2  -3   99.86    7.88
   2  -2   3   88.07    7.89
   2  -2   3   96.37    7.32
   2  -2   3   96.46    7.27
   2  -2   3   94.44    7.27
   2  -2   3  100.11    7.78
   2  -2   3   95.52    7.59
   2  -2   3  108.62    7.93
   2  -2   3   90.02    7.54
   2  -2   3   95.21    7.32
   2  -2   3   93.98    7.66
  -3   2  -3    7.71    0.83
  -3   2  -3    8.09    0.91
  -3   2  -3    6.81    0.90
  -3   2  -3    9.06    0.87
  -3   2  -3    8.39    0.89
  -3   2  -3    7.38    0.85
  -3   2  -3    9.95    0.87
  -3   2  -3    6.86    0.84
  -3   2  -3    8.02    0.88
  -3   2  -3    8.21    0.82
  -3   2  -3    8.88    0.90
  -3   2  -3    8.72    0.78
  -3   2  -3    9.24    0.92
  -3   2  -3    8.55    0.95
  -3   2  -3    7.12    1.00
  -3   2  -3   12.33    1.05
   3  -2   3    7.61    0.75
   3  -2   3    9.78    0.86
   3  -2   3    7.36    0.94
   3  -2   3    8.12    0.77
   3  -2   3    7.43    0.95
   3  -2   3    8.79    0.84
  -4   2  -3  206.45   15.48
  -4   2  -3  222.75   16.02
  -4   2  -3  179.99   15.28
  -4   2  -3  215.04   16.01
  -4   2  -3  210.70   15.71
  -4   2  -3  189.81   15.29
  -4   2  -3  180.36   16.44
  -4   2  -3  199.87   14.95
  -4   2  -3  207.45   15.47
  -4   2  -3  219.31   15.00
  -4   2  -3  215.56   14.94
  -4   2  -3  220.21   15.00
  -4   2  -3  198.92   15.85
  -4   2  -3  220.07   15.47
  -4   2  -3  209.45   15.01
   4  -2   3  224.28   16.06
   4  -2   3  179.93   15.33
   4  -2   3  210.59   15.71
   4  -2   3  202.12   15.33
  -5   2  -3    0.80    0.35
  -5   2  -3    1.05    0.41
  -5   2  -3    1.68    0.40
  -5   2  -3    0.85    0.37
  -5   2  -3    1.32    0.50
  -5   2  -3    1.57    0.44
  -5   2  -3    1.22    0.40
  -5   2  -3    0.80    0.40
  -5   2  -3    1.49    0.46
  -5   2  -3    1.16    0.44
  -5   2  -3    1.42    0.42
   5  -2   3    1.61    0.55
  -6   2  -3    5.13    0.89
  -6   2  -3    8.07    0.96
  -6   2  -3    7.14    0.93
  -6   2  -3    7.68    0.84
  -6   2  -3    7.81    0.91
  -6   2  -3    6.55    0.87
  -6   2  -3    6.03    0.84
  -6   2  -3    7.50    0.88
   6  -2   3    8.90    1.06
  -7   2  -3   50.28    4.00
  -7   2  -3   48.97    3.93
  -7   2  -3   49.85    3.88
  -7   2  -3   48.82    4.04
  -7   2  -3   52.62    4.17
  -7   2  -3   51.01    3.91
  -7   2  -3   47.20    4.20
   7  -2   3   45.06    4.21
   7  -2   3   49.91    4.24
  -8   2  -3   14.54    1.57
  -8   2  -3   15.49    1.59
   8  -2   3   15.93    1.75
   8  -2   3   14.60    1.72
  -9   2  -3    3.33    0.89
   9  -2   3    5.84    1.00
   9   1  -3    2.83    0.94
  -9  -1   3    5.13    0.94
  -9  -1   3    4.73    0.88
   8   1  -3    9.20    1.24
   8   1  -3    9.39    1.20
  -8  -1   3    9.48    1.08
  -8  -1   3    9.59    1.21
  -8  -1   3    7.65    1.21
  -8  -1   3    7.92    1.09
  -8  -1   3    8.78    1.05
  -8  -1   3    7.29    1.00
   7   1  -3   56.20    4.30
   7   1  -3   47.54    4.20
  -7  -1   3   51.26    3.90
  -7  -1   3   46.87    3.83
  -7  -1   3   55.92    4.10
  -7  -1   3   48.97    4.10
  -7  -1   3   48.89    3.90
  -7  -1   3   47.56    4.00
  -7  -1   3   44.94    4.23
  -7  -1   3   49.19    3.83
  -7  -1   3   52.96    4.16
   6   1  -3  101.56    8.29
   6   1  -3  107.22    8.36
  -6  -1   3  104.80    7.66
  -6  -1   3  114.33    7.91
  -6  -1   3   89.96    8.00
  -6  -1   3  103.26    8.11
  -6  -1   3  107.26    7.93
  -6  -1   3  103.62    7.92
  -6  -1   3  103.11    8.02
  -6  -1   3   99.08    7.70
  -6  -1   3  101.66    7.64
  -6  -1   3  109.80    8.10
  -6  -1   3   96.24    7.70
  -6  -1   3  110.84    8.00
  -6  -1   3   90.23    8.27
  -6  -1   3  106.97    8.03
  -6  -1   3  121.69    8.62
   5   1  -3    1.17    0.47
   5   1  -3    1.57    0.56
   5   1  -3    1.23    0.35
  -5  -1   3    1.50    0.51
  -5  -1   3    1.18    0.36
  -5  -1   3    1.59    0.44
  -5  -1   3    1.05    0.33
  -5  -1   3    1.39    0.34
  -5  -1   3    1.55    0.41
  -5  -1   3    1.15    0.47
  -5  -1   3    1.28    0.33
  -5  -1   3    1.81    0.41
  -5  -1   3    1.05    0.38
  -5  -1   3    1.64    0.32
  -5  -1   3    0.64    0.45
  -5  -1   3    2.75    0.46
   4   1  -3    0.57    0.22
   4   1  -3    0.85    0.18
   4   1  -3    0.44    0.28
   4   1  -3    0.96    0.43
   4   1  -3    0.87    0.19
   4   1  -3    0.81    0.23
   4   1  -3    0.52    0.44
  -4  -1   3    0.45    0.24
  -4  -1   3    0.57    0.28
  -4  -1   3    0.49    0.30
  -4  -1   3    0.79    0.29
  -4  -1   3    0.97    0.30
  -4  -1   3    0.52    0.38
  -4  -1   3    0.85    0.37
  -4  -1   3    1.01    0.25
  -4  -1   3    0.62    0.32
  -4  -1   3    0.48    0.35
  -4  -1   3    0.38    0.26
  -4  -1   3    1.36    0.40
  -4  -1   3    0.91    0.36
  -4  -1   3    0.89    0.32
   3   1  -3  206.47   17.43
   3   1  -3  237.21   17.45
   3   1  -3  236.71   18.04
   3   1  -3  238.56   17.44
   3   1  -3  262.52   18.05
   3   1  -3  219.72   17.87
   3   1  -3  248.04   18.16
   3   1  -3  243.11   17.24
   3   1  -3  230.12   18.32
   3   1  -3  242.99   17.89
   3   1  -3  210.95   18.11
  -3  -1   3  259.74   17.80
  -3  -1   3  243.74   17.37
  -3  -1   3  247.76   17.33
  -3  -1   3  260.31   17.02
  -3  -1   3  238.36   16.94
  -3  -1   3  264.60   18.15
  -3  -1   3  222.33   16.96
  -3  -1   3  205.06   17.48
  -3  -1   3  208.30   18.08
  -3  -1   3  226.62   17.53
  -3  -1   3  225.45   17.52
  -3  -1   3  224.05   17.56
  -3  -1   3  230.46   18.48
  -3  -1   3  229.90   16.93
   2   1  -3    5.46    0.57
   2   1  -3    5.83    0.58
   2   1  -3    4.29    0.53
   2   1  -3    4.97    0.58
   2   1  -3    3.49    0.51
   2   1  -3    3.39    0.57
   2   1  -3    4.86    0.51
   2   1  -3    4.10    0.60
   2   1  -3    5.28    0.59
   2   1  -3    4.73    0.45
   2   1  -3    4.09    0.51
   2   1  -3    4.52    0.48
   2   1  -3    4.14    0.47
   2   1  -3    5.47    0.54
  -2  -1   3    3.52    0.54
  -2  -1   3    4.14    0.60
  -2  -1   3    4.32    0.55
  -2  -1   3    4.27    0.60
  -2  -1   3    4.60    0.52
  -2  -1   3    4.04    0.56
  -2  -1   3    4.73    0.51
  -2  -1   3    4.36    0.50
  -2  -1   3    4.32    0.57
  -2  -1   3    4.29    0.53
  -2  -1   3    5.37    0.55
  -2  -1   3    3.22    0.51
  -2  -1   3    3.89    0.56
  -2  -1   3    4.47    0.55
  -2  -1   3    3.49    0.46
  -2  -1   3    4.68    0.53
  -2  -1   3    3.75    0.50
   1   1  -3   48.02    4.10
   1   1  -3   48.67    3.88
   1   1  -3   58.10    4.04
   1   1  -3   58.01    3.80
   1   1  -3   47.07    4.12
   1   1  -3   46.59    4.08
   1   1  -3   55.95    3.89
   1   1  -3   51.52    3.81
   1   1  -3   51.17    3.93
   1   1  -3   54.91    4.00
   1   1  -3   48.48    3.94
   1   1  -3   54.55    4.11
   1   1  -3   54.68    4.09
   1   1  -3   46.81    3.91
   1   1  -3   51.55    3.78
   1   1  -3   49.82    3.93
  -1  -1   3   48.96    3.80
  -1  -1   3   49.35    3.96
  -1  -1   3   49.70    4.08
  -1  -1   3   50.96    3.82
  -1  -1   3   47.85    4.00
  -1  -1   3   45.95    4.07
  -1  -1   3   53.41    3.94
  -1  -1   3   45.68    4.08
  -1  -1   3   52.96    3.97
  -1  -1   3   42.74    3.88
  -1  -1   3   55.74    4.10
  -1  -1   3   55.39    3.96
  -1  -1   3   57.95    3.82
  -1  -1   3   54.47    4.11
  -1  -1   3   44.52    3.88
  -1  -1   3   50.88    3.80
   0   1  -3  134.91   10.87
   0   1  -3  139.00   11.27
   0   1  -3  136.13   10.75
   0   1  -3  160.35   11.46
   0   1  -3  151.42   10.89
   0   1  -3  148.76   11.23
   0   1  -3  127.54   11.12
   0   1  -3  136.94   11.23
   0   1  -3  145.64   10.58
   0   1  -3  150.97   10.55
   0   1  -3  155.06   10.54
   0  -1   3  150.90   10.77
   0  -1   3  148.08   11.07
   0  -1   3  135.83   10.87
   0  -1   3  152.38   11.28
   0  -1   3  159.90   10.78
   0  -1   3  170.49   10.91
   0  -1   3  139.17   10.52
   0  -1   3  136.20   10.86
   0  -1   3  151.89   11.23
   0  -1   3  136.93   11.23
   0  -1   3  157.85   10.59
   0  -1   3  130.73   10.86
   0  -1   3  123.05   10.53
  -1   1  -3  150.11   11.64
  -1   1  -3  159.67   12.32
  -1   1  -3  167.23   12.45
  -1   1  -3  166.69   12.03
  -1   1  -3  156.59   12.44
  -1   1  -3  185.82   12.44
  -1   1  -3  135.63   11.98
  -1   1  -3  161.85   11.89
  -1   1  -3  153.74   12.01
  -1   1  -3  186.78   11.91
  -1   1  -3  145.41   11.68
  -1   1  -3  163.97   12.69
  -1   1  -3  160.26   12.22
   1  -1   3  154.68   12.44
   1  -1   3  170.09   12.31
   1  -1   3  177.59   12.22
   1  -1   3  164.45   11.89
   1  -1   3  173.16   11.67
   1  -1   3  149.06   11.99
   1  -1   3  143.26   11.62
   1  -1   3  146.83   11.62
   1  -1   3  156.28   11.62
   1  -1   3  161.97   12.01
   1  -1   3  141.86   11.98
   1  -1   3  154.09   11.88
   1  -1   3  167.86   12.41
   1  -1   3  172.62   12.47
  -2   1  -3   19.79    1.57
  -2   1  -3   16.89    1.63
  -2   1  -3   19.00    1.72
  -2   1  -3   16.94    1.65
  -2   1  -3   19.02    1.57
  -2   1  -3   16.52    1.62
  -2   1  -3   19.51    1.64
  -2   1  -3   18.76    1.74
  -2   1  -3   19.12    1.73
  -2   1  -3   18.86    1.63
  -2   1  -3   20.87    1.55
  -2   1  -3   19.63    1.64
  -2   1  -3   19.60    1.60
   2  -1   3   19.82    1.73
   2  -1   3   19.27    1.51
   2  -1   3   21.16    1.67
   2  -1   3   21.62    1.54
   2  -1   3   17.43    1.57
   2  -1   3   18.66    1.61
   2  -1   3   14.60    1.71
   2  -1   3   19.35    1.48
   2  -1   3   21.07    1.70
   2  -1   3   18.80    1.49
   2  -1   3   16.52    1.59
  -3   1  -3    2.96    0.50
  -3   1  -3    3.28    0.45
  -3   1  -3    2.28    0.45
  -3   1  -3    2.35    0.49
  -3   1  -3    3.86    0.63
  -3   1  -3    2.30    0.54
  -3   1  -3    3.03    0.49
  -3   1  -3    2.25    0.48
  -3   1  -3    2.68    0.48
  -3   1  -3    3.99    0.51
  -3   1  -3    2.93    0.51
  -3   1  -3    3.25    0.53
  -3   1  -3    2.95    0.53
  -3   1  -3    2.91    0.59
   3  -1   3    2.73    0.40
   3  -1   3    3.08    0.43
   3  -1   3    4.00    0.51
   3  -1   3    3.14    0.39
   3  -1   3    3.53    0.43
   3  -1   3    3.22    0.36
   3  -1   3    3.24    0.61
   3  -1   3    2.94    0.49
   3  -1   3    2.83    0.45
   3  -1   3    2.13    0.37
  -4   1  -3  163.04   11.15
  -4   1  -3  156.60   11.13
  -4   1  -3  138.43   11.85
  -4   1  -3  141.50   11.46
  -4   1  -3  163.12   11.93
  -4   1  -3  153.24   11.35
  -4   1  -3  159.46   11.36
  -4   1  -3  139.29   11.47
  -4   1  -3  161.06   11.77
  -4   1  -3  138.29   11.06
  -4   1  -3  160.00   11.11
  -4   1  -3  137.49   11.64
  -4   1  -3  171.77   11.49
   4  -1   3  148.02   11.64
   4  -1   3  138.88   11.38
   4  -1   3  157.96   11.93
   4  -1   3  152.82   11.18
   4  -1   3  151.27   11.37
  -5   1  -3    0.07    0.38
  -5   1  -3    0.51    0.35
  -5   1  -3    0.08    0.37
  -5   1  -3    0.47    0.36
  -5   1  -3    0.02    0.35
  -5   1  -3    0.27    0.31
  -5   1  -3    1.07    0.43
  -5   1  -3   -0.11    0.31
  -5   1  -3    0.83    0.43
  -5   1  -3    0.06    0.31
  -5   1  -3    0.47    0.39
   5  -1   3    0.47    0.24
   5  -1   3    0.17    0.26
   5  -1   3    0.71    0.20
   5  -1   3    0.48    0.47
  -6   1  -3   26.56    2.27
  -6   1  -3   26.98    2.26
  -6   1  -3   22.05    2.15
  -6   1  -3   25.81    2.11
  -6   1  -3   24.11    2.16
  -6   1  -3   22.12    2.18
  -6   1  -3   23.29    2.12
  -6   1  -3   23.36    2.32
   6  -1   3   25.89    2.38
   6  -1   3   27.09    2.40
  -7   1  -3   19.09    1.71
  -7   1  -3   18.56    1.92
  -7   1  -3   16.49    1.78
  -7   1  -3   19.34    1.80
  -7   1  -3   16.98    1.74
  -7   1  -3   16.77    1.87
  -7   1  -3   21.76    1.85
   7  -1   3   18.30    1.95
   7  -1   3   17.15    1.93
  -8   1  -3   82.95    6.71
   8  -1   3   81.46    7.03
   8  -1   3   90.79    7.09
  -9   1  -3   -0.08    0.58
   9  -1   3    2.61    0.80
   9   0  -3   12.30    1.32
  -9   0   3   10.62    1.23
  -9   0   3   12.13    1.34
   8   0  -3    2.41    0.61
   8   0  -3    2.54    0.58
  -8   0   3    1.93    0.53
  -8   0   3    2.07    0.59
  -8   0   3    1.58    0.63
  -8   0   3    1.45    0.41
  -8   0   3    1.66    0.47
   7   0  -3   33.18    2.54
   7   0  -3   27.17    2.46
  -7   0   3   33.19    2.42
  -7   0   3   26.26    2.50
  -7   0   3   28.28    2.46
  -7   0   3   27.56    2.32
  -7   0   3   30.02    2.15
  -7   0   3   26.27    2.39
  -7   0   3   23.69    2.22
  -7   0   3   27.14    2.14
   6   0  -3   86.22    6.27
   6   0  -3   67.24    6.18
  -6   0   3   79.07    6.03
  -6   0   3   76.27    5.73
  -6   0   3   80.19    6.24
  -6   0   3   79.10    6.03
  -6   0   3   76.98    5.88
  -6   0   3   73.76    5.99
  -6   0   3   87.60    5.94
  -6   0   3   72.65    6.00
  -6   0   3   78.51    6.02
   5   0  -3    0.58    0.35
   5   0  -3    0.64    0.40
  -5   0   3    0.29    0.23
  -5   0   3    0.70    0.27
  -5   0   3    0.50    0.29
  -5   0   3    0.84    0.20
  -5   0   3    0.45    0.26
  -5   0   3    0.25    0.21
  -5   0   3    0.22    0.33
  -5   0   3    0.47    0.22
  -5   0   3    0.55    0.29
   4   0  -3    2.75    0.50
   4   0  -3    2.62    0.48
   4   0  -3    2.95    0.37
  -4   0   3    2.94    0.44
  -4   0   3    3.35    0.37
  -4   0   3    3.21    0.42
  -4   0   3    3.15    0.42
  -4   0   3    3.06    0.45
  -4   0   3    2.70    0.48
  -4   0   3    3.30    0.39
  -4   0   3    2.83    0.44
  -4   0   3    3.11    0.47
  -4   0   3    2.86    0.37
  -4   0   3    3.64    0.42
   3   0  -3  311.15   22.21
   3   0  -3  327.14   22.16
   3   0  -3  272.34   22.19
   3   0  -3  287.19   22.43
  -3   0   3  276.55   22.18
  -3   0   3  266.24   21.44
  -3   0   3  305.42   21.79
  -3   0   3  267.79   22.14
  -3   0   3  300.09   21.23
  -3   0   3  272.56   20.81
  -3   0   3  275.82   22.17
  -3   0   3  288.80   21.25
  -3   0   3  282.29   21.43
  -3   0   3  282.05   21.45
  -3   0   3  284.54   22.15
  -3   0   3  276.30   21.48
  -3   0   3  328.58   22.65
   2   0  -3   92.03    7.01
   2   0  -3   92.08    7.26
   2   0  -3  103.88    7.04
   2   0  -3   87.40    7.00
   2   0  -3   99.08    6.91
   2   0  -3   82.39    7.24
   2   0  -3   89.49    7.31
   2   0  -3   89.74    6.99
   2   0  -3  102.53    6.92
   2   0  -3   80.68    7.16
   2   0  -3   80.98    7.29
   2   0  -3   99.82    7.38
  -2   0   3   95.00    7.30
  -2   0   3   85.91    7.28
  -2   0   3  100.21    7.14
  -2   0   3   94.96    7.04
  -2   0   3   88.28    6.96
  -2   0   3   98.63    6.83
  -2   0   3   99.80    7.06
  -2   0   3   89.33    6.78
  -2   0   3   95.34    7.30
  -2   0   3   97.64    7.06
  -2   0   3   86.76    7.28
  -2   0   3  109.64    6.81
  -2   0   3   90.05    7.03
  -2   0   3   99.35    6.97
   1   0  -3    0.47    0.29
   1   0  -3    0.30    0.18
   1   0  -3    0.40    0.18
   1   0  -3    0.48    0.19
   1   0  -3    0.15    0.20
   1   0  -3    0.50    0.23
   1   0  -3    0.01    0.24
   1   0  -3    0.61    0.21
   1   0  -3    0.19    0.19
   1   0  -3    0.27    0.12
   1   0  -3    0.10    0.20
   1   0  -3    0.33    0.16
   1   0  -3    0.46    0.22
  -1   0   3    0.30    0.23
  -1   0   3    0.65    0.21
  -1   0   3    0.39    0.17
  -1   0   3    0.26    0.23
  -1   0   3    0.27    0.20
  -1   0   3    0.23    0.25
  -1   0   3    0.41    0.20
  -1   0   3   -0.06    0.22
  -1   0   3    0.59    0.21
  -1   0   3   -0.02    0.21
  -1   0   3    0.26    0.22
  -1   0   3    0.27    0.20
  -1   0   3    0.73    0.25
  -1   0   3    0.60    0.25
   0   0  -3   13.69    1.14
   0   0  -3   10.37    1.08
   0   0  -3   12.63    1.21
   0   0  -3   10.82    1.08
   0   0  -3   13.79    1.06
   0   0  -3   14.28    1.19
   0   0  -3   11.12    1.12
   0   0  -3   15.59    1.24
   0   0  -3   13.76    1.07
   0   0  -3   13.49    1.07
   0   0  -3   12.27    1.13
   0   0  -3   13.68    1.15
   0   0  -3   13.62    1.15
   0   0   3   12.76    1.21
   0   0   3   12.51    1.10
   0   0   3   12.89    1.16
   0   0   3   15.45    1.08
   0   0   3   13.24    1.13
   0   0   3   12.81    1.07
   0   0   3   11.04    1.11
   0   0   3   11.17    1.06
   0   0   3   11.28    1.11
   0   0   3   11.61    1.17
   0   0   3   12.31    1.10
  -1   0  -3  293.33   22.94
  -1   0  -3  313.76   23.51
  -1   0  -3  274.14   23.72
  -1   0  -3  306.89   22.38
  -1   0  -3  287.34   22.71
  -1   0  -3  289.10   23.68
  -1   0  -3  284.58   22.92
  -1   0  -3  335.66   22.94
  -1   0  -3  310.32   22.72
   1   0   3  288.76   23.73
   1   0   3  342.36   23.72
   1   0   3  289.77   22.70
   1   0   3  292.94   22.35
   1   0   3  282.37   22.20
   1   0   3  322.99   22.71
   1   0   3  300.97   22.91
   1   0   3  342.53   22.29
   1   0   3  360.97   22.95
   1   0   3  306.70   23.32
   1   0   3  336.09   22.24
  -2   0  -3    2.51    0.51
  -2   0  -3    2.65    0.52
  -2   0  -3    2.20    0.45
  -2   0  -3    2.64    0.57
  -2   0  -3    3.72    0.48
  -2   0  -3    2.18    0.46
  -2   0  -3    2.38    0.48
  -2   0  -3    3.08    0.57
  -2   0  -3    1.27    0.45
  -2   0  -3    3.38    0.57
  -2   0  -3    2.72    0.48
  -2   0  -3    2.88    0.49
  -2   0  -3    2.55    0.51
  -2   0  -3    2.15    0.46
   2   0   3    2.11    0.47
   2   0   3    2.85    0.43
   2   0   3    3.27    0.45
   2   0   3    2.53    0.46
   2   0   3    3.27    0.54
   2   0   3    4.19    0.37
   2   0   3    1.63    0.44
   2   0   3    2.39    0.42
   2   0   3    2.91    0.50
   2   0   3    3.13    0.48
   2   0   3    3.65    0.60
   2   0   3    3.46    0.50
  -3   0  -3   51.46    4.24
  -3   0  -3   55.19    4.41
  -3   0  -3   64.49    4.53
  -3   0  -3   54.47    4.60
  -3   0  -3   57.58    4.46
  -3   0  -3   56.14    4.23
  -3   0  -3   57.33    4.24
  -3   0  -3   52.24    4.32
  -3   0  -3   49.13    4.37
  -3   0  -3   52.86    4.55
  -3   0  -3   61.72    4.44
  -3   0  -3   60.46    4.28
  -3   0  -3   58.52    4.58
  -3   0  -3   49.85    4.31
   3   0   3   62.21    4.36
   3   0   3   53.68    4.40
   3   0   3   53.98    4.15
   3   0   3   56.89    4.37
   3   0   3   60.18    4.10
   3   0   3   54.30    4.58
   3   0   3   58.66    4.53
   3   0   3   51.67    4.44
   3   0   3   52.78    4.34
   3   0   3   54.34    4.08
  -4   0  -3  161.84   11.97
  -4   0  -3  166.44   11.84
  -4   0  -3  153.49   11.60
  -4   0  -3  156.06   12.14
  -4   0  -3  136.98   11.79
  -4   0  -3  152.38   11.53
  -4   0  -3  165.82   11.63
  -4   0  -3  166.49   12.40
  -4   0  -3  144.75   11.93
  -4   0  -3  173.01   11.98
  -4   0  -3  155.99   12.26
  -4   0  -3  168.27   11.60
   4   0   3  155.81   12.40
   4   0   3  162.92   11.91
   4   0   3  158.45   11.69
   4   0   3  145.85   11.85
  -5   0  -3   58.16    4.50
  -5   0  -3   54.14    4.57
  -5   0  -3   55.73    4.48
  -5   0  -3   56.57    4.67
  -5   0  -3   59.09    4.60
  -5   0  -3   67.42    4.78
  -5   0  -3   57.10    4.51
  -5   0  -3   58.71    4.85
  -5   0  -3   64.34    4.80
  -5   0  -3   60.77    4.67
  -5   0  -3   59.03    4.44
  -5   0  -3   67.89    4.73
   5   0   3   53.97    4.52
   5   0   3   56.25    4.58
   5   0   3   51.66    4.82
   5   0   3   50.19    4.83
   5   0   3   57.32    4.50
  -6   0  -3    0.77    0.49
  -6   0  -3    0.21    0.45
  -6   0  -3    1.52    0.58
  -6   0  -3    0.57    0.51
  -6   0  -3    0.10    0.45
  -6   0  -3    1.69    0.56
  -6   0  -3    0.18    0.39
  -6   0  -3    0.09    0.44
   6   0   3    0.68    0.31
   6   0   3   -0.27    0.48
   6   0   3    0.21    0.57
  -7   0  -3    0.40    0.43
  -7   0  -3   -0.14    0.47
  -7   0  -3    0.80    0.61
  -7   0  -3   -0.48    0.36
  -7   0  -3   -0.62    0.48
   7   0   3   -0.70    0.48
   7   0   3    0.07    0.50
  -8   0  -3   20.14    2.07
  -8   0  -3   20.35    2.04
   8   0   3   19.03    2.17
 -10   1   3   12.93    1.46
  -9   1   3   52.37    3.87
  -9   1   3   47.46    3.99
   8  -1  -3    0.73    0.36
  -8   1   3    1.25    0.40
  -8   1   3    0.98    0.43
  -8   1   3    1.17    0.50
  -8   1   3    1.25    0.34
   7  -1  -3    9.97    1.04
   7  -1  -3   10.89    1.09
  -7   1   3   13.29    1.15
  -7   1   3   10.93    1.16
  -7   1   3   10.60    1.13
  -7   1   3    9.98    1.07
  -7   1   3   12.16    1.03
  -7   1   3   12.58    1.04
   6  -1  -3  139.78    9.93
   6  -1  -3  126.82    9.88
  -6   1   3  139.34    9.61
  -6   1   3  122.62    9.58
  -6   1   3  129.50    9.58
  -6   1   3  129.49    9.44
  -6   1   3  113.30    9.90
  -6   1   3  120.71    9.43
   5  -1  -3   54.46    4.91
   5  -1  -3   54.86    4.93
  -5   1   3   72.62    4.79
  -5   1   3   67.45    4.92
  -5   1   3   65.63    4.75
  -5   1   3   62.61    4.74
  -5   1   3   61.63    4.93
   4  -1  -3   56.48    4.76
   4  -1  -3   56.88    4.77
  -4   1   3   64.46    4.76
  -4   1   3   66.52    4.59
  -4   1   3   58.10    4.88
  -4   1   3   62.76    4.58
  -4   1   3   59.77    4.60
  -4   1   3   59.76    4.74
   3  -1  -3   48.93    4.16
   3  -1  -3   49.81    4.15
   3  -1  -3   50.68    4.17
  -3   1   3   55.57    4.14
  -3   1   3   47.13    3.99
  -3   1   3   58.18    4.02
  -3   1   3   51.64    4.20
  -3   1   3   54.59    3.92
  -3   1   3   53.38    4.14
  -3   1   3   54.12    4.00
  -3   1   3   52.93    3.98
  -3   1   3   54.43    3.94
  -3   1   3   52.61    4.15
   2  -1  -3  114.73    8.23
   2  -1  -3   96.56    7.95
   2  -1  -3  118.97    8.24
   2  -1  -3  105.59    7.96
   2  -1  -3  108.07    8.15
   2  -1  -3  120.79    8.32
   2  -1  -3  106.28    7.96
   2  -1  -3   92.62    8.28
  -2   1   3  102.96    8.28
  -2   1   3  110.99    7.99
  -2   1   3   99.77    7.99
  -2   1   3  108.54    7.71
  -2   1   3  103.74    7.70
  -2   1   3   93.09    7.89
  -2   1   3  115.96    8.01
  -2   1   3  110.95    8.27
  -2   1   3   97.17    8.11
  -2   1   3  111.11    8.01
  -2   1   3  106.37    7.74
  -2   1   3  108.96    8.26
   1  -1  -3   18.18    1.29
   1  -1  -3   13.77    1.28
   1  -1  -3   16.80    1.35
   1  -1  -3   14.05    1.15
   1  -1  -3   16.16    1.36
   1  -1  -3   15.43    1.22
   1  -1  -3   13.13    1.23
   1  -1  -3   15.07    1.26
   1  -1  -3   12.84    1.30
   1  -1  -3   15.55    1.18
   1  -1  -3   14.30    1.15
   1  -1  -3   12.49    1.23
   1  -1  -3   14.50    1.25
  -1   1   3   16.21    1.26
  -1   1   3   14.39    1.28
  -1   1   3   14.37    1.32
  -1   1   3   16.38    1.30
  -1   1   3   19.00    1.32
  -1   1   3   16.20    1.35
  -1   1   3   14.20    1.26
  -1   1   3   14.58    1.18
  -1   1   3   14.90    1.25
  -1   1   3   14.01    1.20
  -1   1   3   14.06    1.20
   0  -1  -3   17.12    1.67
   0  -1  -3   18.91    1.62
   0  -1  -3   15.66    1.48
   0  -1  -3   19.31    1.60
   0  -1  -3   21.59    1.56
   0  -1  -3   19.69    1.60
   0  -1  -3   17.16    1.58
   0  -1  -3   17.54    1.49
   0  -1  -3   17.04    1.54
   0  -1  -3   21.25    1.68
   0  -1  -3   19.20    1.48
   0  -1  -3   22.06    1.50
   0   1   3   18.62    1.57
   0   1   3   16.96    1.59
   0   1   3   16.61    1.58
   0   1   3   17.52    1.51
   0   1   3   19.21    1.56
   0   1   3   20.09    1.66
   0   1   3   18.97    1.56
   0   1   3   18.44    1.59
   0   1   3   18.76    1.51
   0   1   3   19.79    1.67
   0   1   3   18.95    1.51
  -1  -1  -3  186.27   15.44
  -1  -1  -3  196.10   14.95
  -1  -1  -3  208.49   15.47
  -1  -1  -3  207.73   15.06
  -1  -1  -3  218.37   15.47
  -1  -1  -3  210.37   15.29
  -1  -1  -3  224.92   16.01
  -1  -1  -3  210.14   15.85
  -1  -1  -3  212.69   15.32
   1   1   3  201.12   14.95
   1   1   3  228.10   16.00
   1   1   3  201.75   15.05
   1   1   3  198.46   15.28
   1   1   3  215.05   15.71
   1   1   3  195.53   15.45
   1   1   3  194.86   15.29
   1   1   3  192.68   15.44
   1   1   3  192.32   16.00
   1   1   3  233.20   14.99
   1   1   3  204.81   15.00
   1   1   3  202.50   15.04
  -2  -1  -3  120.32    9.34
  -2  -1  -3  127.66    9.48
  -2  -1  -3  120.02    9.15
  -2  -1  -3  104.57    9.43
  -2  -1  -3  136.93    9.88
  -2  -1  -3  133.96    9.22
  -2  -1  -3  116.30    9.47
  -2  -1  -3  123.81    9.19
  -2  -1  -3  133.65    9.72
  -2  -1  -3  121.36    9.79
  -2  -1  -3  122.26    9.63
  -2  -1  -3  128.10    9.38
   2   1   3  129.94    9.47
   2   1   3  127.70    9.34
   2   1   3  122.71    9.83
   2   1   3  127.47    9.16
   2   1   3  122.17    9.78
   2   1   3  123.54    9.60
   2   1   3  129.40    9.12
   2   1   3  113.88    9.14
   2   1   3  132.36    9.47
  -3  -1  -3   18.42    1.67
  -3  -1  -3   16.88    1.65
  -3  -1  -3   18.15    1.77
  -3  -1  -3   15.73    1.56
  -3  -1  -3   16.67    1.63
  -3  -1  -3   18.95    1.60
  -3  -1  -3   17.83    1.58
  -3  -1  -3   18.03    1.71
  -3  -1  -3   17.40    1.60
  -3  -1  -3   16.09    1.56
  -3  -1  -3   18.77    1.56
  -3  -1  -3   17.52    1.68
  -3  -1  -3   18.18    1.67
  -3  -1  -3   17.73    1.72
   3   1   3   18.26    1.76
   3   1   3   17.18    1.48
   3   1   3   20.23    1.64
   3   1   3   19.61    1.60
   3   1   3   17.92    1.63
   3   1   3   19.64    1.55
   3   1   3   15.67    1.72
   3   1   3   17.80    1.64
   3   1   3   15.15    1.42
   3   1   3   18.65    1.61
   3   1   3   16.64    1.66
  -4  -1  -3   21.05    1.81
  -4  -1  -3   20.82    1.80
  -4  -1  -3   20.06    1.90
  -4  -1  -3   20.52    1.80
  -4  -1  -3   20.35    1.96
  -4  -1  -3   20.76    1.82
  -4  -1  -3   24.61    2.09
  -4  -1  -3   20.12    1.75
  -4  -1  -3   21.01    1.90
  -4  -1  -3   22.32    1.86
  -4  -1  -3   24.53    1.97
  -4  -1  -3   17.91    1.85
  -4  -1  -3   16.68    1.81
   4   1   3   19.68    1.71
   4   1   3   17.90    1.75
   4   1   3   16.35    1.94
   4   1   3   20.16    1.83
   4   1   3   17.49    1.75
   4   1   3   21.62    1.72
   4   1   3   19.64    1.99
  -5  -1  -3   75.26    6.72
  -5  -1  -3   87.68    6.54
  -5  -1  -3   90.49    7.06
  -5  -1  -3   82.68    6.96
  -5  -1  -3   82.91    6.53
  -5  -1  -3   80.55    6.73
  -5  -1  -3   86.05    6.91
  -5  -1  -3   97.18    6.82
  -5  -1  -3   75.08    6.43
  -5  -1  -3   91.35    6.87
  -5  -1  -3   88.92    6.54
  -5  -1  -3   82.91    6.63
   5   1   3   87.76    6.65
   5   1   3   88.98    7.04
   5   1   3   85.16    7.03
  -6  -1  -3    7.37    0.94
  -6  -1  -3    6.65    1.06
  -6  -1  -3    5.98    0.96
  -6  -1  -3    6.66    1.00
  -6  -1  -3    7.24    0.99
  -6  -1  -3    6.53    1.05
  -6  -1  -3    6.53    1.00
   6   1   3    4.41    1.04
   6   1   3    7.30    1.15
  -7  -1  -3    6.03    1.11
  -7  -1  -3    5.79    1.05
  -7  -1  -3    7.10    1.15
  -7  -1  -3    8.46    1.19
  -7  -1  -3    7.10    1.20
   7   1   3   10.62    1.43
  -8  -1  -3   35.69    3.33
   8   1   3   38.45    3.66
 -10   2   3    0.36    0.51
  -9   2   3   65.05    4.78
  -9   2   3   56.79    4.66
  -8   2   3   26.30    2.16
  -8   2   3   26.66    2.26
  -7   2   3   34.84    2.83
  -7   2   3   37.61    2.72
  -7   2   3   33.17    2.73
  -7   2   3   33.01    3.11
  -6   2   3   26.21    2.38
  -5   2   3  210.68   15.42
  -5   2   3  180.39   14.92
   4  -2  -3   19.54    1.55
   4  -2  -3   18.58    1.54
  -4   2   3   21.00    1.53
  -4   2   3   19.56    1.47
  -4   2   3   15.59    1.60
  -4   2   3   18.37    1.46
  -4   2   3   16.13    1.51
   3  -2  -3   22.72    1.69
   3  -2  -3   18.50    1.65
   3  -2  -3   19.41    1.59
   3  -2  -3   18.82    1.58
  -3   2   3   18.10    1.51
  -3   2   3   17.16    1.62
  -3   2   3   20.14    1.58
  -3   2   3   17.25    1.51
  -3   2   3   21.66    1.59
  -3   2   3   19.06    1.58
  -3   2   3   21.90    1.57
  -3   2   3   19.80    1.62
  -3   2   3   16.62    1.63
  -3   2   3   21.11    1.69
  -3   2   3   21.33    1.53
   2  -2  -3  209.92   15.08
   2  -2  -3  205.71   14.73
   2  -2  -3  179.29   14.24
   2  -2  -3  186.84   14.25
   2  -2  -3  200.59   14.27
   2  -2  -3  174.47   14.81
   2  -2  -3  191.75   14.73
   2  -2  -3  194.12   14.96
  -2   2   3  182.14   14.53
  -2   2   3  185.72   14.15
  -2   2   3  206.02   14.33
  -2   2   3  195.70   14.81
  -2   2   3  181.31   13.86
  -2   2   3  194.60   14.33
  -2   2   3  169.06   14.79
  -2   2   3  188.61   14.16
  -2   2   3  180.93   14.78
  -2   2   3  187.17   14.30
  -2   2   3  195.81   14.30
  -2   2   3  217.21   15.10
  -2   2   3  197.05   13.83
   1  -2  -3  189.77   14.52
   1  -2  -3  208.44   13.63
   1  -2  -3  190.15   14.41
   1  -2  -3  205.25   14.61
   1  -2  -3  174.83   14.06
   1  -2  -3  187.80   14.05
   1  -2  -3  159.50   14.01
   1  -2  -3  207.61   13.91
   1  -2  -3  201.38   14.85
   1  -2  -3  179.00   14.72
   1  -2  -3  191.18   13.62
   1  -2  -3  172.34   13.56
  -1   2   3  207.43   13.71
  -1   2   3  201.37   13.66
  -1   2   3  163.30   13.91
  -1   2   3  176.22   13.92
  -1   2   3  167.27   14.06
  -1   2   3  193.43   14.55
  -1   2   3  172.21   14.56
  -1   2   3  174.24   14.05
  -1   2   3  203.94   14.08
  -1   2   3  190.55   14.57
  -1   2   3  213.63   14.34
  -1   2   3  184.00   13.62
   0  -2  -3  277.54   22.78
   0  -2  -3  327.79   21.62
   0  -2  -3  297.60   22.15
   0  -2  -3  320.99   21.04
   0  -2  -3  284.68   21.37
   0  -2  -3  264.15   22.36
   0  -2  -3  252.92   21.56
   0  -2  -3  312.05   21.64
   0  -2  -3  263.84   21.02
   0  -2  -3  294.89   20.91
   0  -2  -3  306.05   22.32
   0  -2  -3  312.71   21.40
   0  -2  -3  294.16   20.95
   0   2   3  309.11   21.39
   0   2   3  258.85   20.96
   0   2   3  300.09   21.07
   0   2   3  273.07   20.92
   0   2   3  292.56   21.97
   0   2   3  272.65   22.36
   0   2   3  291.58   22.38
   0   2   3  286.65   21.60
   0   2   3  279.35   21.60
   0   2   3  295.56   22.33
   0   2   3  303.28   21.38
   0   2   3  264.95   21.57
  -1  -2  -3   13.48    1.40
  -1  -2  -3   20.54    1.65
  -1  -2  -3   16.21    1.51
  -1  -2  -3   13.96    1.45
  -1  -2  -3   18.75    1.51
  -1  -2  -3   14.99    1.47
  -1  -2  -3   17.13    1.56
  -1  -2  -3   16.93    1.53
  -1  -2  -3   13.65    1.56
  -1  -2  -3   16.61    1.50
  -1  -2  -3   14.24    1.42
  -1  -2  -3   15.31    1.41
  -1  -2  -3   12.75    1.45
  -1  -2  -3   19.20    1.48
   1   2   3   19.43    1.64
   1   2   3   18.57    1.49
   1   2   3   18.01    1.54
   1   2   3   15.69    1.41
   1   2   3   16.22    1.42
   1   2   3   14.46    1.50
   1   2   3   14.68    1.50
   1   2   3   18.25    1.67
   1   2   3   17.65    1.44
   1   2   3   16.84    1.44
   1   2   3   13.69    1.56
   1   2   3   16.59    1.49
   1   2   3   15.51    1.46
  -2  -2  -3  238.26   18.52
  -2  -2  -3  232.59   19.12
  -2  -2  -3  267.26   17.99
  -2  -2  -3  285.31   18.36
  -2  -2  -3  267.89   18.55
  -2  -2  -3  260.61   18.05
  -2  -2  -3  216.59   18.95
  -2  -2  -3  220.69   18.50
  -2  -2  -3  268.70   19.43
  -2  -2  -3  224.61   18.52
  -2  -2  -3  214.41   18.29
   2   2   3  282.81   19.26
   2   2   3  258.90   19.14
   2   2   3  247.98   18.83
   2   2   3  235.60   17.96
   2   2   3  223.43   18.77
   2   2   3  260.51   17.89
   2   2   3  255.64   19.22
   2   2   3  241.68   18.50
   2   2   3  240.31   18.30
   2   2   3  242.31   17.93
   2   2   3  231.22   18.48
   2   2   3  246.39   18.50
   2   2   3  259.51   17.98
  -3  -2  -3    0.23    0.39
  -3  -2  -3    0.63    0.36
  -3  -2  -3    0.41    0.40
  -3  -2  -3   -0.08    0.33
  -3  -2  -3    0.19    0.35
  -3  -2  -3    0.22    0.33
  -3  -2  -3    0.92    0.44
  -3  -2  -3    0.30    0.41
  -3  -2  -3    0.24    0.35
  -3  -2  -3   -0.45    0.27
  -3  -2  -3    0.28    0.33
  -3  -2  -3   -0.12    0.47
  -3  -2  -3   -0.13    0.35
  -3  -2  -3    0.04    0.36
  -3  -2  -3    0.38    0.39
   3   2   3    0.53    0.30
   3   2   3    0.39    0.34
   3   2   3   -0.04    0.30
   3   2   3   -0.05    0.48
   3   2   3    0.13    0.45
   3   2   3   -0.23    0.31
   3   2   3   -0.11    0.29
   3   2   3    0.54    0.42
   3   2   3    0.36    0.32
   3   2   3    1.07    0.42
   3   2   3    0.60    0.36
   3   2   3   -0.11    0.39
  -4  -2  -3    6.58    0.85
  -4  -2  -3    4.47    0.85
  -4  -2  -3    4.08    0.74
  -4  -2  -3    3.93    0.78
  -4  -2  -3    4.26    0.76
  -4  -2  -3    4.38    0.90
  -4  -2  -3    6.57    0.79
  -4  -2  -3    3.98    0.79
  -4  -2  -3    4.44    0.78
  -4  -2  -3    3.34    0.74
  -4  -2  -3    6.03    0.88
  -4  -2  -3    3.99    0.79
  -4  -2  -3    3.90    0.77
  -4  -2  -3    5.32    0.79
   4   2   3    4.53    0.67
   4   2   3    4.27    0.75
   4   2   3    5.27    0.77
   4   2   3    4.73    0.78
   4   2   3    4.27    0.90
   4   2   3    5.89    0.99
   4   2   3    4.62    0.53
  -5  -2  -3   60.41    4.96
  -5  -2  -3   52.92    4.95
  -5  -2  -3   59.63    4.69
  -5  -2  -3   50.86    4.79
  -5  -2  -3   57.05    4.84
  -5  -2  -3   55.78    4.65
  -5  -2  -3   61.24    4.75
  -5  -2  -3   54.30    4.65
  -5  -2  -3   57.74    4.83
  -5  -2  -3   66.10    4.66
  -5  -2  -3   65.10    4.96
  -5  -2  -3   62.39    4.87
   5   2   3   62.77    5.09
   5   2   3   53.01    4.56
   5   2   3   62.09    5.10
  -6  -2  -3   44.49    3.59
  -6  -2  -3   38.13    3.62
  -6  -2  -3   37.62    3.59
  -6  -2  -3   38.67    3.73
  -6  -2  -3   41.70    3.54
   6   2   3   46.73    3.92
  -7  -2  -3    7.94    1.23
  -7  -2  -3    6.87    1.22
  -7  -2  -3    6.83    1.27
  -7  -2  -3    8.28    1.28
   7   2   3    8.56    0.91
   7   2   3    7.07    1.43
  -8  -2  -3    4.73    1.08
   8   2   3    4.91    1.28
 -10   3   3    4.51    0.65
  -7   3   3    7.77    1.05
  -6   3   3   11.27    1.24
  -5   3   3  173.49   13.81
   4  -3  -3   29.94    2.96
  -4   3   3   37.35    2.86
  -4   3   3   35.51    3.11
  -4   3   3   37.69    2.97
  -4   3   3   40.26    2.83
  -4   3   3   39.78    2.86
  -4   3   3   37.25    2.85
   3  -3  -3   22.52    1.91
   3  -3  -3   19.26    1.87
   3  -3  -3   19.50    1.82
  -3   3   3   19.81    1.92
  -3   3   3   25.40    1.82
  -3   3   3   22.12    1.76
  -3   3   3   22.20    1.69
  -3   3   3   22.81    1.74
  -3   3   3   25.39    1.78
  -3   3   3   21.57    1.67
  -3   3   3   20.07    1.80
  -3   3   3   20.40    1.86
  -3   3   3   22.27    1.87
  -3   3   3   21.63    1.81
   2  -3  -3    3.46    0.53
   2  -3  -3    3.33    0.52
   2  -3  -3    4.08    0.48
   2  -3  -3    3.50    0.38
   2  -3  -3    3.86    0.55
   2  -3  -3    4.13    0.47
   2  -3  -3    3.43    0.48
   2  -3  -3    4.38    0.45
   2  -3  -3    3.16    0.62
   2  -3  -3    4.18    0.39
   2  -3  -3    3.86    0.37
  -2   3   3    4.13    0.49
  -2   3   3    3.90    0.60
  -2   3   3    4.62    0.62
  -2   3   3    3.09    0.53
  -2   3   3    3.99    0.51
  -2   3   3    3.89    0.55
  -2   3   3    3.30    0.48
  -2   3   3    4.46    0.63
  -2   3   3    3.57    0.50
  -2   3   3    3.15    0.55
  -2   3   3    4.41    0.53
  -2   3   3    3.95    0.57
  -2   3   3    3.83    0.61
   1  -3  -3  315.45   21.86
   1  -3  -3  258.63   21.09
   1  -3  -3  283.88   21.10
   1  -3  -3  283.81   20.49
   1  -3  -3  286.44   22.13
   1  -3  -3  250.36   22.31
   1  -3  -3  278.29   21.67
   1  -3  -3  277.86   20.41
   1  -3  -3  271.76   21.10
   1  -3  -3  307.19   20.47
  -1   3   3  248.64   22.30
  -1   3   3  264.19   21.51
  -1   3   3  296.97   21.87
  -1   3   3  293.33   20.54
  -1   3   3  296.15   20.51
  -1   3   3  285.42   20.50
  -1   3   3  301.57   21.19
  -1   3   3  262.54   21.89
  -1   3   3  290.44   21.15
  -1   3   3  305.17   21.15
  -1   3   3  251.56   20.92
  -1   3   3  291.04   20.61
  -1   3   3  269.96   21.89
  -1   3   3  305.25   20.94
  -1   3   3  304.99   21.23
   0  -3  -3    6.71    0.80
   0  -3  -3    6.22    0.88
   0  -3  -3    6.97    0.85
   0  -3  -3    7.60    0.87
   0  -3  -3    8.52    0.80
   0  -3  -3    7.09    0.77
   0  -3  -3    7.02    0.90
   0  -3  -3    7.51    0.79
   0  -3  -3    6.30    0.84
   0  -3  -3    6.45    0.89
   0  -3  -3    6.61    0.81
   0  -3  -3    7.89    0.87
   0  -3  -3    7.63    0.79
   0  -3  -3    5.88    0.95
   0  -3  -3    7.86    0.77
   0  -3  -3    6.53    0.85
   0   3   3    6.39    0.83
   0   3   3    5.58    0.78
   0   3   3    7.15    0.80
   0   3   3    8.39    0.88
   0   3   3    8.72    0.96
   0   3   3    8.39    0.92
   0   3   3    8.01    0.86
   0   3   3    9.47    0.91
   0   3   3    6.22    0.93
   0   3   3    5.99    0.88
   0   3   3    9.92    1.04
   0   3   3    7.73    0.91
  -1  -3  -3    3.26    0.60
  -1  -3  -3    3.52    0.59
  -1  -3  -3    3.89    0.62
  -1  -3  -3    2.48    0.53
  -1  -3  -3    2.38    0.68
  -1  -3  -3    2.71    0.55
  -1  -3  -3    2.40    0.57
  -1  -3  -3    3.27    0.64
  -1  -3  -3    3.71    0.63
  -1  -3  -3    2.95    0.58
  -1  -3  -3    4.64    0.67
  -1  -3  -3    2.42    0.50
  -1  -3  -3    4.05    0.66
  -1  -3  -3    2.62    0.61
  -1  -3  -3    2.08    0.50
   1   3   3    3.55    0.56
   1   3   3    3.13    0.63
   1   3   3    3.30    0.62
   1   3   3    3.11    0.71
   1   3   3    2.21    0.52
   1   3   3    2.47    0.56
   1   3   3    2.74    0.52
   1   3   3    3.10    0.55
   1   3   3    4.07    0.59
   1   3   3    3.85    0.66
   1   3   3    2.73    0.59
  -2  -3  -3  158.32   10.53
  -2  -3  -3  154.17   10.76
  -2  -3  -3  124.64   10.52
  -2  -3  -3  132.68    9.84
  -2  -3  -3  142.47   10.23
  -2  -3  -3  139.88   10.24
  -2  -3  -3  128.47    9.87
  -2  -3  -3  126.02    9.87
  -2  -3  -3  122.02   10.05
  -2  -3  -3  139.61   10.24
  -2  -3  -3  136.54   10.21
  -2  -3  -3  158.26   10.88
   2   3   3  113.64   10.34
   2   3   3  114.15   10.16
   2   3   3  128.56    9.88
   2   3   3  124.33   10.60
   2   3   3  135.96   10.58
   2   3   3  130.48    9.86
   2   3   3  131.82    9.81
   2   3   3  129.58   10.32
   2   3   3  131.03   10.20
   2   3   3  130.71   10.60
   2   3   3  134.35   10.06
   2   3   3  131.40    9.82
   2   3   3  134.34   10.20
  -3  -3  -3   28.13    2.39
  -3  -3  -3   24.40    2.28
  -3  -3  -3   28.03    2.48
  -3  -3  -3   25.23    2.42
  -3  -3  -3   23.36    2.34
  -3  -3  -3   25.99    2.49
  -3  -3  -3   28.09    2.39
  -3  -3  -3   25.77    2.27
  -3  -3  -3   27.15    2.54
  -3  -3  -3   29.43    2.42
  -3  -3  -3   21.28    2.18
  -3  -3  -3   28.18    2.31
  -3  -3  -3   21.96    2.34
   3   3   3   31.09    2.52
   3   3   3   26.19    2.14
   3   3   3   25.92    2.31
   3   3   3   25.57    2.24
   3   3   3   27.99    2.36
   3   3   3   20.42    2.29
   3   3   3   26.99    2.20
   3   3   3   23.92    2.30
   3   3   3   25.67    2.38
   3   3   3   23.88    2.50
   3   3   3   25.80    2.48
  -4  -3  -3   44.15    3.62
  -4  -3  -3   44.83    3.77
  -4  -3  -3   39.32    3.51
  -4  -3  -3   52.96    3.89
  -4  -3  -3   37.44    3.65
  -4  -3  -3   43.19    3.58
  -4  -3  -3   41.31    3.56
  -4  -3  -3   41.00    3.69
  -4  -3  -3   43.04    3.69
  -4  -3  -3   40.08    3.88
  -4  -3  -3   40.10    3.80
  -4  -3  -3   43.82    3.72
  -4  -3  -3   42.17    3.50
   4   3   3   42.05    3.59
   4   3   3   42.84    3.33
   4   3   3   42.92    3.92
   4   3   3   40.57    3.64
   4   3   3   41.98    3.50
   4   3   3   46.84    3.94
   4   3   3   50.34    3.73
  -5  -3  -3   10.16    1.43
  -5  -3  -3   10.60    1.47
  -5  -3  -3   12.40    1.51
  -5  -3  -3   12.87    1.49
  -5  -3  -3    9.73    1.36
  -5  -3  -3   12.46    1.45
  -5  -3  -3   13.12    1.41
  -5  -3  -3   11.71    1.53
   5   3   3   11.11    1.22
   5   3   3   12.23    1.64
  -6  -3  -3   91.65    7.78
  -6  -3  -3  105.83    7.66
  -6  -3  -3   89.01    7.38
  -6  -3  -3   84.85    7.49
   6   3   3   93.92    7.88
  -7  -3  -3    1.68    0.84
  -7  -3  -3    1.08    0.81
  -7  -3  -3   -0.58    0.51
   7   3   3    0.67    0.56
  -8  -3  -3    5.44    1.25
  -7   4   3    0.22    0.45
  -6   4   3   -0.20    0.35
  -6   4   3   -0.03    0.22
   5  -4  -3  108.24    9.02
  -5   4   3  110.57    8.66
  -5   4   3  123.52    8.72
  -5   4   3  121.67    9.03
  -5   4   3  116.19    9.38
  -5   4   3  111.16    8.72
  -5   4   3  121.33    8.71
   4  -4  -3   76.23    6.36
   4  -4  -3   83.94    6.56
  -4   4   3   84.78    6.10
  -4   4   3   93.47    6.64
  -4   4   3   78.44    6.14
  -4   4   3   80.83    5.89
  -4   4   3   78.93    6.04
  -4   4   3   72.26    6.10
  -4   4   3   74.14    6.34
  -4   4   3   83.77    6.15
  -4   4   3   87.17    6.11
  -4   4   3   74.36    5.86
   3  -4  -3    7.25    0.86
   3  -4  -3    7.66    0.79
   3  -4  -3    7.42    0.87
  -3   4   3    6.47    0.71
  -3   4   3    5.63    0.82
  -3   4   3    8.28    0.95
  -3   4   3    7.84    0.82
  -3   4   3    8.14    0.72
  -3   4   3    6.69    0.71
  -3   4   3    7.89    0.80
  -3   4   3    6.49    0.76
  -3   4   3    8.05    0.84
  -3   4   3    7.24    0.77
  -3   4   3    6.01    0.74
  -3   4   3    7.14    0.84
   2  -4  -3   42.40    3.90
   2  -4  -3   50.60    3.70
   2  -4  -3   49.10    3.69
   2  -4  -3   44.14    3.70
   2  -4  -3   50.21    3.95
   2  -4  -3   46.50    3.62
   2  -4  -3   54.65    3.62
   2  -4  -3   47.53    3.57
   2  -4  -3   44.88    3.84
   2  -4  -3   47.14    3.99
   2  -4  -3   47.55    3.95
  -2   4   3   51.98    3.96
  -2   4   3   54.41    4.00
  -2   4   3   54.51    3.61
  -2   4   3   48.30    3.84
  -2   4   3   47.97    3.93
  -2   4   3   48.85    3.64
  -2   4   3   47.64    3.71
  -2   4   3   42.49    3.60
  -2   4   3   43.12    3.68
  -2   4   3   42.28    3.91
  -2   4   3   44.98    3.60
  -2   4   3   42.58    3.74
  -2   4   3   45.46    3.79
  -2   4   3   42.29    3.97
  -2   4   3   43.24    3.75
  -2   4   3   49.43    3.82
   1  -4  -3  336.35   24.83
   1  -4  -3  316.86   25.74
   1  -4  -3  367.55   23.98
   1  -4  -3  355.47   25.78
   1  -4  -3  297.78   24.05
   1  -4  -3  323.47   24.81
   1  -4  -3  317.24   25.63
   1  -4  -3  369.71   26.32
   1  -4  -3  302.61   25.97
   1  -4  -3  317.69   24.80
   1  -4  -3  313.88   24.04
  -1   4   3  328.49   24.08
  -1   4   3  357.16   24.12
  -1   4   3  303.04   24.59
  -1   4   3  325.00   24.85
  -1   4   3  300.21   24.60
  -1   4   3  351.87   24.15
  -1   4   3  329.49   26.03
  -1   4   3  346.03   24.94
  -1   4   3  333.89   26.28
  -1   4   3  364.79   24.89
  -1   4   3  317.92   25.73
  -1   4   3  352.71   24.23
  -1   4   3  354.58   24.91
  -1   4   3  337.40   25.76
  -1   4   3  328.59   25.71
   0  -4  -3    0.87    0.43
   0  -4  -3    1.36    0.51
   0  -4  -3    0.35    0.41
   0  -4  -3    0.52    0.37
   0  -4  -3    1.53    0.40
   0  -4  -3    0.80    0.43
   0  -4  -3    0.78    0.34
   0  -4  -3    1.14    0.40
   0  -4  -3    0.81    0.35
   0  -4  -3    0.90    0.44
   0  -4  -3    1.05    0.43
   0  -4  -3    0.57    0.32
   0  -4  -3    0.94    0.51
   0  -4  -3    1.04    0.42
   0  -4  -3    0.71    0.33
   0   4   3    0.43    0.37
   0   4   3    0.86    0.42
   0   4   3    1.30    0.52
   0   4   3    0.86    0.51
   0   4   3    0.97    0.42
   0   4   3    0.55    0.38
   0   4   3    0.58    0.37
   0   4   3    0.61    0.38
   0   4   3    1.44    0.54
   0   4   3    0.96    0.47
   0   4   3    0.31    0.36
   0   4   3    0.81    0.40
   0   4   3    1.46    0.52
   0   4   3    0.70    0.39
  -1  -4  -3   19.90    1.79
  -1  -4  -3   18.90    1.71
  -1  -4  -3   20.69    1.72
  -1  -4  -3   20.28    1.86
  -1  -4  -3   23.90    1.94
  -1  -4  -3   18.49    1.75
  -1  -4  -3   17.24    1.95
  -1  -4  -3   17.59    1.81
  -1  -4  -3   16.54    1.90
  -1  -4  -3   21.98    1.87
  -1  -4  -3   23.10    1.98
  -1  -4  -3   22.34    1.80
  -1  -4  -3   23.55    2.00
  -1  -4  -3   17.96    1.66
   1   4   3   19.22    1.71
   1   4   3   19.30    1.86
   1   4   3   22.37    2.04
   1   4   3   16.60    1.84
   1   4   3   18.02    1.92
   1   4   3   17.85    1.74
   1   4   3   17.27    1.76
   1   4   3   18.94    1.88
   1   4   3   19.52    1.83
   1   4   3   17.84    1.77
   1   4   3   17.95    1.84
   1   4   3   15.66    1.67
  -2  -4  -3   88.78    6.62
  -2  -4  -3   78.11    6.51
  -2  -4  -3   88.21    6.83
  -2  -4  -3   87.87    6.82
  -2  -4  -3   92.12    6.84
  -2  -4  -3   86.36    6.54
  -2  -4  -3   84.16    6.80
  -2  -4  -3   92.14    6.74
  -2  -4  -3   89.27    6.60
  -2  -4  -3  101.08    7.20
  -2  -4  -3   96.08    7.12
  -2  -4  -3   78.37    6.88
  -2  -4  -3   75.02    6.92
   2   4   3   88.35    6.68
   2   4   3   87.24    7.07
   2   4   3   86.25    6.52
   2   4   3   80.24    6.91
   2   4   3   82.93    7.10
   2   4   3   96.23    6.62
   2   4   3   87.57    6.84
   2   4   3   78.37    6.78
   2   4   3   81.39    6.48
   2   4   3   81.11    6.82
   2   4   3   84.12    6.89
   2   4   3   90.73    7.17
   2   4   3   80.10    6.54
  -3  -4  -3   93.68    7.77
  -3  -4  -3   97.11    8.14
  -3  -4  -3  110.40    8.01
  -3  -4  -3  116.77    7.86
  -3  -4  -3  121.58    8.26
  -3  -4  -3   91.37    7.45
  -3  -4  -3   91.87    8.03
  -3  -4  -3  101.03    7.53
  -3  -4  -3   97.38    7.78
  -3  -4  -3  106.79    7.49
  -3  -4  -3  104.19    7.80
  -3  -4  -3   98.78    7.66
   3   4   3   93.66    7.60
   3   4   3   92.96    7.79
   3   4   3   99.35    7.90
   3   4   3   88.04    8.06
   3   4   3  100.44    8.16
   3   4   3   97.10    7.41
   3   4   3   85.90    7.30
   3   4   3  109.39    7.80
   3   4   3   90.97    7.75
   3   4   3   90.75    7.35
[truncated: 468,911 more chars]
