# Supplementary material for: [SnF(bipy)(H2O)]2[SnF6], a mixed-valent inorganic tin(II)–tin(IV) compound
Source: Acta Crystallogr E Crystallogr Commun. 2024 Aug 6;80(Pt 9):921–5. doi: 10.1107/S2056989024007400 (PMC11389671; doi:10.1107/S2056989024007400)
Supplement: Supplementary file 2 [file e-80-00921-Isup2.hkl]

data_I                                                                          
_shelx_title ' Imw034_0m in P-1'                                                
_shelx_refln_list_code          4                                               
_shelx_F_calc_maximum      185.34                                               
_exptl_crystal_F_000       406.00                                               
_reflns_d_resolution_high  0.7570                                               
                                                                                
loop_                                                                           
 _space_group_symop_operation_xyz                                               
 'x, y, z'                                                                      
 '-x, -y, -z'                                                                   
                                                                                
_cell_length_a     7.4579                                                       
_cell_length_b     8.4601                                                       
_cell_length_c     9.8864                                                       
_cell_angle_alpha  97.073                                                       
_cell_angle_beta   98.474                                                       
_cell_angle_gamma 100.644                                                       
                                                                                
_shelx_F_squared_multiplier     1.000                                           
                                                                                
loop_                                                                           
 _refln_index_h                                                                 
 _refln_index_k                                                                 
 _refln_index_l                                                                 
 _refln_F_squared_calc                                                          
 _refln_F_squared_meas                                                          
 _refln_F_squared_sigma                                                         
 _refln_observed_status                                                         
   2   0   0       7292.02       7756.04       155.86 o                         
   3   0   0      11968.98      12381.84       268.92 o                         
   4   0   0      10519.00      11216.39       242.80 o                         
   5   0   0        180.91        185.98         6.22 o                         
   6   0   0        120.77        127.77         6.03 o                         
   7   0   0       6216.61       6097.06       133.69 o                         
   8   0   0        230.45        242.94        12.03 o                         
   9   0   0        171.43        173.97        19.54 o                         
  -9   1   0         24.93         29.24        15.89 o                         
  -8   1   0         14.23         18.27         6.02 o                         
  -7   1   0       4771.58       5005.30       126.49 o                         
  -6   1   0        357.78        393.92        11.54 o                         
  -5   1   0        306.25        325.01        11.09 o                         
  -4   1   0        929.86        980.52        27.70 o                         
  -3   1   0      14821.71      14993.23       510.54 o                         
  -2   1   0       7094.89       7734.76       421.19 o                         
  -1   1   0       1954.38       2038.25        69.90 o                         
   1   1   0       8142.83       8471.95       148.43 o                         
   2   1   0        368.18        414.75         7.43 o                         
   3   1   0       1560.52       1552.93        26.04 o                         
   4   1   0      15777.44      15703.65       261.67 o                         
   5   1   0        712.30        691.24        15.08 o                         
   6   1   0        391.65        373.22        11.91 o                         
   7   1   0       3460.96       3491.41        82.67 o                         
   8   1   0       1958.91       1945.41        58.44 o                         
   9   1   0        146.50        150.36        34.38 o                         
  -9   2   0        348.30        369.01        22.05 o                         
  -8   2   0        149.00        165.94         9.82 o                         
  -7   2   0       2394.10       2442.72        63.79 o                         
  -6   2   0       2679.55       2687.25        69.04 o                         
  -5   2   0         37.82         37.30         4.04 o                         
  -4   2   0          7.50          4.97         4.43 o                         
  -3   2   0       9141.50       8961.96       471.78 o                         
  -2   2   0       1375.97       1219.73        30.65 o                         
  -1   2   0       1534.08       1478.13        21.37 o                         
   0   2   0       8673.30       8732.31       118.13 o                         
   1   2   0       7141.26       6722.18        93.31 o                         
   2   2   0        107.18        112.67         3.10 o                         
   3   2   0         19.05         23.95         2.49 o                         
   4   2   0       7249.54       7287.92       120.01 o                         
   5   2   0       1608.09       1559.80        28.94 o                         
   6   2   0        288.53        305.97        10.45 o                         
   7   2   0        672.98        693.51        24.60 o                         
   8   2   0       3497.64       3197.43       106.12 o                         
  -9   3   0       1551.68       1725.43       105.07 o                         
  -8   3   0        188.32        178.27         9.60 o                         
  -7   3   0        371.73        398.01        14.44 o                         
  -6   3   0       4396.65       4431.21       167.72 o                         
  -5   3   0       2180.23       2247.53        88.52 o                         
  -4   3   0         74.59         67.79         5.35 o                         
  -3   3   0       5176.44       5056.87       111.14 o                         
  -2   3   0       5875.94       5602.81        92.20 o                         
  -1   3   0          1.17          2.19         1.52 o                         
   0   3   0        632.62        632.40        10.07 o                         
   1   3   0       9040.27       8774.00       115.86 o                         
   2   3   0       1914.68       1910.07        28.10 o                         
   3   3   0        936.47        924.84        14.55 o                         
   4   3   0        717.22        700.29        13.58 o                         
   5   3   0       4728.30       4850.35        93.10 o                         
   6   3   0        243.98        213.98        12.66 o                         
   7   3   0        165.27        164.30        15.33 o                         
   8   3   0       1507.64       1595.54       143.90 o                         
  -9   4   0       2396.91       2548.54       195.81 o                         
  -8   4   0        129.36        123.08        12.62 o                         
  -7   4   0         45.40         54.15         6.84 o                         
  -6   4   0       4256.19       4061.28       140.54 o                         
  -5   4   0       5012.02       4872.08       141.32 o                         
  -4   4   0        880.55        878.12        21.67 o                         
  -3   4   0       1046.05       1026.26        21.04 o                         
  -2   4   0      18024.59      18023.76       254.12 o                         
  -1   4   0       1872.80       1726.46        25.98 o                         
   0   4   0       1105.38       1046.21        17.32 o                         
   1   4   0       7219.23       7191.29        97.38 o                         
   2   4   0       5609.67       5274.53        74.69 o                         
   3   4   0         27.23         33.18         3.14 o                         
   4   4   0        171.88        189.98         6.60 o                         
   5   4   0       2701.98       2617.78        56.43 o                         
   6   4   0        437.12        433.77        21.39 o                         
   7   4   0        206.75        211.23        16.80 o                         
   8   4   0        729.60        807.01        90.60 o                         
  -9   5   0       2631.53       2723.22       208.12 o                         
  -8   5   0        560.72        505.89        25.73 o                         
  -7   5   0       1097.38       1049.03        30.85 o                         
  -6   5   0        951.45        916.57        24.46 o                         
  -5   5   0       6095.20       5881.78       127.67 o                         
  -4   5   0          1.99          4.15         2.69 o                         
  -3   5   0        464.35        451.46        10.41 o                         
  -2   5   0       9008.37       9163.54       129.86 o                         
  -1   5   0       7993.21       8093.60       115.00 o                         
   0   5   0       1527.67       1548.37        23.03 o                         
   1   5   0       1283.29       1277.63        20.76 o                         
   2   5   0       9032.02       9083.26       137.05 o                         
   3   5   0        602.31        583.85        11.95 o                         
   4   5   0        692.38        700.10        18.33 o                         
   5   5   0       3161.64       3206.65        97.11 o                         
   6   5   0       2723.04       2731.47       151.87 o                         
   7   5   0        263.55        278.49        27.12 o                         
  -9   6   0        511.57        527.79        51.59 o                         
  -8   6   0       2945.87       2746.84       125.31 o                         
  -7   6   0        436.58        419.75        16.16 o                         
  -6   6   0        196.97        220.46         9.06 o                         
  -5   6   0       5268.21       5324.52       107.99 o                         
  -4   6   0       2282.64       2280.95        48.23 o                         
  -3   6   0       2641.10       2596.34        45.61 o                         
  -2   6   0        842.38        832.93        15.48 o                         
  -1   6   0       5822.01       5864.32        87.71 o                         
   0   6   0        161.34        148.85         5.21 o                         
   1   6   0         19.50         14.19         3.53 o                         
   2   6   0       3749.15       3677.59        59.17 o                         
   3   6   0       2466.89       2485.03        56.25 o                         
   4   6   0        650.11        668.74        22.89 o                         
   5   6   0        368.18        334.72        25.71 o                         
   6   6   0       2800.65       2755.43       104.74 o                         
  -8   7   0       1345.60       1255.77       105.22 o                         
  -7   7   0        656.48        640.17        23.08 o                         
  -6   7   0         14.11         12.95         5.92 o                         
  -5   7   0        225.11        229.99        11.16 o                         
  -4   7   0       2046.60       2015.17        47.33 o                         
  -3   7   0        321.14        305.04         9.80 o                         
  -2   7   0        166.56        165.77         6.76 o                         
  -1   7   0       5186.96       5224.82        86.55 o                         
   0   7   0        284.64        296.89         8.78 o                         
   1   7   0        869.83        907.15        20.67 o                         
   2   7   0        392.63        403.19        17.53 o                         
   3   7   0       3183.09       3237.37       115.61 o                         
   4   7   0         76.31         75.38        11.95 o                         
   5   7   0          2.46         -4.05        14.93 o                         
   6   7   0       1389.12       1363.90        75.51 o                         
  -8   8   0       1826.15       1583.04       133.23 o                         
  -7   8   0        563.46        588.42        35.23 o                         
  -6   8   0        304.21        306.03        15.83 o                         
  -5   8   0        341.76        305.93        13.50 o                         
  -4   8   0       6148.35       6214.85       170.55 o                         
  -3   8   0        126.93        137.22        10.27 o                         
  -2   8   0        276.62        275.32        12.44 o                         
  -1   8   0        966.44       1009.49        34.78 o                         
   0   8   0       2314.45       2400.94        74.31 o                         
   1   8   0         34.28         30.27         9.59 o                         
   2   8   0          0.59        -14.05        11.05 o                         
   3   8   0       2520.87       2333.20       204.32 o                         
   4   8   0        154.38        163.48        18.71 o                         
   5   8   0        177.73        118.07        27.79 o                         
  -7   9   0       2495.27       2458.91       200.79 o                         
  -6   9   0         63.16         57.46        13.44 o                         
  -5   9   0        301.35        298.07        17.66 o                         
  -4   9   0       1998.50       2038.44        71.24 o                         
  -3   9   0       1362.15       1405.33        52.99 o                         
  -2   9   0         63.69         52.48        12.95 o                         
  -1   9   0         75.73         59.34        18.27 o                         
   0   9   0       3211.16       3334.16       137.31 o                         
   1   9   0        337.96        313.11        34.01 o                         
   2   9   0        168.64        164.64        23.07 o                         
   3   9   0        709.27        730.27        56.96 o                         
  -5  10   0        613.72        675.29        55.80 o                         
  -4  10   0        435.05        522.18        39.05 o                         
  -3  10   0       1786.67       1682.50        77.05 o                         
  -2  10   0         15.17          5.73        24.83 o                         
  -1  10   0         22.41         -2.95        29.98 o                         
   0  10   0       1953.88       1991.95       121.35 o                         
   1  10   0        443.05        451.12        94.01 o                         
   2  10   0        227.74        275.18        28.72 o                         
  -3  11   0       2383.07       2480.71       214.16 o                         
  -2  11   0        165.03        157.77        42.40 o                         
  -1  11   0        863.57        935.79        70.76 o                         
   1 -11   1       1716.19       1897.71       119.15 o                         
   2 -11   1         36.23         41.25        29.79 o                         
   3 -11   1        327.07        411.17        45.12 o                         
  -2 -10   1       1327.22       1411.65        73.25 o                         
  -1 -10   1          0.84         -1.05        11.56 o                         
   0 -10   1          4.25        -11.15        22.92 o                         
   1 -10   1       1897.62       2022.33       123.18 o                         
   2 -10   1        476.27        576.83        51.20 o                         
   3 -10   1        116.50        149.74        37.82 o                         
   4 -10   1        695.74        743.29        48.71 o                         
   5 -10   1       1059.51        988.02       103.84 o                         
  -4  -9   1        121.81        104.10        23.36 o                         
  -3  -9   1         89.53        107.23        18.60 o                         
  -2  -9   1       2544.26       2419.16       114.30 o                         
  -1  -9   1        436.98        436.36        30.29 o                         
   0  -9   1        288.55        275.23        24.59 o                         
   1  -9   1       2542.68       2753.08       114.42 o                         
   2  -9   1       2981.58       2923.79       110.73 o                         
   3  -9   1         64.05         74.95        12.20 o                         
   4  -9   1         89.17         73.70        12.05 o                         
   5  -9   1       2574.43       2653.88        88.87 o                         
   6  -9   1        239.45        241.83        21.08 o                         
   7  -9   1        238.26        264.37        41.64 o                         
  -5  -8   1       1166.04       1157.59        67.13 o                         
  -4  -8   1          0.02         -8.23        10.03 o                         
  -3  -8   1         40.45         37.03        14.28 o                         
  -2  -8   1       2129.79       2221.30       112.06 o                         
  -1  -8   1       2470.60       2398.75        93.69 o                         
   0  -8   1        331.05        349.60        16.68 o                         
   1  -8   1        553.83        608.01        24.18 o                         
   2  -8   1       5114.51       5237.70       136.95 o                         
   3  -8   1         86.50         82.67         8.68 o                         
   4  -8   1        420.08        444.86        21.85 o                         
   5  -8   1       3342.44       3287.97        86.79 o                         
   6  -8   1       3432.91       3444.60       103.55 o                         
   7  -8   1         14.41          4.76        10.32 o                         
  -6  -7   1         16.80         34.05        17.27 o                         
  -5  -7   1       3019.43       2853.06       120.36 o                         
  -4  -7   1        502.59        494.37        24.30 o                         
  -3  -7   1        551.79        559.79        23.36 o                         
  -2  -7   1       1382.01       1438.30        48.01 o                         
  -1  -7   1       4421.38       4423.15        75.03 o                         
   0  -7   1        199.54        198.55         6.62 o                         
   1  -7   1        325.82        346.86         9.54 o                         
   2  -7   1       5086.69       5196.12        89.93 o                         
   3  -7   1       3296.49       3325.12        61.69 o                         
   4  -7   1        515.59        528.64        16.47 o                         
   5  -7   1        747.05        705.64        22.96 o                         
   6  -7   1       2540.42       2569.16        72.26 o                         
   7  -7   1          0.33          6.25         7.21 o                         
   8  -7   1          5.60          7.26        16.80 o                         
  -7  -6   1        335.40        359.94        81.58 o                         
  -6  -6   1         55.43         46.15        13.14 o                         
  -5  -6   1       1358.54       1234.53        59.63 o                         
  -4  -6   1       3240.65       3084.95        98.69 o                         
  -3  -6   1        149.27        151.39         8.18 o                         
  -2  -6   1        161.73        154.21         5.93 o                         
  -1  -6   1       6451.67       6407.77        92.59 o                         
   0  -6   1       1454.94       1454.90        23.54 o                         
   1  -6   1        732.61        758.63        13.82 o                         
   2  -6   1       2840.49       2767.81        43.68 o                         
   3  -6   1       4513.82       4520.61        81.75 o                         
   4  -6   1        532.13        534.40        14.44 o                         
   5  -6   1          5.15         10.60         3.93 o                         
   6  -6   1       3452.13       3242.75        83.51 o                         
   7  -6   1       1775.96       1722.73        46.28 o                         
   8  -6   1        726.24        765.51        47.52 o                         
   9  -6   1        254.33        315.57        38.59 o                         
  -7  -5   1       1056.44       1087.54        53.74 o                         
  -6  -5   1         31.64         21.70        10.52 o                         
  -5  -5   1        410.41        393.88        18.01 o                         
  -4  -5   1       5316.08       5240.74        91.14 o                         
  -3  -5   1       1279.89       1283.90        22.05 o                         
  -2  -5   1          5.70         11.41         2.97 o                         
  -1  -5   1       2145.65       2052.61        29.41 o                         
   0  -5   1      12176.99      12086.87       162.11 o                         
   1  -5   1         29.03         22.49         2.74 o                         
   2  -5   1        403.46        386.55         7.28 o                         
   3  -5   1       8865.45       8873.24       153.07 o                         
   4  -5   1       1012.05        988.39        22.27 o                         
   5  -5   1        107.52        106.35         5.27 o                         
   6  -5   1       1065.64       1056.22        24.58 o                         
   7  -5   1       3601.80       3433.74        94.19 o                         
   8  -5   1        107.52         98.72        10.17 o                         
   9  -5   1          4.83          0.38        17.19 o                         
  -8  -4   1        255.44        203.22        39.35 o                         
  -7  -4   1       3078.80       3001.92       101.74 o                         
  -6  -4   1          0.14          3.31         7.08 o                         
  -5  -4   1         12.91         15.83         4.65 o                         
  -4  -4   1       3000.54       2924.01        46.51 o                         
  -3  -4   1       2622.43       2495.53        35.66 o                         
  -2  -4   1        237.02        270.78         6.38 o                         
  -1  -4   1       1453.22       1515.89        20.97 o                         
   0  -4   1      15623.34      15378.56       212.50 o                         
   1  -4   1        479.73        484.62         8.90 o                         
   2  -4   1         76.65        107.39         3.37 o                         
   3  -4   1       5157.73       4780.08        90.99 o                         
   4  -4   1       8506.18       8191.73       164.05 o                         
   5  -4   1         98.82         98.96         4.27 o                         
   6  -4   1         15.50         18.01         3.66 o                         
   7  -4   1       4411.07       4355.43       117.18 o                         
   8  -4   1        722.74        769.14        31.20 o                         
   9  -4   1         26.76         61.11        19.86 o                         
  -8  -3   1         97.30         92.37        21.97 o                         
  -7  -3   1       3795.99       3772.15       106.81 o                         
  -6  -3   1        469.43        481.05        14.83 o                         
  -5  -3   1        715.77        703.44        16.37 o                         
  -4  -3   1       1738.07       1835.01        31.67 o                         
  -3  -3   1      12801.34      12522.58       177.56 o                         
  -2  -3   1        238.61        264.72         5.93 o                         
  -1  -3   1       4018.95       4113.84        56.92 o                         
   0  -3   1      22013.12      21527.70       290.62 o                         
   1  -3   1       5526.00       5390.24        76.52 o                         
   2  -3   1        199.18        183.36         4.60 o                         
   3  -3   1       1155.08       1103.98        22.11 o                         
   4  -3   1      10924.43      10359.16       223.80 o                         
   5  -3   1        561.23        516.35        14.32 o                         
   6  -3   1         80.78         88.72         6.68 o                         
   7  -3   1       3503.96       3448.28        88.74 o                         
   8  -3   1       2055.05       2106.68        63.54 o                         
   9  -3   1         52.03         54.62        19.86 o                         
  -9  -2   1        148.70        153.94        38.20 o                         
  -8  -2   1        263.22        261.13        18.19 o                         
  -7  -2   1       2735.35       2746.15        66.66 o                         
  -6  -2   1       3516.66       3484.67        78.48 o                         
  -5  -2   1         32.26         28.09         3.43 o                         
  -4  -2   1        192.56        204.94         5.68 o                         
  -3  -2   1      12516.74      12406.68       185.68 o                         
  -2  -2   1       2476.89       2388.04        32.05 o                         
  -1  -2   1       4358.87       4384.29        62.47 o                         
   0  -2   1       8990.12       8374.93       117.12 o                         
   1  -2   1      12377.80      11877.07       166.65 o                         
   2  -2   1         12.20         13.01         1.55 o                         
   3  -2   1        367.43        386.08        10.07 o                         
   4  -2   1       7263.87       7370.46       175.90 o                         
   5  -2   1       1733.79       1750.07        40.67 o                         
   6  -2   1        307.56        286.73         8.82 o                         
   7  -2   1        851.92        858.97        23.75 o                         
   8  -2   1       3764.98       3926.15       108.21 o                         
   9  -2   1          6.46          7.59        10.03 o                         
  -9  -1   1       1204.85       1207.91        79.46 o                         
  -8  -1   1        119.48        123.04         9.62 o                         
  -7  -1   1        532.66        525.22        16.65 o                         
  -6  -1   1       4317.20       4338.55        96.23 o                         
  -5  -1   1       1150.60       1195.90        26.88 o                         
  -4  -1   1        646.91        674.89        12.59 o                         
  -3  -1   1       9796.75      10449.85       187.23 o                         
  -2  -1   1      17071.31      17282.03       247.60 o                         
  -1  -1   1        486.79        498.72         8.62 o                         
   0  -1   1       1732.14       1649.25        33.39 o                         
   1  -1   1      21513.51      22739.05       407.85 o                         
   2  -1   1        670.81        794.69        15.07 o                         
   3  -1   1       2330.10       2411.66        48.88 o                         
   4  -1   1      13406.19      14040.18       279.23 o                         
   5  -1   1       6383.03       6533.64       142.05 o                         
   6  -1   1        957.06        995.73        23.15 o                         
   7  -1   1         67.92         73.42         6.33 o                         
   8  -1   1       3709.55       3746.13       110.40 o                         
   9  -1   1        226.69        248.04        22.04 o                         
  -9   0   1       1358.52       1299.32        56.22 o                         
  -8   0   1          0.17          3.06         5.52 o                         
  -7   0   1          6.09          6.49         4.24 o                         
  -6   0   1       3196.02       3318.32        73.18 o                         
  -5   0   1       3667.41       3790.91        83.20 o                         
  -4   0   1          1.39          8.11         2.50 o                         
  -3   0   1       2263.26       2652.59        61.26 o                         
  -2   0   1      10195.00      11321.70       272.87 o                         
  -1   0   1       2463.87       2720.20        68.38 o                         
   1   0   1      13389.13      14127.01       278.18 o                         
   2   0   1      34349.33      38276.29       601.79 o                         
   3   0   1        181.05        230.67         5.71 o                         
   4   0   1       1315.31       1506.37        27.94 o                         
   5   0   1       6622.54       6565.10       131.90 o                         
   6   0   1       2064.49       2110.14        46.48 o                         
   7   0   1        769.07        775.57        24.39 o                         
   8   0   1       1789.57       1801.14        50.49 o                         
   9   0   1       1587.53       1421.65        90.04 o                         
  -9   1   1       1855.34       1820.79       123.93 o                         
  -8   1   1       1072.81       1065.55        31.93 o                         
  -7   1   1        675.36        717.14        20.81 o                         
  -6   1   1        469.89        516.80        17.38 o                         
  -5   1   1       5627.18       5792.65       197.34 o                         
  -4   1   1          0.17         -1.00         6.07 o                         
  -2   1   1       9937.11      10401.18       815.89 o                         
  -1   1   1       9872.73      10715.62       224.12 o                         
   0   1   1         47.38         37.43         2.23 o                         
   1   1   1       3325.71       3236.50        45.88 o                         
   2   1   1       1767.21       1598.75        24.87 o                         
   3   1   1       2982.88       3063.74        50.94 o                         
   4   1   1         50.88         66.69         3.37 o                         
   5   1   1       2837.44       2816.35        50.44 o                         
   6   1   1       3540.86       3457.41        78.15 o                         
   7   1   1         10.04          5.64         6.16 o                         
   8   1   1        114.59        113.86        12.98 o                         
   9   1   1       1186.22       1027.84       100.22 o                         
  -9   2   1       1045.99       1114.75        48.76 o                         
  -8   2   1       1989.86       2143.20       109.59 o                         
  -7   2   1        322.35        346.94        18.34 o                         
  -6   2   1         28.85         31.70         4.72 o                         
  -5   2   1       5046.55       6336.87       506.56 o                         
  -4   2   1       2058.12       1847.30       154.04 o                         
  -3   2   1       4735.81       5922.87       469.43 o                         
  -2   2   1       1527.25       1511.79        35.62 o                         
  -1   2   1      12782.37      12399.22       180.51 o                         
   0   2   1        837.83        902.59        12.80 o                         
   1   2   1        196.82        206.64         4.88 o                         
   2   2   1       4595.09       4283.56        62.36 o                         
   3   2   1       5417.11       5305.63        75.99 o                         
   4   2   1       1377.82       1343.80        23.65 o                         
   5   2   1        969.20        980.68        20.21 o                         
   6   2   1       4587.89       4476.74       100.43 o                         
   7   2   1          0.13          5.55         8.36 o                         
   8   2   1         84.03        121.62        16.95 o                         
  -9   3   1        191.91        234.69        24.38 o                         
  -8   3   1       5532.01       6145.29       346.16 o                         
  -7   3   1         81.41         77.06        11.03 o                         
  -6   3   1        996.41        971.18        92.22 o                         
  -5   3   1       2950.95       2671.82       221.82 o                         
  -4   3   1       9838.11       9479.31       750.48 o                         
  -3   3   1       2495.31       2505.57        61.42 o                         
  -2   3   1        634.53        659.95        12.06 o                         
  -1   3   1      12574.16      12006.31       166.08 o                         
   0   3   1         33.62         59.62         2.62 o                         
   1   3   1       1842.38       1781.91        24.96 o                         
   2   3   1       2460.05       2416.11        36.11 o                         
   3   3   1       8287.46       8175.40       118.91 o                         
   4   3   1       1242.10       1248.14        22.32 o                         
   5   3   1        166.66        164.53         7.25 o                         
   6   3   1       2697.48       2641.09        77.24 o                         
   7   3   1        929.97        847.61        32.62 o                         
   8   3   1         84.43         76.99        25.41 o                         
  -8   4   1       1409.74       1579.53       148.50 o                         
  -7   4   1       1439.74       1413.80       131.69 o                         
  -6   4   1         93.97         95.50        25.21 o                         
  -5   4   1        594.33        548.59        31.29 o                         
  -4   4   1      11818.48      11492.32       261.49 o                         
  -3   4   1        129.58        148.23         4.83 o                         
  -2   4   1        411.76        399.28         7.60 o                         
  -1   4   1       7381.39       7224.03       102.59 o                         
   0   4   1       7402.76       7209.44        95.86 o                         
   1   4   1        859.92        897.74        14.79 o                         
   2   4   1          8.89         12.62         2.79 o                         
   3   4   1       8771.66       8701.15       128.89 o                         
   4   4   1         89.79         88.65         5.46 o                         
   5   4   1        513.11        490.53        18.15 o                         
   6   4   1       1539.98       1464.17        68.23 o                         
   7   4   1       1303.39       1259.41        59.73 o                         
  -8   5   1        351.52        356.00        29.74 o                         
  -7   5   1       3529.76       3548.86       138.22 o                         
  -6   5   1         48.26         47.87         5.49 o                         
  -5   5   1        836.21        787.99        20.22 o                         
  -4   5   1       6269.89       6112.92       123.72 o                         
  -3   5   1       1530.09       1533.27        28.38 o                         
  -2   5   1        703.35        677.02        11.35 o                         
  -1   5   1        899.18        888.25        14.35 o                         
   0   5   1       9431.96       9319.62       123.74 o                         
   1   5   1        168.19        175.18         5.65 o                         
   2   5   1        376.99        387.77         9.01 o                         
   3   5   1       2703.33       2701.88        43.43 o                         
   4   5   1       2360.12       2427.61        58.18 o                         
   5   5   1        136.26        140.61        14.84 o                         
   6   5   1         28.77         37.92        11.98 o                         
   7   5   1       2147.09       2125.95       120.83 o                         
  -8   6   1        132.02        122.19        13.25 o                         
  -7   6   1       1558.51       1470.12        48.33 o                         
  -6   6   1       1005.69        976.64        26.14 o                         
  -5   6   1        952.81        890.69        20.61 o                         
  -4   6   1         41.81         38.73         4.40 o                         
  -3   6   1       5324.14       5142.72        87.58 o                         
  -2   6   1        325.76        308.33         7.87 o                         
  -1   6   1       1590.37       1626.67        27.30 o                         
   0   6   1       1652.36       1682.97        26.26 o                         
   1   6   1       1764.21       1758.18        28.66 o                         
   2   6   1        164.41        172.48         6.96 o                         
   3   6   1        364.11        355.04        14.07 o                         
   4   6   1       3337.88       3550.88       114.82 o                         
   5   6   1          0.57        -17.37        13.95 o                         
   6   6   1         95.14         94.58        19.04 o                         
  -8   7   1        282.06        321.32        36.30 o                         
  -7   7   1       1679.64       1645.23        54.96 o                         
  -6   7   1       1436.23       1382.27        40.72 o                         
  -5   7   1         47.85         50.18         6.11 o                         
  -4   7   1         98.31         93.96         7.29 o                         
  -3   7   1       1695.91       1779.32        37.12 o                         
  -2   7   1          3.20          5.26         3.69 o                         
  -1   7   1        322.92        332.86        10.52 o                         
   0   7   1       1349.60       1373.22        26.64 o                         
   1   7   1       2829.39       2839.73        66.72 o                         
   2   7   1         71.34         75.70        10.33 o                         
   3   7   1        707.29        728.13        40.46 o                         
   4   7   1       1822.97       1855.27        77.85 o                         
   5   7   1        568.47        559.19        65.93 o                         
  -8   8   1        409.15        393.97        47.00 o                         
  -7   8   1        196.71        178.78        16.40 o                         
  -6   8   1       4380.48       4451.83       130.72 o                         
  -5   8   1          0.41         -1.02         6.18 o                         
  -4   8   1       1251.94       1268.57        34.24 o                         
  -3   8   1       4622.32       4474.50       117.01 o                         
  -2   8   1       3311.97       3422.20        91.77 o                         
  -1   8   1        619.44        650.34        30.27 o                         
   0   8   1         58.43         56.79         9.45 o                         
   1   8   1       2865.22       2937.28       133.19 o                         
   2   8   1        252.37        240.72        26.17 o                         
   3   8   1        647.97        721.65        50.54 o                         
   4   8   1        784.73        796.64        52.79 o                         
  -7   9   1        105.62        158.14        35.52 o                         
  -6   9   1       2016.52       1951.27        83.26 o                         
  -5   9   1       1201.90       1260.37        48.39 o                         
  -4   9   1        487.31        462.93        20.51 o                         
  -3   9   1        490.43        494.23        25.53 o                         
  -2   9   1       2613.25       2489.25       108.33 o                         
  -1   9   1         92.25         89.66        19.19 o                         
   0   9   1        256.03        265.83        31.79 o                         
   1   9   1       1681.49       1757.18       106.42 o                         
   2   9   1       1242.68       1201.58        74.63 o                         
   3   9   1        160.88        169.33        24.71 o                         
  -5  10   1       2235.63       2331.60       115.36 o                         
  -4  10   1         31.73         29.01        12.64 o                         
  -3  10   1         83.44        100.00        23.33 o                         
  -2  10   1       1357.03       1465.54       135.46 o                         
  -1  10   1        818.90        834.91        62.57 o                         
   0  10   1        423.50        497.61        68.02 o                         
   1  10   1        578.51        603.14        68.80 o                         
   1 -11   2         86.77         84.14        25.65 o                         
   2 -11   2       1914.79       2249.20       140.38 o                         
   3 -11   2        885.78       1067.18       111.65 o                         
  -2 -10   2         47.43         24.17        15.34 o                         
  -1 -10   2       2690.02       2709.59       127.40 o                         
   0 -10   2        605.26        628.00        43.90 o                         
   1 -10   2        401.49        380.78        29.93 o                         
   2 -10   2        799.17        830.86        89.09 o                         
   4 -10   2         85.17         80.14        18.74 o                         
   5 -10   2          6.37        -19.23        24.25 o                         
  -4  -9   2       1862.59       1965.44        96.15 o                         
  -3  -9   2        223.87        159.13        21.03 o                         
  -2  -9   2         10.67         15.70        14.08 o                         
  -1  -9   2       1230.31       1245.20        56.76 o                         
   0  -9   2       2811.06       2800.33        87.16 o                         
   1  -9   2        120.81        175.36        20.33 o                         
   2  -9   2        217.07        280.60        20.11 o                         
   3  -9   2       4327.44       4194.43       201.11 o                         
   4  -9   2        447.53        418.98        24.54 o                         
   5  -9   2        106.93        119.26        18.73 o                         
   6  -9   2        920.49        971.34        58.11 o                         
   7  -9   2       1910.37       2057.83       125.52 o                         
  -5  -8   2         36.02          7.03        17.09 o                         
  -4  -8   2       1720.10       1701.07        74.66 o                         
  -3  -8   2        288.16        314.21        27.91 o                         
  -2  -8   2        135.26        125.37        13.77 o                         
  -1  -8   2        695.41        690.30        28.32 o                         
   0  -8   2       4701.81       5003.98       146.08 o                         
   1  -8   2          7.80          4.96         6.72 o                         
   2  -8   2         38.42         35.15         7.19 o                         
   3  -8   2       3016.58       3104.57        88.68 o                         
   4  -8   2       1862.10       1796.46        54.39 o                         
   5  -8   2        128.56        136.60        11.10 o                         
   6  -8   2        106.80        115.20        13.31 o                         
   7  -8   2       4183.19       4255.85       190.91 o                         
  -6  -7   2        189.17        190.45        22.40 o                         
  -5  -7   2        377.83        383.39        28.81 o                         
  -4  -7   2        441.21        423.15        19.44 o                         
  -3  -7   2       4166.09       4140.65       115.37 o                         
  -2  -7   2          0.40          0.31         5.74 o                         
  -1  -7   2        433.40        412.98        10.85 o                         
   0  -7   2       5186.39       5074.16        74.36 o                         
   1  -7   2       1041.78       1086.88        20.35 o                         
   2  -7   2        426.89        448.94        11.47 o                         
   3  -7   2        358.37        356.40        10.68 o                         
   4  -7   2       4942.03       4895.38       117.85 o                         
   5  -7   2        308.30        286.50        13.13 o                         
   6  -7   2         30.85         26.52         6.37 o                         
   7  -7   2       1634.84       1549.51        52.67 o                         
   8  -7   2        783.72        680.53        66.14 o                         
  -7  -6   2       1080.31       1068.83        76.49 o                         
  -6  -6   2       1770.44       1791.35        73.33 o                         
  -5  -6   2         13.82         14.69        10.44 o                         
  -4  -6   2         11.46         10.67         6.60 o                         
  -3  -6   2       4284.36       4178.51        82.01 o                         
  -2  -6   2       1400.27       1393.95        22.40 o                         
  -1  -6   2        917.08        936.56        15.53 o                         
   0  -6   2       1750.59       1777.96        26.93 o                         
   1  -6   2       6105.22       6123.01        88.12 o                         
   2  -6   2          1.56          1.63         2.77 o                         
   3  -6   2        502.83        504.80        11.36 o                         
   4  -6   2       4551.00       4446.47        88.42 o                         
   5  -6   2       1247.91       1198.02        31.10 o                         
   6  -6   2        617.86        606.05        18.95 o                         
   7  -6   2        362.91        353.17        14.71 o                         
   8  -6   2       2968.13       2948.45       140.41 o                         
  -7  -5   2        176.75        136.57        17.76 o                         
  -6  -5   2       2970.18       2749.04        87.62 o                         
  -5  -5   2        265.63        266.60        13.85 o                         
  -4  -5   2        458.44        470.35        13.22 o                         
  -3  -5   2       5454.31       5318.42        80.46 o                         
  -2  -5   2       5984.09       6007.92        85.12 o                         
  -1  -5   2        169.52        158.36         4.90 o                         
   0  -5   2        134.29        139.76         4.51 o                         
   1  -5   2       7802.39       7347.53       101.32 o                         
   2  -5   2       2037.02       2115.75        31.09 o                         
   3  -5   2        280.60        257.44         6.87 o                         
   4  -5   2       1923.47       1833.09        37.94 o                         
   5  -5   2       4235.55       4026.89        79.65 o                         
   6  -5   2         17.10         17.58         4.08 o                         
   7  -5   2        142.19        142.42         8.65 o                         
   8  -5   2       3070.20       3086.67       118.64 o                         
   9  -5   2        459.74        531.95        55.79 o                         
  -8  -4   2          2.75        -16.34        24.63 o                         
  -7  -4   2         14.69         29.74        12.06 o                         
  -6  -4   2       2561.18       2439.20        68.90 o                         
  -5  -4   2       1679.99       1648.92        37.89 o                         
  -4  -4   2       1003.50        988.75        19.90 o                         
  -3  -4   2       1105.30       1109.06        17.34 o                         
  -2  -4   2       8509.23       8356.81       113.25 o                         
  -1  -4   2          2.35          8.31         2.43 o                         
   0  -4   2         18.58         12.97         2.60 o                         
   1  -4   2      18724.42      19362.51       257.78 o                         
   2  -4   2       3434.71       3152.17        44.85 o                         
   3  -4   2       1061.14       1094.24        21.77 o                         
   4  -4   2       1007.22       1009.80        21.00 o                         
   5  -4   2       7927.85       7522.53       141.38 o                         
   6  -4   2        529.51        537.63        13.07 o                         
   7  -4   2        391.28        391.45        13.69 o                         
   8  -4   2       1648.65       1625.04        50.70 o                         
   9  -4   2       1072.17       1071.68        95.23 o                         
  -8  -3   2        234.80        229.82        30.30 o                         
  -7  -3   2        384.63        376.45        18.18 o                         
  -6  -3   2        705.62        687.30        19.31 o                         
  -5  -3   2       2787.39       2771.68        51.59 o                         
  -4  -3   2        143.05        137.50         5.09 o                         
  -3  -3   2        265.33        273.99         6.23 o                         
  -2  -3   2       8839.65       8581.67       113.89 o                         
  -1  -3   2       3505.87       3526.71        48.42 o                         
   0  -3   2       5209.62       5331.28        73.09 o                         
   1  -3   2       1620.77       1499.52        21.51 o                         
   2  -3   2       9489.69       9368.80       132.21 o                         
   3  -3   2        554.39        580.05        11.38 o                         
   4  -3   2        494.34        495.25        11.18 o                         
   5  -3   2       5849.00       5813.84       116.60 o                         
   6  -3   2       2973.27       3037.73        67.50 o                         
   7  -3   2        504.21        490.80        16.49 o                         
   8  -3   2        583.92        583.70        24.38 o                         
   9  -3   2       1987.25       2063.88       117.51 o                         
  -9  -2   2        964.10        932.47        65.28 o                         
  -8  -2   2       1489.22       1492.47        49.82 o                         
  -7  -2   2        189.11        183.84        10.80 o                         
  -6  -2   2         89.87        103.60         6.88 o                         
  -5  -2   2       3863.79       3908.66        64.23 o                         
  -4  -2   2       1765.83       1847.11        29.45 o                         
  -3  -2   2       2065.63       2130.45        32.71 o                         
  -2  -2   2       1221.07       1158.59        16.52 o                         
  -1  -2   2       6160.51       5974.78        83.49 o                         
   0  -2   2        625.80        670.87        10.25 o                         
   1  -2   2         32.94         34.61         1.68 o                         
   2  -2   2       3178.81       2882.73        42.60 o                         
   3  -2   2       4733.19       4733.29        84.16 o                         
   4  -2   2       1334.86       1352.32        27.72 o                         
   5  -2   2        756.49        752.31        17.67 o                         
   6  -2   2       2597.82       2535.21        59.26 o                         
   7  -2   2         28.46         32.04         5.58 o                         
   8  -2   2         64.48         48.33         8.56 o                         
   9  -2   2       1517.71       1581.27        95.77 o                         
  -9  -1   2          9.83         10.28        13.51 o                         
  -8  -1   2       3809.61       3787.44       120.30 o                         
  -7  -1   2        450.59        447.34        15.31 o                         
  -6  -1   2        351.83        367.99        11.16 o                         
  -5  -1   2       1666.86       1810.06        38.11 o                         
  -4  -1   2       9023.44       9597.97       165.50 o                         
  -3  -1   2       1167.32       1294.05        19.69 o                         
  -2  -1   2        137.14        138.36         3.15 o                         
  -1  -1   2      10656.51      10500.02       138.01 o                         
   0  -1   2       4806.63       4522.34        72.08 o                         
   1  -1   2        163.99        169.95         3.43 o                         
   2  -1   2         24.11         13.57         1.57 o                         
   3  -1   2       8822.55       8914.45       152.45 o                         
   4  -1   2       1919.36       1989.90        38.55 o                         
   5  -1   2        297.11        298.47         9.17 o                         
   6  -1   2       7178.73       6918.35       157.37 o                         
   7  -1   2       1332.45       1265.59        36.24 o                         
   8  -1   2       1509.32       1298.19        50.31 o                         
   9  -1   2         98.81         95.52        21.07 o                         
  -9   0   2          3.27          4.55        10.95 o                         
  -8   0   2       1535.97       1565.83        48.84 o                         
  -7   0   2       1098.48       1236.13        32.19 o                         
  -6   0   2        717.20        777.10        20.19 o                         
  -5   0   2        155.62        177.34         6.10 o                         
  -4   0   2      16418.71      18522.53       437.59 o                         
  -3   0   2         54.68         88.88         3.70 o                         
  -2   0   2        180.90        190.93         4.09 o                         
  -1   0   2      11529.69      11883.37       198.61 o                         
   0   0   2       6401.30       6087.93        98.21 o                         
   1   0   2       1582.36       1591.66        24.97 o                         
   2   0   2          5.50         28.11         2.99 o                         
   3   0   2      15081.21      15795.26       244.29 o                         
   4   0   2       2552.08       2765.00        46.41 o                         
   5   0   2        495.99        491.60        11.96 o                         
   6   0   2         30.97         35.14         6.20 o                         
   7   0   2       2456.23       2414.81        65.17 o                         
   8   0   2         49.40         24.25         8.69 o                         
   9   0   2         66.32         51.57        20.63 o                         
  -9   1   2        420.22        438.32        26.05 o                         
  -8   1   2        697.33        787.98        27.98 o                         
  -7   1   2       3472.64       3713.05        99.86 o                         
  -6   1   2        251.80        262.65        11.05 o                         
  -5   1   2        776.54        840.61        30.36 o                         
  -4   1   2       8005.42       8436.71       458.82 o                         
  -3   1   2        572.12        484.33        24.19 o                         
  -2   1   2       2254.02       2489.39        57.31 o                         
  -1   1   2        987.26        940.82        14.86 o                         
   0   1   2      19353.95      19437.54       312.23 o                         
   1   1   2          2.79          6.63         1.73 o                         
   2   1   2        930.38        892.79        14.32 o                         
   3   1   2       8838.33       9013.18       140.19 o                         
   4   1   2       2039.97       1966.43        34.87 o                         
   5   1   2        822.69        800.15        17.25 o                         
   6   1   2        867.73        857.25        22.01 o                         
   7   1   2       3429.63       3367.93        95.30 o                         
   8   1   2          1.25          7.42        11.92 o                         
  -9   2   2         73.95         50.17        21.39 o                         
  -8   2   2         17.08         25.99         6.49 o                         
  -7   2   2       4264.81       4525.18       174.48 o                         
  -6   2   2         57.47         77.92        21.01 o                         
  -5   2   2       1942.53       2053.52       171.09 o                         
  -4   2   2       4642.62       5208.84       414.60 o                         
  -3   2   2       4000.41       4111.82       327.01 o                         
  -2   2   2       3541.89       3810.12        74.48 o                         
  -1   2   2        757.63        754.23        11.82 o                         
   0   2   2       8394.80       7886.60       113.28 o                         
   1   2   2        567.15        513.84         9.08 o                         
   2   2   2       1434.15       1426.05        23.36 o                         
   3   2   2        865.07        847.67        14.68 o                         
   4   2   2       5164.33       5179.39        84.12 o                         
   5   2   2        147.80        138.21         7.17 o                         
   6   2   2         43.66         40.12         7.43 o                         
   7   2   2       2606.25       2655.39        90.06 o                         
   8   2   2        579.53        613.19        53.38 o                         
  -8   3   2        331.07        365.30        51.97 o                         
  -7   3   2       1817.18       2048.43       177.76 o                         
  -6   3   2       4704.13       5125.67       414.65 o                         
  -5   3   2        202.87        210.91        29.04 o                         
  -4   3   2        550.32        611.36        53.93 o                         
  -3   3   2       7238.72       7111.65       149.54 o                         
  -2   3   2       1305.86       1343.62        22.66 o                         
  -1   3   2       1294.08       1167.17        17.75 o                         
   0   3   2       2037.14       1994.33        26.82 o                         
   1   3   2       3865.16       3595.62        48.86 o                         
   2   3   2       1105.04       1103.77        17.58 o                         
   3   3   2        499.08        487.68        10.29 o                         
   4   3   2       5989.40       5986.74       104.16 o                         
   5   3   2        183.42        187.44         8.96 o                         
   6   3   2        637.21        621.73        28.86 o                         
   7   3   2        296.68        286.71        19.27 o                         
   8   3   2       1275.42       1295.00       123.57 o                         
  -8   4   2        176.10        229.97        41.64 o                         
  -7   4   2        131.84        150.51        30.94 o                         
  -6   4   2       3703.35       3478.73       287.62 o                         
  -5   4   2        535.83        518.91        23.19 o                         
  -4   4   2        291.91        256.98         9.06 o                         
  -3   4   2       6338.47       6099.13       115.62 o                         
  -2   4   2       4477.76       4346.13        64.54 o                         
  -1   4   2        292.09        308.50         6.47 o                         
   0   4   2        104.10        112.99         3.90 o                         
   1   4   2       7530.63       7318.12       108.11 o                         
   2   4   2       1263.22       1228.33        20.07 o                         
   3   4   2       1642.06       1659.43        27.76 o                         
   4   4   2       1405.74       1398.41        29.80 o                         
   5   4   2       1943.10       1926.67        55.28 o                         
   6   4   2         19.69         23.05        11.37 o                         
   7   4   2        111.52         91.26        16.76 o                         
  -8   5   2         18.59         -8.02        19.48 o                         
  -7   5   2        263.14        225.36        20.64 o                         
  -6   5   2       3767.02       3665.70       115.07 o                         
  -5   5   2       2687.57       2669.00        59.14 o                         
  -4   5   2       1830.78       1746.81        37.33 o                         
  -3   5   2        445.04        454.58        10.60 o                         
  -2   5   2       7293.34       7276.22       109.38 o                         
  -1   5   2        777.41        783.05        13.29 o                         
   0   5   2       2343.47       2339.03        33.13 o                         
   1   5   2       5402.17       5370.44        78.62 o                         
   2   5   2       6336.33       6416.35        96.18 o                         
   3   5   2        892.85        893.69        18.55 o                         
   4   5   2          9.83          9.41         6.24 o                         
   5   5   2       2358.82       2444.79        92.46 o                         
   6   5   2        397.02        371.71        28.91 o                         
   7   5   2        247.77        219.57        31.36 o                         
  -8   6   2        265.90        244.90        28.65 o                         
  -7   6   2        887.62        851.82        33.40 o                         
  -6   6   2       1522.72       1468.20        37.55 o                         
  -5   6   2       2372.10       2278.86        52.03 o                         
  -4   6   2        585.81        551.00        13.47 o                         
  -3   6   2          0.84          1.41         2.92 o                         
  -2   6   2       2130.57       2114.46        35.47 o                         
  -1   6   2       2822.89       2790.51        44.95 o                         
   0   6   2        382.69        388.05         8.66 o                         
   1   6   2        167.34        168.10         6.36 o                         
   2   6   2       1925.13       1900.84        40.04 o                         
   3   6   2         32.74         48.79         8.94 o                         
   4   6   2          0.57         16.12        10.02 o                         
   5   6   2       1599.91       1579.83        85.54 o                         
   6   6   2       1074.39       1067.24        63.59 o                         
  -8   7   2       2233.67       2166.34       169.32 o                         
  -7   7   2        566.97        571.09        25.25 o                         
  -6   7   2         71.00         77.53         7.73 o                         
  -5   7   2       4614.48       4257.25       103.25 o                         
  -4   7   2         62.97         70.35         6.38 o                         
  -3   7   2        498.03        471.58        13.55 o                         
  -2   7   2       2403.34       2393.48        47.88 o                         
  -1   7   2       1819.25       1896.77        41.51 o                         
   0   7   2       2429.30       2381.68        62.34 o                         
   1   7   2        257.96        273.07        15.63 o                         
   2   7   2       4613.09       4836.86       152.68 o                         
   3   7   2        108.50        147.56        19.83 o                         
   4   7   2        580.81        598.14        36.62 o                         
   5   7   2        309.60        323.62        43.37 o                         
  -7   8   2         77.26        100.54        25.78 o                         
  -6   8   2         50.99         44.96        12.35 o                         
  -5   8   2       1496.60       1535.56        41.89 o                         
  -4   8   2       2771.24       2694.62        73.05 o                         
  -3   8   2        228.30        228.73        14.01 o                         
  -2   8   2          9.92          4.04         8.41 o                         
  -1   8   2       5377.07       5410.50       175.89 o                         
   0   8   2        523.63        524.60        32.65 o                         
   1   8   2        748.22        707.87        36.94 o                         
   2   8   2        570.68        564.78        42.02 o                         
   3   8   2       1675.75       1606.65        95.14 o                         
   4   8   2        148.54        136.23        20.41 o                         
  -7   9   2        880.27        901.99        88.33 o                         
  -6   9   2         81.05         52.14        18.73 o                         
  -5   9   2        225.49        221.06        17.46 o                         
  -4   9   2       3346.37       3289.72       109.19 o                         
  -3   9   2         95.35         68.36        17.09 o                         
  -2   9   2        135.85        145.45        22.85 o                         
  -1   9   2       1765.21       1946.64        99.23 o                         
   0   9   2       1979.99       1919.36       160.49 o                         
   1   9   2        115.15         96.48        15.63 o                         
   2   9   2         29.14         51.42        17.50 o                         
   3   9   2       1751.39       1667.60       151.78 o                         
  -5  10   2        182.27        173.85        47.37 o                         
  -4  10   2       1630.08       1587.94        84.48 o                         
  -3  10   2       1269.99       1220.46       116.31 o                         
  -2  10   2        100.10         94.73        33.23 o                         
  -1  10   2         39.03         68.54        21.87 o                         
   0  10   2       2322.07       2451.98       146.25 o                         
   1  10   2         28.56          0.38        25.21 o                         
   1 -11   3        292.90        329.55        30.03 o                         
   2 -11   3        121.02        155.85        45.46 o                         
  -2 -10   3        283.37        250.72        25.38 o                         
  -1 -10   3        162.18        146.94        19.28 o                         
   0 -10   3       1012.25       1091.03        55.17 o                         
   1 -10   3       1776.36       1783.73        93.11 o                         
   2 -10   3          5.49          3.57        19.63 o                         
   3 -10   3         37.25        -10.31        24.06 o                         
   4 -10   3       1690.51       1621.83       107.80 o                         
   5 -10   3        325.21        372.61        50.43 o                         
  -4  -9   3         77.95         77.55        14.73 o                         
  -3  -9   3       1332.68       1292.53        69.44 o                         
  -2  -9   3       1345.53       1367.91        71.15 o                         
  -1  -9   3          1.56          4.19        11.07 o                         
   0  -9   3        180.96        178.68        13.54 o                         
   1  -9   3       2241.71       2467.45       105.75 o                         
   2  -9   3        371.84        375.24        27.51 o                         
   3  -9   3         52.16         61.82        16.52 o                         
   4  -9   3       1096.02       1144.64        63.83 o                         
   5  -9   3       1832.28       1879.34       112.09 o                         
   6  -9   3          2.72          8.80        15.50 o                         
  -5  -8   3        697.99        685.86        82.07 o                         
  -4  -8   3        435.25        399.99        25.01 o                         
  -3  -8   3        457.17        384.65        23.86 o                         
  -2  -8   3       3242.17       3309.34       119.59 o                         
  -1  -8   3         46.74         34.87         8.98 o                         
   0  -8   3        477.73        442.75        19.79 o                         
   1  -8   3       4597.50       4474.15       127.07 o                         
   2  -8   3       2225.98       2400.00        66.63 o                         
   3  -8   3        305.44        284.38        16.94 o                         
   4  -8   3        310.91        328.44        18.17 o                         
   5  -8   3       3759.12       3741.19       104.80 o                         
   6  -8   3        133.20        170.57        22.39 o                         
   7  -8   3        396.59        368.76        28.89 o                         
  -6  -7   3        840.82        802.35        44.81 o                         
  -5  -7   3       1930.14       1788.82        79.90 o                         
  -4  -7   3        264.22        239.10        19.11 o                         
  -3  -7   3        370.84        367.51        16.60 o                         
  -2  -7   3       3336.96       3188.31        99.96 o                         
  -1  -7   3       1693.73       1575.20        30.11 o                         
   0  -7   3       1576.12       1626.20        26.60 o                         
   1  -7   3        461.96        515.30        12.42 o                         
   2  -7   3       4111.75       4086.51        75.76 o                         
   3  -7   3         13.84          7.72         5.23 o                         
   4  -7   3        806.68        768.02        22.72 o                         
   5  -7   3       3078.06       3015.21        76.69 o                         
   6  -7   3       2167.45       2264.86        61.92 o                         
   7  -7   3        336.31        345.78        19.92 o                         
   8  -7   3        297.36        242.47        27.15 o                         
  -7  -6   3         69.34         78.17        18.48 o                         
  -6  -6   3          5.80         -0.75        11.03 o                         
  -5  -6   3       2529.09       2537.23        98.02 o                         
  -4  -6   3        592.87        596.79        24.15 o                         
  -3  -6   3        721.25        701.58        17.74 o                         
  -2  -6   3       1994.07       2021.86        30.67 o                         
  -1  -6   3       2953.58       3073.08        43.76 o                         
   0  -6   3        802.47        788.13        14.07 o                         
   1  -6   3         26.80         23.93         3.09 o                         
   2  -6   3       3215.59       3169.47        50.74 o                         
   3  -6   3       1256.84       1279.42        24.57 o                         
   4  -6   3       1465.31       1442.41        30.25 o                         
   5  -6   3        549.94        536.29        17.08 o                         
   6  -6   3       2788.99       2756.96        69.89 o                         
   7  -6   3         40.97         34.47        10.18 o                         
   8  -6   3         67.17         68.95        14.02 o                         
  -7  -5   3         18.05          2.35        10.95 o                         
  -6  -5   3         22.25         24.59        10.19 o                         
  -5  -5   3       1008.63       1000.22        32.52 o                         
  -4  -5   3       3045.15       2972.56        60.18 o                         
  -3  -5   3        367.73        378.49         8.83 o                         
  -2  -5   3        536.75        539.87        11.23 o                         
  -1  -5   3       6798.93       6861.56        90.89 o                         
   0  -5   3        457.87        465.80         9.03 o                         
   1  -5   3        247.99        235.79         5.40 o                         
   2  -5   3       1312.94       1311.60        20.19 o                         
   3  -5   3       3827.28       3649.83        61.44 o                         
   4  -5   3        411.00        386.90         9.86 o                         
   5  -5   3        287.84        293.36         9.87 o                         
   6  -5   3       2299.05       2230.00        56.58 o                         
   7  -5   3         70.73         72.51         7.83 o                         
   8  -5   3        162.67        167.80        17.09 o                         
  -8  -4   3        739.07        632.40        57.15 o                         
  -7  -4   3        693.59        667.07        53.35 o                         
  -6  -4   3        150.36        139.19        10.95 o                         
  -5  -4   3        187.67        192.87        11.30 o                         
  -4  -4   3       5555.18       5571.08        95.35 o                         
  -3  -4   3         28.11         29.31         2.94 o                         
  -2  -4   3         84.36         93.18         3.80 o                         
  -1  -4   3       2856.03       2681.39        38.40 o                         
   0  -4   3       4376.66       4222.05        66.52 o                         
   1  -4   3        152.76        161.33         4.21 o                         
   2  -4   3        308.63        316.50         6.34 o                         
   3  -4   3      11935.78      11798.78       187.61 o                         
   4  -4   3         66.04         62.32         3.74 o                         
   5  -4   3        889.23        924.51        20.92 o                         
   6  -4   3       2157.48       2098.62        50.87 o                         
   7  -4   3       2773.46       2686.69        70.83 o                         
   8  -4   3        190.95        179.22        13.48 o                         
   9  -4   3          5.20         15.66        21.39 o                         
  -8  -3   3        674.62        639.68        36.12 o                         
  -7  -3   3       2433.08       2377.66        70.00 o                         
  -6  -3   3        250.79        243.21        11.46 o                         
  -5  -3   3        760.67        745.35        16.74 o                         
  -4  -3   3       5121.48       5014.36        80.25 o                         
  -3  -3   3        684.42        676.89        11.60 o                         
  -2  -3   3       1596.31       1650.40        23.05 o                         
  -1  -3   3        151.27        146.94         4.21 o                         
   0  -3   3      11558.47      11550.25       157.15 o                         
   1  -3   3         26.25         35.12         2.49 o                         
   2  -3   3       2696.22       2833.44        42.31 o                         
   3  -3   3       3676.43       3530.25        56.10 o                         
   4  -3   3       5002.58       4998.35        89.51 o                         
   5  -3   3        311.74        319.45         9.25 o                         
   6  -3   3         18.70         27.05         4.83 o                         
   7  -3   3       4082.53       4093.88       105.65 o                         
   8  -3   3        263.15        238.82        23.96 o                         
   9  -3   3        191.14        205.91        38.20 o                         
  -9  -2   3        185.24        163.66        52.91 o                         
  -8  -2   3         33.19         16.15         9.01 o                         
  -7  -2   3       4932.41       5091.03       123.14 o                         
  -6  -2   3        208.22        220.38         8.95 o                         
  -5  -2   3       2442.77       2483.97        42.59 o                         
  -4  -2   3       3537.53       3732.27        59.66 o                         
  -3  -2   3       7002.64       7001.36       107.52 o                         
  -2  -2   3       1861.01       1946.39        27.37 o                         
  -1  -2   3       1913.11       2075.73        31.20 o                         
   0  -2   3       8826.54       8508.45       119.59 o                         
   1  -2   3        738.49        706.34        10.97 o                         
   2  -2   3       3875.81       3900.49        56.68 o                         
   3  -2   3        332.59        324.22         7.63 o                         
   4  -2   3       7820.18       8048.90       138.09 o                         
   5  -2   3         51.40         47.65         4.63 o                         
   6  -2   3        290.81        277.77        11.77 o                         
   7  -2   3       1912.24       1893.51        51.82 o                         
   8  -2   3        479.42        578.71        31.57 o                         
   9  -2   3        201.16        182.96        47.94 o                         
  -9  -1   3        172.38        171.18        22.95 o                         
  -8  -1   3        318.19        331.96        15.20 o                         
  -7  -1   3       1820.77       1922.14        46.67 o                         
  -6  -1   3       3681.24       4022.51        74.64 o                         
  -5  -1   3         48.74         56.24         3.77 o                         
  -4  -1   3         27.70         28.38         2.31 o                         
  -3  -1   3       8975.96       9253.56       138.41 o                         
  -2  -1   3        196.05        170.39         3.65 o                         
  -1  -1   3       1940.83       1978.98        26.94 o                         
   0  -1   3       5788.55       5727.87        87.41 o                         
   1  -1   3       6825.37       6329.52        91.21 o                         
   2  -1   3        741.71        728.62        12.62 o                         
   3  -1   3        120.01        116.25         3.66 o                         
   4  -1   3       6071.26       5908.19       104.56 o                         
   5  -1   3         17.87         14.20         3.13 o                         
   6  -1   3        957.87        947.97        26.96 o                         
   7  -1   3        694.42        703.75        23.37 o                         
   8  -1   3       3248.82       3267.57       153.68 o                         
   9  -1   3          1.20         42.24        51.37 o                         
  -9   0   3        457.58        446.32        28.55 o                         
  -8   0   3         75.73         74.29         7.63 o                         
  -7   0   3       1011.04       1088.73        30.42 o                         
  -6   0   3       2848.52       3007.42        69.73 o                         
  -5   0   3         12.15         19.62         2.99 o                         
  -4   0   3        112.90        117.69         4.33 o                         
  -3   0   3      10533.84      11431.46       209.00 o                         
  -2   0   3       3772.93       3653.28        53.88 o                         
  -1   0   3         13.19         12.77         1.47 o                         
   0   0   3        509.85        492.75         8.82 o                         
   1   0   3      12703.61      12472.22       206.12 o                         
   2   0   3        113.97        111.39         4.09 o                         
   3   0   3       2136.36       2154.93        34.22 o                         
   4   0   3       6346.69       6135.01       115.28 o                         
   5   0   3       2215.54       2242.29        43.10 o                         
   6   0   3         22.70         18.72         5.71 o                         
   7   0   3          4.42         -5.08         6.85 o                         
   8   0   3        776.51        760.32        46.16 o                         
  -9   1   3       1833.29       1918.73       106.37 o                         
  -8   1   3         50.41         41.34         6.75 o                         
  -7   1   3        394.89        436.05        15.31 o                         
  -6   1   3       4310.15       4938.27       131.57 o                         
  -5   1   3       2205.92       2435.07        79.65 o                         
  -4   1   3       2128.74       2337.98        63.92 o                         
  -3   1   3       1869.30       2029.35        43.38 o                         
  -2   1   3       4435.85       4162.21        69.90 o                         
  -1   1   3        572.04        578.51         9.95 o                         
   0   1   3        728.91        721.35        12.52 o                         
   1   1   3       8639.17       8165.95       132.30 o                         
   2   1   3       5058.70       4851.94        79.99 o                         
   3   1   3        686.55        680.50        12.40 o                         
   4   1   3        772.65        777.12        15.77 o                         
   5   1   3       3416.59       3297.61        67.05 o                         
   6   1   3        275.72        253.45        12.94 o                         
   7   1   3        338.08        288.57        23.25 o                         
   8   1   3       1523.65       1415.74        94.27 o                         
  -9   2   3       2136.94       2340.34       158.21 o                         
  -8   2   3        986.75       1012.59        59.73 o                         
  -7   2   3       1251.14       1334.34        54.26 o                         
  -6   2   3       1045.26       1003.03        91.08 o                         
  -5   2   3       6621.46       7603.21       586.87 o                         
  -4   2   3        654.44        711.52        22.38 o                         
  -3   2   3        711.29        754.31        15.99 o                         
  -2   2   3       7629.83       7533.79       123.86 o                         
  -1   2   3       7244.95       7427.53       112.97 o                         
   0   2   3      11112.06      11555.19       171.66 o                         
   1   2   3        658.42        628.58        12.81 o                         
   2   2   3       9980.23       9745.72       148.43 o                         
   3   2   3         10.37          7.96         2.61 o                         
   4   2   3        179.11        183.25         6.44 o                         
   5   2   3       2240.77       2262.46        47.68 o                         
   6   2   3       1595.18       1584.67        57.19 o                         
   7   2   3        290.76        298.13        18.51 o                         
   8   2   3        188.78        183.61        31.53 o                         
  -7   3   3        326.39        296.91        40.12 o                         
  -6   3   3        374.48        430.72        47.39 o                         
  -5   3   3       6640.99       6718.93       534.83 o                         
  -4   3   3       1367.78       1425.34        42.23 o                         
  -3   3   3        860.30        841.36        18.46 o                         
  -2   3   3        218.58        147.66         3.90 o                         
  -1   3   3      11340.97      11260.39       167.68 o                         
   0   3   3        315.75        283.22         6.66 o                         
   1   3   3        116.00        120.80         4.39 o                         
   2   3   3       5505.29       5183.47        79.06 o                         
   3   3   3       1017.47        995.29        18.36 o                         
   4   3   3       1698.46       1655.69        31.40 o                         
   5   3   3        454.76        446.58        17.39 o                         
   6   3   3       3690.53       3589.54       131.08 o                         
   7   3   3         28.96         20.99        16.05 o                         
  -7   4   3         14.37          8.40        17.19 o                         
  -6   4   3          2.87         -3.65         7.11 o                         
  -5   4   3       4657.41       4486.52       129.40 o                         
  -4   4   3       3226.99       3112.78        68.60 o                         
  -3   4   3        264.51        276.98         7.82 o                         
  -2   4   3       1686.82       1822.05        27.85 o                         
  -1   4   3      13190.13      13196.58       193.65 o                         
   0   4   3         43.09         32.32         2.88 o                         
   1   4   3        735.03        745.08        14.45 o                         
   2   4   3       3282.91       3329.62        51.23 o                         
   3   4   3       3845.25       3820.06        62.11 o                         
   4   4   3        450.05        473.37        17.57 o                         
   5   4   3          5.55         -0.58         7.76 o                         
   6   4   3       2276.04       2337.46        99.38 o                         
   7   4   3        301.32        273.24        27.92 o                         
  -7   5   3        476.97        455.43        22.03 o                         
  -6   5   3        195.40        216.65         8.36 o                         
  -5   5   3       1240.49       1172.88        28.49 o                         
  -4   5   3       6243.38       6185.49       121.10 o                         
  -3   5   3         22.34         24.90         2.94 o                         
  -2   5   3          3.74          8.57         2.60 o                         
  -1   5   3       5066.43       4972.61        73.42 o                         
   0   5   3       3370.83       3378.43        50.18 o                         
   1   5   3        158.16        166.22         5.92 o                         
   2   5   3        417.49        407.60        10.04 o                         
   3   5   3       5237.33       5248.90       108.85 o                         
   4   5   3        479.09        464.26        20.96 o                         
   5   5   3        137.31        130.75        16.79 o                         
   6   5   3        349.48        323.75        30.96 o                         
  -8   6   3        881.82        752.54        66.92 o                         
  -7   6   3       3096.71       2910.58       110.96 o                         
  -6   6   3         56.69         68.39         6.22 o                         
  -5   6   3        123.57        117.05         6.58 o                         
  -4   6   3       4706.33       4744.49        90.81 o                         
  -3   6   3        877.50        917.33        19.47 o                         
  -2   6   3        671.88        685.33        13.92 o                         
  -1   6   3       1073.27       1076.34        21.10 o                         
   0   6   3       5239.78       5260.09        83.01 o                         
   1   6   3          0.16          7.76         4.35 o                         
   2   6   3        184.83        198.44        11.19 o                         
   3   6   3       1544.74       1545.35        79.57 o                         
   4   6   3        113.14        162.00        19.21 o                         
   5   6   3         18.80         25.46        20.12 o                         
   6   6   3        567.67        478.18        52.55 o                         
  -8   7   3          3.78          0.76        15.66 o                         
  -7   7   3       2709.44       2878.30       128.04 o                         
  -6   7   3        549.46        559.76        19.75 o                         
  -5   7   3        303.21        305.81        12.84 o                         
  -4   7   3        855.32        878.09        25.72 o                         
  -3   7   3       4645.93       4493.53       100.66 o                         
  -2   7   3          2.51          7.00         5.98 o                         
  -1   7   3        440.85        454.10        17.27 o                         
   0   7   3       5391.26       5574.94       172.94 o                         
   1   7   3        328.29        328.25        20.66 o                         
   2   7   3       1209.29       1162.19        59.83 o                         
   3   7   3       1032.01        951.79        61.33 o                         
   4   7   3       3846.22       3303.80       260.34 o                         
   5   7   3         61.90         50.80        33.23 o                         
  -7   8   3       2720.18       2704.17       123.18 o                         
  -6   8   3       2044.32       2054.21        68.01 o                         
  -5   8   3         63.94         66.05         9.74 o                         
  -4   8   3         57.34         51.55         8.47 o                         
  -3   8   3       4203.90       4256.15       144.24 o                         
  -2   8   3        621.19        641.70        32.96 o                         
  -1   8   3        519.74        519.65        33.08 o                         
   0   8   3       1501.11       1521.96        81.27 o                         
   1   8   3       2455.77       2612.42       106.52 o                         
   2   8   3          3.64         -3.78        35.90 o                         
   3   8   3        175.06        159.99        24.02 o                         
   4   8   3       1425.16       1532.08       133.92 o                         
  -6   9   3       1703.71       1629.57       141.25 o                         
  -5   9   3        190.79        193.63        21.23 o                         
  -4   9   3         43.36         32.65        10.69 o                         
  -3   9   3       2846.82       2919.56       124.23 o                         
  -2   9   3       1802.00       2242.42       209.84 o                         
  -1   9   3        316.60        343.08        38.09 o                         
   0   9   3        296.27        332.38        36.72 o                         
   1   9   3       2711.74       2882.68       158.45 o                         
   2   9   3        279.98        330.16        71.83 o                         
  -4  10   3        448.54        515.84        37.88 o                         
  -3  10   3        556.29        628.73        74.15 o                         
  -2  10   3       1932.52       1954.05       173.85 o                         
  -1  10   3         42.68         17.97        19.20 o                         
   0  10   3          8.61         -4.41        20.77 o                         
  -2 -10   4        554.31        500.90        36.02 o                         
  -1 -10   4       1651.87       1777.22        88.39 o                         
   0 -10   4        117.78        126.76        34.00 o                         
   1 -10   4          2.46        -23.68        15.79 o                         
   2 -10   4       1722.58       1887.92       117.73 o                         
   3 -10   4        658.87        623.48        76.84 o                         
   4 -10   4        580.92        621.49        76.44 o                         
   5 -10   4        254.56        258.13        37.37 o                         
  -4  -9   4       1086.37       1074.89       100.02 o                         
  -3  -9   4        481.69        463.76        33.90 o                         
  -2  -9   4        211.07        213.33        23.26 o                         
  -1  -9   4       3027.73       3247.96       117.15 o                         
   0  -9   4         72.81         60.32        11.61 o                         
   1  -9   4         75.60         94.82        17.21 o                         
   2  -9   4       1497.80       1538.16        80.41 o                         
   3  -9   4       1649.05       1732.44        90.22 o                         
   4  -9   4        460.84        420.44        34.07 o                         
   5  -9   4        129.37        105.44        33.76 o                         
   6  -9   4       1998.81       2052.39       127.04 o                         
  -5  -8   4         43.49         48.34        26.96 o                         
  -4  -8   4       1812.09       2032.13       105.93 o                         
  -3  -8   4         22.57         12.13        12.84 o                         
  -2  -8   4         19.17         16.49        10.64 o                         
  -1  -8   4       2092.50       1955.96        63.75 o                         
   0  -8   4       1302.95       1358.14        50.48 o                         
   1  -8   4        751.42        720.79        27.99 o                         
   2  -8   4        109.47        117.84        12.57 o                         
   3  -8   4       5716.26       5647.98       179.45 o                         
   4  -8   4         49.18         35.85        13.72 o                         
   5  -8   4        306.94        325.69        21.62 o                         
   6  -8   4       1685.80       1661.34        83.55 o                         
   7  -8   4       1503.18       1502.22        77.35 o                         
  -6  -7   4         20.63         12.40        14.95 o                         
  -5  -7   4         95.12         84.57        17.17 o                         
  -4  -7   4       2556.12       2583.42        89.61 o                         
  -3  -7   4        345.05        364.75        17.17 o                         
  -2  -7   4        738.36        728.47        22.58 o                         
  -1  -7   4        105.76        117.47         7.92 o                         
   0  -7   4       3456.05       3479.68        63.84 o                         
   1  -7   4          0.57          9.48         4.42 o                         
   2  -7   4        266.98        279.76        10.37 o                         
   3  -7   4       1734.10       1730.42        44.36 o                         
   4  -7   4       1088.59       1061.05        35.39 o                         
   5  -7   4        190.32        198.83        14.31 o                         
   6  -7   4        108.87         97.15        10.94 o                         
   7  -7   4       2253.53       2244.21        93.02 o                         
  -7  -6   4       1101.64       1106.45        62.92 o                         
  -6  -6   4        263.01        243.44        21.45 o                         
  -5  -6   4         67.73         64.46        12.15 o                         
  -4  -6   4        723.53        708.11        25.52 o                         
  -3  -6   4       2399.79       2407.17        51.53 o                         
  -2  -6   4          0.28          2.20         3.50 o                         
  -1  -6   4        307.15        313.47         7.87 o                         
   0  -6   4       3350.37       3443.36        51.55 o                         
   1  -6   4        679.58        695.30        12.65 o                         
   2  -6   4       1078.57       1071.17        20.17 o                         
   3  -6   4        413.01        435.48        11.13 o                         
   4  -6   4       3774.08       3752.82        85.04 o                         
   5  -6   4        109.86        112.30         8.69 o                         
   6  -6   4        190.59        193.24        10.84 o                         
   7  -6   4       1243.71       1331.84        52.06 o                         
   8  -6   4        540.63        551.85        46.82 o                         
  -7  -5   4       3391.92       3219.39       139.19 o                         
  -6  -5   4       1613.51       1546.13        58.27 o                         
  -5  -5   4        705.79        654.79        26.13 o                         
  -4  -5   4        163.50        174.76         9.42 o                         
  -3  -5   4       5687.55       5576.78        82.88 o                         
  -2  -5   4        297.15        296.91         7.46 o                         
  -1  -5   4        334.25        344.32         7.37 o                         
   0  -5   4       3132.84       3080.68        45.80 o                         
   1  -5   4       5331.17       5379.57        74.75 o                         
   2  -5   4        131.28        136.29         4.79 o                         
   3  -5   4        411.22        409.81         9.90 o                         
   4  -5   4       4770.55       4614.46        86.19 o                         
   5  -5   4        237.22        243.57        11.31 o                         
   6  -5   4        371.62        378.74        14.58 o                         
   7  -5   4        792.79        793.47        33.72 o                         
   8  -5   4       1448.07       1556.62        96.36 o                         
  -8  -4   4        293.36        333.85        49.10 o                         
  -7  -4   4         15.37          9.06        11.87 o                         
  -6  -4   4       2480.49       2465.32        72.19 o                         
  -5  -4   4         17.61         10.69         5.58 o                         
  -4  -4   4        251.12        252.18         8.08 o                         
  -3  -4   4       7338.56       7374.63       102.30 o                         
  -2  -4   4       2370.56       2367.94        42.71 o                         
  -1  -4   4       1038.39        980.87        15.54 o                         
   0  -4   4        530.94        521.59        11.33 o                         
   1  -4   4      10568.05       9791.97       134.07 o                         
   2  -4   4        207.70        208.90         5.21 o                         
   3  -4   4        951.61        932.78        17.30 o                         
   4  -4   4       6308.67       6081.98       105.95 o                         
   5  -4   4       2879.73       2782.90        61.42 o                         
   6  -4   4        302.54        311.08        13.31 o                         
   7  -4   4         95.24         83.58         9.73 o                         
   8  -4   4       2917.89       2896.69       134.26 o                         
  -8  -3   4         94.21        101.15        19.02 o                         
  -7  -3   4         20.95         31.05         7.52 o                         
  -6  -3   4       4161.46       4142.65        97.52 o                         
  -5  -3   4        490.53        509.69        13.02 o                         
  -4  -3   4       2054.21       2035.25        34.16 o                         
  -3  -3   4       2208.87       2168.13        31.48 o                         
  -2  -3   4       4114.18       4062.58        56.67 o                         
  -1  -3   4         15.28         20.52         2.61 o                         
   0  -3   4        793.69        814.03        13.32 o                         
   1  -3   4      10361.15      10149.11       139.24 o                         
   2  -3   4       2991.96       2859.28        42.48 o                         
   3  -3   4       1672.18       1700.31        27.21 o                         
   4  -3   4       1283.17       1271.34        24.44 o                         
   5  -3   4       3445.22       3358.47        65.32 o                         
   6  -3   4        236.02        237.94        12.47 o                         
   7  -3   4        157.08        172.85        10.87 o                         
   8  -3   4       1453.74       1503.45        77.86 o                         
  -9  -2   4       1677.66       1909.13       180.09 o                         
  -8  -2   4        787.23        752.87        44.95 o                         
  -7  -2   4        429.29        437.14        16.16 o                         
  -6  -2   4       1279.49       1261.34        29.31 o                         
  -5  -2   4       4504.47       4531.38        81.80 o                         
  -4  -2   4        241.53        243.68         6.27 o                         
  -3  -2   4         87.67        114.30         4.02 o                         
  -2  -2   4       5204.75       5148.29        71.01 o                         
  -1  -2   4       5774.26       5908.14        81.44 o                         
   0  -2   4       5109.12       5080.69        71.25 o                         
   1  -2   4       1378.41       1262.99        18.82 o                         
   2  -2   4       5802.27       5687.62        80.85 o                         
   3  -2   4        325.65        337.76         7.21 o                         
   4  -2   4         37.27         41.96         3.59 o                         
   5  -2   4       2785.56       2812.97        58.56 o                         
   6  -2   4       1558.65       1594.27        47.25 o                         
   7  -2   4        178.50        172.16        11.96 o                         
   8  -2   4        334.99        327.76        28.20 o                         
  -9  -1   4       1188.58       1279.23        76.20 o                         
  -8  -1   4       2466.77       2523.37        76.06 o                         
  -7  -1   4        171.12        179.22         9.13 o                         
  -6  -1   4        317.64        334.39         9.86 o                         
  -5  -1   4       4523.58       4561.66        86.82 o                         
  -4  -1   4       2433.77       2616.68        44.01 o                         
  -3  -1   4        242.94        307.34         6.19 o                         
  -2  -1   4        724.02        631.84        10.11 o                         
  -1  -1   4       8535.16       8177.81       109.93 o                         
   0  -1   4        169.45        160.91         4.06 o                         
   1  -1   4         53.17         54.50         3.47 o                         
   2  -1   4       5942.41       5778.86        81.92 o                         
   3  -1   4       1706.79       1708.95        28.30 o                         
   4  -1   4        532.55        540.56        12.24 o                         
   5  -1   4        794.44        805.97        19.72 o                         
   6  -1   4       2230.13       2146.95        55.07 o                         
   7  -1   4        205.24        174.51        13.11 o                         
   8  -1   4         29.83         38.52        27.88 o                         
  -9   0   4        117.21        126.33        15.43 o                         
  -8   0   4       3880.85       4050.82       103.63 o                         
  -7   0   4          0.09          3.80         3.66 o                         
  -6   0   4          0.76          0.91         2.93 o                         
  -5   0   4       6188.29       6518.92       136.71 o                         
  -4   0   4       4922.88       5158.18        94.28 o                         
  -3   0   4       1179.17       1273.57        21.11 o                         
  -2   0   4       1224.81       1258.98        19.18 o                         
  -1   0   4      26208.14      26575.24       385.08 o                         
   0   0   4        932.41        944.45        15.63 o                         
   1   0   4        356.59        371.80         8.23 o                         
   2   0   4       5063.66       4885.65        76.99 o                         
   3   0   4       6910.56       6694.09       102.25 o                         
   4   0   4        346.18        337.44         9.16 o                         
   5   0   4          0.07         -6.43         4.29 o                         
   6   0   4       3910.43       3737.67       109.51 o                         
   7   0   4        839.25        820.81        37.67 o                         
   8   0   4        389.78        429.09        41.25 o                         
  -9   1   4         16.42         14.23        16.42 o                         
  -8   1   4       3734.99       4035.28       137.93 o                         
  -7   1   4        620.06        700.08        20.76 o                         
  -6   1   4        633.39        732.38        19.95 o                         
  -5   1   4        996.43       1131.90        28.80 o                         
  -4   1   4      11284.51      11568.31       231.52 o                         
  -3   1   4          1.37          3.89         2.10 o                         
  -2   1   4        759.06        803.62        13.49 o                         
  -1   1   4      13070.98      13340.38       215.58 o                         
   0   1   4       7586.37       7449.02       111.04 o                         
   1   1   4       1688.45       1692.43        27.46 o                         
   2   1   4       2212.62       2254.76        37.80 o                         
   3   1   4      12707.87      12311.47       184.36 o                         
   4   1   4         40.10         41.53         4.48 o                         
   5   1   4        185.53        180.01         9.23 o                         
   6   1   4       2062.69       1809.81        77.13 o                         
   7   1   4       2442.59       2469.75        93.51 o                         
   8   1   4        215.81        171.20        30.17 o                         
  -9   2   4         79.19         65.47        12.56 o                         
  -8   2   4       2176.98       2242.21        86.18 o                         
  -7   2   4       2871.95       3151.51       117.58 o                         
  -6   2   4        206.76        217.61         9.85 o                         
  -5   2   4          0.26         -2.03         2.55 o                         
  -4   2   4       6860.77       7097.37       154.15 o                         
  -3   2   4       1323.96       1334.79        24.79 o                         
  -2   2   4        586.71        637.80        11.03 o                         
  -1   2   4       1542.07       1480.43        24.12 o                         
   0   2   4      13566.33      13572.64       194.83 o                         
   1   2   4         98.83        100.46         4.21 o                         
   2   2   4        541.06        599.07        12.07 o                         
   3   2   4       4996.83       4663.47        71.65 o                         
   4   2   4       2902.10       2849.68        53.82 o                         
   5   2   4        123.04        126.09        10.02 o                         
   6   2   4        188.39        190.05        17.82 o                         
   7   2   4       3229.72       3377.52       139.92 o                         
  -7   3   4       4582.58       4311.93       333.61 o                         
  -6   3   4        563.87        550.31        21.45 o                         
  -5   3   4          1.83          2.94         2.77 o                         
  -4   3   4       4237.37       4333.73        90.56 o                         
  -3   3   4       4878.57       4948.03        97.17 o                         
  -2   3   4          2.00          6.81         2.12 o                         
  -1   3   4         19.57         18.19         2.71 o                         
   0   3   4       6224.81       5765.02        85.79 o                         
   1   3   4        175.46        160.10         5.41 o                         
   2   3   4         93.05        118.84         4.93 o                         
   3   3   4       1469.99       1477.13        26.38 o                         
   4   3   4       2027.75       2019.52        46.90 o                         
   5   3   4          0.06         -2.61         7.62 o                         
   6   3   4         42.15          7.02        14.15 o                         
   7   3   4       1850.72       1775.72       114.36 o                         
  -7   4   4       3436.54       3344.06       180.64 o                         
  -6   4   4       2902.27       2869.75        83.47 o                         
  -5   4   4          1.92          3.24         2.78 o                         
  -4   4   4        277.70        274.06         7.99 o                         
  -3   4   4       9093.51       8674.88       168.65 o                         
  -2   4   4       1370.43       1355.87        22.70 o                         
  -1   4   4        296.50        306.78         7.16 o                         
   0   4   4       7963.39       7651.54       117.91 o                         
   1   4   4       3702.72       3642.44        58.13 o                         
   2   4   4         16.03         22.31         3.80 o                         
   3   4   4          2.15          3.42         4.25 o                         
   4   4   4       3631.73       3619.34       102.99 o                         
   5   4   4        447.07        418.55        26.01 o                         
   6   4   4        288.62        264.04        28.96 o                         
  -7   5   4        867.10        780.22        40.82 o                         
  -6   5   4       3338.67       3307.45        76.27 o                         
  -5   5   4        229.17        246.15         9.01 o                         
  -4   5   4        346.88        357.71        10.48 o                         
  -3   5   4       7229.64       7044.43       129.59 o                         
  -2   5   4       5254.01       5356.98        85.50 o                         
  -1   5   4        564.97        575.60        12.67 o                         
   0   5   4       1244.54       1221.36        21.76 o                         
   1   5   4       6001.37       6087.22        96.51 o                         
   2   5   4        632.05        610.18        16.17 o                         
   3   5   4        247.42        266.32        14.26 o                         
   4   5   4       2073.73       2085.68        83.50 o                         
   5   5   4       2244.19       2348.46       100.92 o                         
   6   5   4          1.60         -1.31        32.84 o                         
  -8   6   4        349.94        343.13        36.30 o                         
  -7   6   4          2.52         12.16         6.50 o                         
  -6   6   4       3494.80       3273.26       101.60 o                         
  -5   6   4       1951.10       1939.05        55.20 o                         
  -4   6   4       1343.66       1274.07        30.34 o                         
  -3   6   4       1020.12       1014.10        24.55 o                         
  -2   6   4       6329.14       6379.00       118.78 o                         
  -1   6   4          5.43          7.06         4.74 o                         
   0   6   4        309.16        337.12        12.93 o                         
   1   6   4       4465.41       4677.65       136.55 o                         
   2   6   4       2968.50       2929.23        96.00 o                         
   3   6   4        447.41        497.85        33.26 o                         
   4   6   4        610.94        642.60        55.42 o                         
   5   6   4       2171.01       2371.62       118.07 o                         
  -8   7   4        398.07        399.70        43.56 o                         
  -7   7   4         77.04         78.78         9.97 o                         
  -6   7   4       1143.01       1160.09        40.22 o                         
  -5   7   4       2493.07       2397.08        72.31 o                         
  -4   7   4        314.35        317.18        14.99 o                         
  -3   7   4         96.07         92.45        10.49 o                         
  -2   7   4       3549.62       3479.32        98.94 o                         
  -1   7   4        652.16        714.09        34.60 o                         
   0   7   4        283.56        293.13        26.47 o                         
   1   7   4        674.93        670.66        32.45 o                         
   2   7   4       2429.27       2271.77       128.75 o                         
   3   7   4         11.24         -0.89        27.88 o                         
   4   7   4        186.68        158.15        36.67 o                         
  -7   8   4         46.35         24.44        20.24 o                         
  -6   8   4        193.82        197.94        16.89 o                         
  -5   8   4       3603.11       3499.22       137.33 o                         
  -4   8   4        351.67        359.53        20.16 o                         
  -3   8   4        150.33        180.82        15.49 o                         
  -2   8   4       1473.28       1629.34        75.74 o                         
  -1   8   4       2043.91       2123.59       125.34 o                         
   0   8   4        104.47         67.51        21.06 o                         
   1   8   4        129.98        148.21        22.96 o                         
   2   8   4       1658.40       1652.62       122.12 o                         
   3   8   4        250.45        245.45        28.75 o                         
  -6   9   4          0.55         -8.40        19.48 o                         
  -5   9   4       1510.25       1340.41        70.11 o                         
  -4   9   4        980.35        930.16        55.09 o                         
  -3   9   4         37.23         31.58        15.02 o                         
  -2   9   4        565.59        625.86        55.39 o                         
  -1   9   4       2479.09       2504.85       147.46 o                         
   0   9   4         61.58         56.74        21.33 o                         
   1   9   4         46.10         52.71        29.41 o                         
  -3  10   4         57.46         13.75        27.88 o                         
  -2  10   4        151.42        132.17        40.87 o                         
  -1  10   4       1629.50       1913.63       120.18 o                         
  -2 -10   5         38.45         24.69        21.28 o                         
  -1 -10   5          7.70         12.29        14.37 o                         
   0 -10   5       1644.66       1333.94        91.18 o                         
   1 -10   5        181.53        219.53        31.04 o                         
   2 -10   5        224.33        214.16        32.93 o                         
   3 -10   5        393.70        409.14        54.83 o                         
   4 -10   5       1480.44       1959.67       174.50 o                         
  -3  -9   5       2111.83       2037.99       105.97 o                         
  -2  -9   5        247.68        253.28        27.74 o                         
  -1  -9   5        253.07        198.81        22.13 o                         
   0  -9   5       1135.18       1198.31        94.48 o                         
   1  -9   5       2237.33       1956.96       121.85 o                         
   2  -9   5         20.33         23.34        15.62 o                         
   3  -9   5          2.94          8.85        18.27 o                         
   4  -9   5       2703.28       2635.58       132.41 o                         
   5  -9   5         35.60        107.17        19.08 o                         
  -5  -8   5         30.71         33.19        18.47 o                         
  -4  -8   5        164.12        144.83        22.72 o                         
  -3  -8   5       1333.98       1392.69        61.78 o                         
  -2  -8   5        914.89        985.50        48.43 o                         
  -1  -8   5         67.60         52.47        13.93 o                         
   0  -8   5        229.00        230.00        15.88 o                         
   1  -8   5       3586.90       3689.47       122.37 o                         
   2  -8   5        169.92        182.91        14.67 o                         
   3  -8   5        562.51        576.35        32.36 o                         
   4  -8   5       1999.31       1998.12        87.68 o                         
   5  -8   5       2198.01       2108.97        91.62 o                         
   6  -8   5          4.63         14.49        16.10 o                         
  -6  -7   5       1185.04       1271.59        71.67 o                         
  -5  -7   5        342.15        314.65        25.71 o                         
  -4  -7   5        351.01        336.53        25.97 o                         
  -3  -7   5        640.41        631.90        25.14 o                         
  -2  -7   5       2531.71       2557.49        71.13 o                         
  -1  -7   5          9.79         19.29         6.89 o                         
   0  -7   5        814.47        770.41        23.11 o                         
   1  -7   5       3050.23       3252.68        75.52 o                         
   2  -7   5       2046.87       2022.06        51.44 o                         
   3  -7   5        607.76        646.67        22.07 o                         
   4  -7   5        423.61        429.62        21.41 o                         
   5  -7   5       2173.90       2153.70        81.08 o                         
   6  -7   5         79.95         87.86        14.66 o                         
   7  -7   5        129.53        159.14        25.91 o                         
  -7  -6   5        121.74        125.97        20.45 o                         
  -6  -6   5       2271.94       2203.83        96.22 o                         
  -5  -6   5       1033.68       1130.17        63.76 o                         
  -4  -6   5        427.08        421.53        19.86 o                         
  -3  -6   5        856.60        831.60        23.38 o                         
  -2  -6   5       3472.60       3510.53        63.80 o                         
  -1  -6   5        399.46        402.47         9.44 o                         
   0  -6   5        801.63        831.23        14.81 o                         
   1  -6   5       1885.23       1944.85        29.36 o                         
   2  -6   5       2613.84       2652.29        46.99 o                         
   3  -6   5        203.55        210.72         9.14 o                         
   4  -6   5         17.53         21.08         6.06 o                         
   5  -6   5       2465.26       2545.50        74.05 o                         
   6  -6   5       1073.49       1112.81        42.88 o                         
   7  -6   5        567.55        571.48        37.47 o                         
  -7  -5   5        546.04        458.60        40.35 o                         
  -6  -5   5        289.53        282.87        20.39 o                         
  -5  -5   5       6822.51       6665.73       214.25 o                         
  -4  -5   5        516.13        542.76        18.12 o                         
  -3  -5   5        737.20        757.60        15.17 o                         
  -2  -5   5       2914.20       2936.44        46.05 o                         
  -1  -5   5       6734.80       6615.23        92.45 o                         
   0  -5   5        695.73        696.13        12.63 o                         
   1  -5   5        932.91        938.39        15.58 o                         
   2  -5   5       6502.14       6424.58        97.99 o                         
   3  -5   5        249.03        249.63        10.61 o                         
   4  -5   5        312.36        331.39        11.86 o                         
   5  -5   5       1159.82       1174.20        33.70 o                         
   6  -5   5       1655.30       1644.73        50.25 o                         
   7  -5   5         73.27         86.45        20.88 o                         
   8  -5   5         11.71          6.98        17.95 o                         
  -8  -4   5       2375.05       2294.17       143.16 o                         
  -7  -4   5        248.41        263.72        20.93 o                         
  -6  -4   5          0.69         10.47         6.98 o                         
  -5  -4   5        629.33        612.71        19.24 o                         
  -4  -4   5       2164.77       2175.00        40.25 o                         
  -3  -4   5         69.18         70.38         4.02 o                         
  -2  -4   5        859.63        808.28        13.80 o                         
  -1  -4   5       9597.35      10010.05       139.98 o                         
   0  -4   5        556.25        550.79        10.29 o                         
   1  -4   5         88.67         97.34         3.94 o                         
   2  -4   5       4185.13       4105.27        60.84 o                         
   3  -4   5       4865.25       4848.50        79.83 o                         
   4  -4   5        118.57        114.06         6.17 o                         
   5  -4   5        379.66        390.35        13.39 o                         
   6  -4   5       3633.65       3775.17       122.95 o                         
   7  -4   5        358.33        386.98        37.26 o                         
   8  -4   5        256.53        242.22        42.79 o                         
  -8  -3   5       1744.85       1817.92       114.00 o                         
  -7  -3   5        271.08        284.29        15.70 o                         
  -6  -3   5        233.32        241.03        12.12 o                         
  -5  -3   5       1037.26       1035.55        24.32 o                         
  -4  -3   5       7156.22       7056.49       111.64 o                         
  -3  -3   5          2.40          6.08         2.45 o                         
  -2  -3   5        655.64        690.72        11.96 o                         
  -1  -3   5       6853.57       6627.52        96.76 o                         
   0  -3   5       5325.06       5214.00        73.93 o                         
   1  -3   5        717.83        707.57        12.79 o                         
   2  -3   5        963.55        988.97        15.77 o                         
   3  -3   5       9794.28       9866.39       155.22 o                         
   4  -3   5        278.51        264.03         8.77 o                         
   5  -3   5        108.83        109.64         8.05 o                         
   6  -3   5       1809.16       1886.69        61.17 o                         
   7  -3   5       2285.71       2315.47        97.65 o                         
   8  -3   5        121.91        125.13        23.23 o                         
  -9  -2   5         81.10        100.07        38.20 o                         
  -8  -2   5       1630.01       1712.45        92.22 o                         
  -7  -2   5       2609.37       2648.92        70.72 o                         
  -6  -2   5         26.01         19.96         4.99 o                         
  -5  -2   5         11.92          9.79         3.06 o                         
  -4  -2   5       6558.98       6551.10       103.87 o                         
  -3  -2   5       1833.16       1798.20        27.81 o                         
  -2  -2   5        986.10        973.90        14.41 o                         
  -1  -2   5        571.33        505.43         8.78 o                         
   0  -2   5      13949.32      13492.63       194.28 o                         
   1  -2   5         44.41         58.09         3.45 o                         
   2  -2   5        503.57        524.00         9.50 o                         
   3  -2   5       4145.17       3996.71        64.06 o                         
   4  -2   5       2700.96       2715.65        47.47 o                         
   5  -2   5        289.55        267.89        11.50 o                         
   6  -2   5        105.87        110.36        11.96 o                         
   7  -2   5       4346.89       4393.46       157.68 o                         
   8  -2   5         27.66         14.96        16.58 o                         
  -9  -1   5        142.40         97.71        19.82 o                         
  -8  -1   5        378.42        387.03        17.65 o                         
  -7  -1   5       5796.96       6070.57       144.73 o                         
  -6  -1   5        231.98        235.07         8.76 o                         
  -5  -1   5        150.21        169.48         6.42 o                         
  -4  -1   5       5596.46       5675.39        91.59 o                         
  -3  -1   5       6493.66       6457.07        93.83 o                         
  -2  -1   5          0.69          1.74         1.99 o                         
  -1  -1   5       1301.93       1422.77        21.43 o                         
   0  -1   5      13394.64      13224.84       189.62 o                         
   1  -1   5         54.96         79.74         3.82 o                         
   2  -1   5         68.17         59.38         3.38 o                         
   3  -1   5       3325.30       3357.76        57.49 o                         
   4  -1   5       4230.90       4258.93        79.67 o                         
   5  -1   5         12.54         10.55         6.26 o                         
   6  -1   5         57.34         71.08        13.13 o                         
   7  -1   5       2976.07       2984.82       139.18 o                         
   8  -1   5        213.67        221.38        32.24 o                         
  -9   0   5          8.20         -1.41        11.75 o                         
  -8   0   5          2.93         -4.60         5.56 o                         
  -7   0   5       3515.60       3754.36        90.37 o                         
  -6   0   5       1306.24       1350.85        29.36 o                         
  -5   0   5          5.41          8.37         2.80 o                         
  -4   0   5       1817.91       1933.76        38.03 o                         
  -3   0   5      12599.14      12704.56       194.78 o                         
  -2   0   5        557.22        517.81         9.13 o                         
  -1   0   5        578.22        619.09        12.41 o                         
   0   0   5      16486.46      17114.25       277.12 o                         
   1   0   5       6519.98       6296.41       103.65 o                         
   2   0   5         11.96         15.39         2.96 o                         
   3   0   5        283.02        283.24         7.35 o                         
   4   0   5       6792.48       6800.43       133.28 o                         
   5   0   5        296.65        311.87        13.50 o                         
   6   0   5        313.71        306.34        20.95 o                         
   7   0   5       1626.20       1534.32        70.31 o                         
   8   0   5       1257.60       1178.54        82.58 o                         
  -9   1   5        964.29       1130.62        69.07 o                         
  -8   1   5        546.20        577.63        19.17 o                         
  -7   1   5        915.04        963.85        31.02 o                         
  -6   1   5       3410.94       3677.55        78.33 o                         
  -5   1   5        221.90        228.51         7.35 o                         
  -4   1   5        166.85        169.43         5.55 o                         
  -3   1   5       8243.11       8436.40       141.40 o                         
  -2   1   5       4715.35       4651.13        73.23 o                         
  -1   1   5        219.17        206.42         5.14 o                         
   0   1   5       2794.96       2848.86        43.98 o                         
   1   1   5       6973.68       6887.29       112.74 o                         
   2   1   5       1657.10       1645.30        29.44 o                         
   3   1   5         94.41        103.56         5.09 o                         
   4   1   5       4647.10       4630.65        89.58 o                         
   5   1   5       3212.29       3273.01        92.91 o                         
   6   1   5        186.35        187.75        19.93 o                         
   7   1   5         88.41         96.34        26.08 o                         
  -9   2   5       1085.99       1076.70        88.74 o                         
  -8   2   5          3.35          3.87         5.25 o                         
  -7   2   5         96.94        108.18         6.64 o                         
  -6   2   5       3907.09       4126.72        90.38 o                         
  -5   2   5       2550.35       2506.38        55.96 o                         
  -4   2   5       2227.96       2215.83        44.31 o                         
  -3   2   5       1540.14       1550.65        30.80 o                         
  -2   2   5       7920.04       7980.83       121.74 o                         
  -1   2   5         10.81         13.11         2.55 o                         
   0   2   5          0.39          1.10         2.38 o                         
   1   2   5       4743.56       4613.11        74.95 o                         
   2   2   5       4036.92       3995.24        67.29 o                         
   3   2   5        201.52        210.63         7.46 o                         
   4   2   5        191.79        188.10        10.08 o                         
   5   2   5       2858.30       2842.39        83.13 o                         
   6   2   5        587.93        489.53        37.20 o                         
   7   2   5          8.86         14.89        25.59 o                         
  -8   3   5        418.29        435.51        44.90 o                         
  -7   3   5        519.04        545.32        19.62 o                         
  -6   3   5       1329.85       1297.10        32.57 o                         
  -5   3   5       6740.80       6738.12       146.23 o                         
  -4   3   5        199.03        197.97         9.57 o                         
  -3   3   5         72.97         69.44         3.74 o                         
  -2   3   5       9186.87       9522.44       149.33 o                         
  -1   3   5       1585.40       1657.84        28.67 o                         
   0   3   5       1496.85       1489.80        24.33 o                         
   1   3   5       1808.15       1838.70        30.77 o                         
   2   3   5       4498.23       4500.48        72.29 o                         
   3   3   5         91.28         92.69         6.44 o                         
   4   3   5         11.96         19.99         6.78 o                         
   5   3   5       3047.36       2948.08       109.29 o                         
   6   3   5        407.95        438.93        31.39 o                         
   7   3   5        289.27        288.84        53.49 o                         
  -8   4   5       1170.65       1079.07        50.70 o                         
  -7   4   5         35.78         48.09         7.40 o                         
  -6   4   5        759.47        747.85        22.50 o                         
  -5   4   5       6610.74       6398.36       139.16 o                         
  -4   4   5        303.25        321.90         9.62 o                         
  -3   4   5        174.46        180.85         6.40 o                         
  -2   4   5       4707.46       4549.77        76.20 o                         
  -1   4   5       5389.82       5372.51        87.67 o                         
   0   4   5        446.27        442.22         9.87 o                         
   1   4   5        321.49        319.47         8.87 o                         
   2   4   5       6192.53       6325.04       108.48 o                         
   3   4   5        620.44        611.26        24.07 o                         
   4   4   5        882.02        921.42        36.21 o                         
   5   4   5       1137.76       1182.61        70.72 o                         
   6   4   5       1988.72       1889.12       118.70 o                         
  -8   5   5       2179.32       2202.35       168.94 o                         
  -7   5   5         93.09        104.23         9.11 o                         
  -6   5   5          2.33          8.47         5.56 o                         
  -5   5   5       3905.21       3582.53        87.58 o                         
  -4   5   5       1381.67       1444.39        34.82 o                         
  -3   5   5        594.95        592.76        15.26 o                         
  -2   5   5       1684.67       1665.97        32.82 o                         
  -1   5   5       6979.17       6803.17       126.56 o                         
   0   5   5         62.39         71.67         5.22 o                         
   1   5   5         35.36         43.14         6.52 o                         
   2   5   5       2580.39       2459.32        72.19 o                         
   3   5   5       2717.35       2843.65        94.43 o                         
   4   5   5        450.59        437.31        33.43 o                         
   5   5   5        146.03        135.36        22.90 o                         
  -8   6   5       2326.14       2158.14       168.57 o                         
  -7   6   5        476.40        465.08        26.94 o                         
  -6   6   5        786.96        756.43        31.46 o                         
  -5   6   5        366.82        372.73        19.23 o                         
  -4   6   5       4850.87       4631.00       118.68 o                         
  -3   6   5         51.84         56.81         6.96 o                         
  -2   6   5         27.26         28.69         7.06 o                         
  -1   6   5       2413.97       2506.48        72.50 o                         
   0   6   5       1170.40       1194.35        48.86 o                         
   1   6   5         56.12         64.85        10.33 o                         
   2   6   5        114.22        141.45        16.23 o                         
   3   6   5       3216.57       3157.30       182.61 o                         
   4   6   5         99.15         89.62        24.25 o                         
   5   6   5         18.19         35.83        21.04 o                         
  -7   7   5       1760.05       1585.45       124.81 o                         
  -6   7   5          5.56        -13.49         9.38 o                         
  -5   7   5         47.41         53.58        10.61 o                         
  -4   7   5       2744.53       2728.22        99.86 o                         
  -3   7   5        171.94        186.95        14.83 o                         
  -2   7   5        303.29        342.71        24.99 o                         
  -1   7   5        586.73        578.26        43.20 o                         
   0   7   5       2484.11       2639.66       186.33 o                         
   1   7   5         12.72         -3.83        10.89 o                         
   2   7   5         73.01         49.23        17.38 o                         
   3   7   5       1573.12       1618.61        97.00 o                         
   4   7   5        236.09        283.09        45.84 o                         
  -6   8   5         64.16         73.74        18.52 o                         
  -5   8   5        276.67        235.33        18.64 o                         
  -4   8   5       1999.26       1981.24        84.35 o                         
  -3   8   5       1559.62       1653.81        90.34 o                         
  -2   8   5         22.58         -3.06        21.39 o                         
  -1   8   5         28.97         19.29        17.23 o                         
   0   8   5       1997.10       2089.14       125.98 o                         
   1   8   5        302.30        327.73        25.72 o                         
   2   8   5        291.75        270.50        70.68 o                         
  -5   9   5        572.21        615.90        45.92 o                         
  -4   9   5        445.97        475.49        35.55 o                         
  -3   9   5       2540.79       2589.22       307.56 o                         
  -2   9   5          1.30         42.39        27.12 o                         
  -1   9   5        160.54        193.91        30.91 o                         
   0   9   5       2233.95       2532.10       151.07 o                         
  -1 -10   6        812.71        976.46        55.61 o                         
   0 -10   6        424.72        428.57        45.37 o                         
   1 -10   6        530.57        464.20        44.72 o                         
   2 -10   6       1681.40       1901.04       120.29 o                         
   3 -10   6         54.21         22.92        30.17 o                         
  -3  -9   6          7.46         13.53        13.78 o                         
  -2  -9   6       1166.24       1206.44        65.03 o                         
  -1  -9   6       2198.07       2259.61       140.41 o                         
   0  -9   6         59.79         42.61        13.24 o                         
   1  -9   6         60.33         39.71        19.17 o                         
   2  -9   6       2366.62       2534.88       126.94 o                         
   3  -9   6        590.88        620.80        55.73 o                         
   4  -9   6         98.94        118.79        37.43 o                         
   5  -9   6        696.72        663.24        78.37 o                         
  -4  -8   6        896.62        933.32        56.89 o                         
  -3  -8   6         80.08         71.05        21.72 o                         
  -2  -8   6        348.09        329.61        37.46 o                         
  -1  -8   6       2736.31       2556.20       106.99 o                         
   0  -8   6         16.26         13.92         9.66 o                         
   1  -8   6          3.98         11.74         9.92 o                         
   2  -8   6       2793.32       2964.25       156.96 o                         
   3  -8   6       1738.91       1940.58       122.29 o                         
   4  -8   6        202.23        219.51        22.70 o                         
   5  -8   6        184.10        192.61        24.55 o                         
   6  -8   6       2354.76       2533.04       154.21 o                         
  -5  -7   6        708.67        707.76        40.85 o                         
  -4  -7   6       1528.97       1466.02        67.38 o                         
  -3  -7   6         54.49         62.15        11.34 o                         
  -2  -7   6         31.62         24.47         8.79 o                         
  -1  -7   6       2498.79       2394.82        70.34 o                         
   0  -7   6        722.83        737.25        27.64 o                         
   1  -7   6         89.12         96.89        12.40 o                         
   2  -7   6        595.25        639.25        27.51 o                         
   3  -7   6       2672.34       2872.28        90.47 o                         
   4  -7   6         90.27        105.86        14.64 o                         
   5  -7   6          4.30          3.63        11.14 o                         
   6  -7   6       1173.65       1182.58       105.01 o                         
  -6  -6   6         16.15         33.25        11.84 o                         
  -5  -6   6          2.12          1.31        10.40 o                         
  -4  -6   6       4209.77       3850.98       110.95 o                         
  -3  -6   6        340.91        347.17        15.45 o                         
  -2  -6   6        661.67        630.77        21.19 o                         
  -1  -6   6       2920.60       2872.74        56.39 o                         
   0  -6   6       5737.94       5609.05        90.15 o                         
   1  -6   6        758.21        776.09        16.81 o                         
   2  -6   6          0.36          3.14         5.40 o                         
   3  -6   6       3834.30       3826.81       102.21 o                         
   4  -6   6        411.74        385.96        21.34 o                         
   5  -6   6        125.24         99.99        12.35 o                         
   6  -6   6        445.83        427.97        39.92 o                         
   7  -6   6       2210.24       2201.43       186.55 o                         
  -7  -5   6       2199.49       2066.14       101.52 o                         
  -6  -5   6        184.03        190.72        16.55 o                         
  -5  -5   6        184.98        189.58        16.10 o                         
  -4  -5   6       2191.45       2024.92        61.62 o                         
  -3  -5   6       8085.81       8112.82       153.93 o                         
  -2  -5   6         64.69         62.20         4.62 o                         
  -1  -5   6        658.63        650.04        12.96 o                         
   0  -5   6       7482.22       7478.49       106.86 o                         
   1  -5   6       2154.37       2124.35        32.33 o                         
   2  -5   6        251.73        269.56         7.90 o                         
   3  -5   6       1411.40       1451.15        32.59 o                         
   4  -5   6       4914.61       5193.46       128.35 o                         
   5  -5   6         56.08         54.87         9.60 o                         
   6  -5   6        156.77        155.52        17.67 o                         
   7  -5   6       2645.62       2393.78       198.56 o                         
  -8  -4   6        122.34        112.18        22.09 o                         
  -7  -4   6       2349.77       2408.78       103.52 o                         
  -6  -4   6       1509.26       1395.87        47.18 o                         
  -5  -4   6          0.85         -2.07         6.10 o                         
  -4  -4   6        395.80        414.17        12.54 o                         
  -3  -4   6       3932.54       3948.30        64.86 o                         
  -2  -4   6        240.39        244.46         6.68 o                         
  -1  -4   6         27.16         23.28         3.23 o                         
   0  -4   6       9358.43       9388.04       129.60 o                         
   1  -4   6       3332.12       3314.28        49.14 o                         
   2  -4   6          1.55         -2.78         2.75 o                         
   3  -4   6        115.80        108.37         6.16 o                         
   4  -4   6       5899.77       5995.08       133.13 o                         
   5  -4   6        695.62        657.99        26.72 o                         
   6  -4   6        322.83        336.40        27.52 o                         
   7  -4   6       1644.06       1717.99       148.14 o                         
  -8  -3   6         72.61         59.26        20.45 o                         
  -7  -3   6       1179.79       1105.54        55.17 o                         
  -6  -3   6       1364.14       1344.82        46.98 o                         
  -5  -3   6         11.39         -1.63         4.79 o                         
  -4  -3   6         42.06         42.53         4.19 o                         
  -3  -3   6       7482.40       7375.40       109.89 o                         
  -2  -3   6       2140.05       2101.60        31.46 o                         
  -1  -3   6       1098.27       1077.86        18.26 o                         
   0  -3   6       2311.68       2327.11        34.05 o                         
   1  -3   6       6679.92       6605.49        98.25 o                         
   2  -3   6        380.46        398.45         8.56 o                         
   3  -3   6        271.88        285.81         8.73 o                         
   4  -3   6       5311.36       5330.81       109.87 o                         
   5  -3   6       3199.58       3178.84       105.01 o                         
   6  -3   6        203.35        194.24        18.88 o                         
   7  -3   6        147.90        149.66        24.58 o                         
  -8  -2   6         57.33         42.95        16.86 o                         
  -7  -2   6        248.08        270.95        13.28 o                         
  -6  -2   6       3000.44       3097.34        78.11 o                         
  -5  -2   6        760.79        754.36        17.18 o                         
  -4  -2   6        705.18        712.85        16.51 o                         
  -3  -2   6       4055.67       4058.53        64.16 o                         
  -2  -2   6       4144.96       4168.61        57.21 o                         
  -1  -2   6        326.53        339.70         6.98 o                         
   0  -2   6         65.42         78.74         3.81 o                         
   1  -2   6       4072.38       3889.58        62.79 o                         
   2  -2   6       2117.87       2151.99        33.35 o                         
   3  -2   6         52.96         50.42         4.20 o                         
   4  -2   6        882.37        862.93        21.84 o                         
   5  -2   6       1998.79       2084.34        65.60 o                         
   6  -2   6         67.47         61.79        13.81 o                         
   7  -2   6          0.55         15.00        13.34 o                         
  -9  -1   6       1847.10       1949.87       162.33 o                         
  -8  -1   6        125.86        151.05        14.61 o                         
  -7  -1   6         79.90         95.22         8.11 o                         
  -6  -1   6       2079.66       2156.22        50.03 o                         
  -5  -1   6       5912.90       5738.01       112.89 o                         
  -4  -1   6        135.14        148.70         4.93 o                         
  -3  -1   6         97.53        102.73         3.84 o                         
  -2  -1   6       7023.25       6938.98       108.35 o                         
  -1  -1   6       2007.11       1967.67        29.21 o                         
   0  -1   6        181.56        159.14         5.20 o                         
   1  -1   6       3556.10       3626.47        56.31 o                         
   2  -1   6       3905.31       3919.99        67.89 o                         
   3  -1   6        473.34        499.63        11.40 o                         
   4  -1   6         18.40         18.96         5.15 o                         
   5  -1   6       4000.92       3866.87       153.77 o                         
   6  -1   6        492.36        500.45        36.34 o                         
   7  -1   6        243.82        239.34        26.72 o                         
  -9   0   6       1631.63       1687.94       140.47 o                         
  -8   0   6       2042.49       2137.00        64.80 o                         
  -7   0   6        437.75        442.55        14.86 o                         
  -6   0   6        289.65        317.50        10.69 o                         
  -5   0   6       7619.50       7736.00       150.44 o                         
  -4   0   6        243.85        249.57         7.54 o                         
  -3   0   6        179.85        171.90         5.15 o                         
  -2   0   6       6712.47       6765.53       104.07 o                         
  -1   0   6       7840.36       7800.98       115.83 o                         
   0   0   6        335.83        338.97         8.31 o                         
   1   0   6        219.74        224.48         6.61 o                         
   2   0   6       7664.47       7814.01       119.88 o                         
   3   0   6       2085.47       2143.65        42.04 o                         
   4   0   6        732.74        749.38        21.86 o                         
   5   0   6       1089.87       1136.73        40.56 o                         
   6   0   6       2583.29       2589.46       110.16 o                         
   7   0   6        101.81        124.14        37.43 o                         
  -9   1   6         99.27         95.11        21.77 o                         
  -8   1   6       2667.36       2690.41        79.38 o                         
  -7   1   6         53.73         49.16         5.50 o                         
  -6   1   6        488.56        490.40        14.34 o                         
  -5   1   6       2714.03       2670.24        53.39 o                         
  -4   1   6       3720.52       3683.63        73.24 o                         
  -3   1   6       1289.56       1315.55        24.55 o                         
  -2   1   6       1118.94       1145.09        20.45 o                         
  -1   1   6      11679.63      11547.28       175.82 o                         
   0   1   6         30.34         30.34         3.17 o                         
   1   1   6        240.52        238.89         6.96 o                         
   2   1   6       4010.26       4012.45        71.20 o                         
   3   1   6       4731.12       4527.39        83.17 o                         
   4   1   6        434.70        419.53        18.89 o                         
   5   1   6        322.68        330.80        20.55 o                         
   6   1   6       3363.90       3128.32       184.70 o                         
   7   1   6        184.77        190.24        44.70 o                         
  -9   2   6        290.44        318.64        35.91 o                         
  -8   2   6       1623.66       1631.52        64.91 o                         
  -7   2   6         16.01         11.03         4.84 o                         
  -6   2   6        141.54        142.20         7.03 o                         
  -5   2   6       2329.42       2322.55        50.22 o                         
  -4   2   6       5117.89       5202.80       102.28 o                         
  -3   2   6       1161.77       1120.36        22.01 o                         
  -2   2   6        173.41        186.56         5.89 o                         
  -1   2   6       4741.11       4753.95        77.53 o                         
   0   2   6       1563.12       1617.51        26.03 o                         
   1   2   6        591.10        616.36        12.98 o                         
   2   2   6        606.66        617.26        13.46 o                         
   3   2   6       6412.76       6734.55       155.53 o                         
   4   2   6         87.91         79.79         9.03 o                         
   5   2   6         39.18         45.40        11.94 o                         
   6   2   6       1489.41       1492.07        82.21 o                         
   7   2   6        612.09        712.85        85.62 o                         
  -9   3   6        213.37        236.86        29.03 o                         
  -8   3   6       2071.82       2078.74        94.05 o                         
  -7   3   6       3464.52       3262.48       102.53 o                         
  -6   3   6        160.78        155.69        10.62 o                         
  -5   3   6        107.03        110.84         5.96 o                         
  -4   3   6       4882.10       5034.09       127.85 o                         
  -3   3   6        103.40        115.27         4.90 o                         
  -2   3   6         44.38         45.64         3.67 o                         
  -1   3   6       1415.42       1415.63        26.29 o                         
   0   3   6       3287.39       3432.11        52.81 o                         
   1   3   6        145.40        164.33         6.43 o                         
   2   3   6        229.94        252.55         8.87 o                         
   3   3   6       3464.14       3457.29       104.89 o                         
   4   3   6        211.41        198.29        15.43 o                         
   5   3   6        241.34        253.36        25.71 o                         
   6   3   6        600.74        553.59        41.72 o                         
  -8   4   6         59.14         49.78        17.58 o                         
  -7   4   6       2159.36       2115.92        73.80 o                         
  -6   4   6        108.13        112.84         8.18 o                         
  -5   4   6         45.77         58.84         6.56 o                         
  -4   4   6       4072.61       3918.65        96.39 o                         
  -3   4   6       1521.10       1555.78        33.25 o                         
  -2   4   6          3.27          6.63         3.63 o                         
  -1   4   6         49.76         42.43         4.73 o                         
   0   4   6       3707.52       3849.76        60.46 o                         
   1   4   6        276.18        274.99         9.97 o                         
   2   4   6        283.71        260.36        13.36 o                         
   3   4   6       1281.71       1385.99        83.18 o                         
   4   4   6       1444.21       1536.34        63.27 o                         
   5   4   6         29.99         16.39        16.66 o                         
  -8   5   6        393.31        347.73        37.83 o                         
  -7   5   6       2605.19       2479.46        86.89 o                         
  -6   5   6       1312.33       1249.24        42.73 o                         
  -5   5   6        946.95        932.17        33.84 o                         
  -4   5   6        682.57        603.10        20.42 o                         
  -3   5   6       4522.66       4544.69       111.52 o                         
  -2   5   6         33.30         54.10         7.17 o                         
  -1   5   6        676.82        650.13        21.72 o                         
   0   5   6       3670.79       3776.20       142.99 o                         
   1   5   6       2560.56       2515.35        83.77 o                         
   2   5   6        257.14        256.74        18.70 o                         
   3   5   6         26.83         13.87        16.32 o                         
   4   5   6       2140.22       2201.68       110.32 o                         
   5   5   6        144.16        168.91        35.33 o                         
  -8   6   6        575.82        624.53        59.24 o                         
  -7   6   6        618.39        648.44        51.41 o                         
  -6   6   6       2489.54       2563.34       103.10 o                         
  -5   6   6        101.96         94.01        11.69 o                         
  -4   6   6        635.95        592.38        25.52 o                         
  -3   6   6       2297.09       2274.27        76.66 o                         
  -2   6   6       2132.65       1975.36        68.12 o                         
  -1   6   6        724.33        788.90        39.84 o                         
   0   6   6        126.38        145.59        32.49 o                         
   1   6   6       2847.46       2791.87       138.52 o                         
   2   6   6          5.40         11.76        13.07 o                         
   3   6   6        199.15        174.00        21.87 o                         
   4   6   6       1396.09       1505.32       100.51 o                         
  -7   7   6         20.34         23.30        19.48 o                         
  -6   7   6       1905.63       2065.24        86.19 o                         
  -5   7   6        114.14        115.65        12.02 o                         
  -4   7   6        298.29        328.56        20.53 o                         
  -3   7   6        956.85        938.62        46.74 o                         
  -2   7   6       1172.82       1108.93        63.30 o                         
  -1   7   6        236.82        224.55        31.52 o                         
   0   7   6         64.23         80.74        20.93 o                         
   1   7   6       2109.04       2163.45       102.65 o                         
   2   7   6        452.37        406.15        47.77 o                         
   3   7   6        560.34        617.56        46.86 o                         
  -6   8   6       1322.47       1415.20       126.25 o                         
  -5   8   6       1273.03       1415.58       107.75 o                         
  -4   8   6        338.75        362.29        30.79 o                         
  -3   8   6        139.18        139.07        21.48 o                         
  -2   8   6       2124.15       2054.41       178.51 o                         
  -1   8   6         87.24         61.11        21.86 o                         
   0   8   6        368.36        342.86        37.96 o                         
   1   8   6        748.69        926.32        93.66 o                         
  -4   9   6         10.11         -2.54        14.54 o                         
  -3   9   6        130.22        131.78        38.20 o                         
  -2   9   6        936.35       1019.85       106.31 o                         
  -1   9   6       1510.34       1793.02       113.17 o                         
   0 -10   7       1521.21       1579.44       105.26 o                         
   1 -10   7          0.44          4.73        33.80 o                         
   2 -10   7          0.16         26.03        22.68 o                         
  -3  -9   7        879.34        939.90        53.49 o                         
  -2  -9   7         63.64         71.69        17.79 o                         
  -1  -9   7        216.20        259.04        26.41 o                         
   0  -9   7       3001.96       3380.51       155.97 o                         
   1  -9   7        166.20        126.86        22.71 o                         
   2  -9   7          1.07          5.05        15.30 o                         
   3  -9   7        762.56        649.56        81.05 o                         
   4  -9   7       1136.74       1402.62       134.64 o                         
  -4  -8   7         43.34         31.22        20.46 o                         
  -3  -8   7       2658.41       2702.07       125.76 o                         
  -2  -8   7        211.82        224.46        20.78 o                         
  -1  -8   7         84.74        101.75        15.50 o                         
   0  -8   7       2266.47       2385.51        90.31 o                         
   1  -8   7       1161.47       1211.52        53.37 o                         
   2  -8   7          3.96         -2.04        12.34 o                         
   3  -8   7        246.33        234.63        26.91 o                         
   4  -8   7       3085.25       3237.13       192.29 o                         
   5  -8   7        208.99        203.24        43.93 o                         
  -5  -7   7          5.04         18.39        14.37 o                         
  -4  -7   7         61.45         46.90        13.23 o                         
  -3  -7   7       2877.44       2800.43       107.13 o                         
  -2  -7   7        731.88        702.93        38.18 o                         
  -1  -7   7        773.07        812.86        34.19 o                         
   0  -7   7       1015.92       1064.99        47.13 o                         
   1  -7   7       2909.35       2856.17        88.17 o                         
   2  -7   7          0.82         12.31         8.97 o                         
   3  -7   7         58.62         45.23        11.71 o                         
   4  -7   7       2899.83       3002.84       169.97 o                         
   5  -7   7        900.95        956.96        58.51 o                         
   6  -7   7         95.77        104.17        24.74 o                         
  -6  -6   7       1767.04       1661.34       128.58 o                         
  -5  -6   7        655.26        614.29        37.71 o                         
  -4  -6   7        309.75        309.68        26.35 o                         
  -3  -6   7       1232.51       1200.15        39.91 o                         
  -2  -6   7       2819.59       2698.93        79.03 o                         
  -1  -6   7        213.63        193.47        11.21 o                         
   0  -6   7        112.53        104.64         8.66 o                         
   1  -6   7       5638.20       5947.74       153.27 o                         
   2  -6   7       2005.66       2033.08        58.08 o                         
   3  -6   7       2205.02       2288.68        68.81 o                         
   4  -6   7        419.47        423.34        26.58 o                         
   5  -6   7       3922.68       3863.95       157.69 o                         
   6  -6   7         36.25         25.61        25.30 o                         
  -7  -5   7          3.86         14.71        17.65 o                         
  -6  -5   7       1548.59       1404.82        59.20 o                         
  -5  -5   7       1521.20       1561.81        75.56 o                         
  -4  -5   7        384.07        380.81        19.33 o                         
  -3  -5   7        516.28        525.64        19.95 o                         
  -2  -5   7       4894.34       4899.78        98.54 o                         
  -1  -5   7       1449.93       1427.38        29.10 o                         
   0  -5   7         32.37         31.49         4.67 o                         
   1  -5   7        482.03        508.10        12.23 o                         
   2  -5   7       1981.68       1980.52        48.05 o                         
   3  -5   7        133.78        133.38        10.90 o                         
   4  -5   7         28.90         25.67         9.72 o                         
   5  -5   7       1885.06       1906.57        84.20 o                         
   6  -5   7        672.94        680.06        76.84 o                         
   7  -5   7        323.92        284.65        48.91 o                         
  -7  -4   7        115.74        126.85        20.22 o                         
  -6  -4   7        168.44        165.35        14.25 o                         
  -5  -4   7       3028.45       2842.52        88.77 o                         
  -4  -4   7        286.26        275.48        13.29 o                         
  -3  -4   7          2.76          2.35         4.46 o                         
  -2  -4   7       2399.16       2455.84        39.24 o                         
  -1  -4   7       1510.88       1519.72        25.21 o                         
   0  -4   7        134.05        144.29         5.60 o                         
   1  -4   7       2118.38       2136.42        34.64 o                         
   2  -4   7       5158.48       5362.77        92.08 o                         
   3  -4   7        206.15        198.99        10.95 o                         
   4  -4   7        150.15        167.50        12.54 o                         
   5  -4   7       1827.20       1704.49        76.59 o                         
   6  -4   7       1335.90       1397.87       112.10 o                         
   7  -4   7         68.35         91.29        29.41 o                         
  -8  -3   7       1623.44       1653.74       118.02 o                         
  -7  -3   7         79.72         81.86        12.68 o                         
  -6  -3   7         19.39         12.79         9.19 o                         
  -5  -3   7       2324.55       2281.68        64.08 o                         
  -4  -3   7        752.65        739.26        20.31 o                         
  -3  -3   7        807.75        794.88        16.85 o                         
  -2  -3   7        957.76        970.85        16.54 o                         
  -1  -3   7       5359.16       5356.82        78.10 o                         
   0  -3   7         13.23          9.51         2.96 o                         
   1  -3   7         44.73         56.03         4.26 o                         
   2  -3   7       2348.09       2390.32        40.62 o                         
   3  -3   7       3218.23       3278.14        70.14 o                         
   4  -3   7        300.16        305.97        17.01 o                         
   5  -3   7        267.13        268.87        22.75 o                         
   6  -3   7       2787.25       2863.52       137.38 o                         
   7  -3   7        268.16        223.50        43.55 o                         
  -8  -2   7       2068.12       1949.90        96.53 o                         
  -7  -2   7        463.01        464.74        19.91 o                         
  -6  -2   7        448.68        453.29        18.00 o                         
  -5  -2   7        890.27        861.37        23.59 o                         
  -4  -2   7       4979.31       4841.51        86.02 o                         
  -3  -2   7        987.39       1009.88        18.98 o                         
  -2  -2   7        164.06        167.00         5.21 o                         
  -1  -2   7       6047.05       6084.19        89.23 o                         
   0  -2   7       1227.73       1271.62        21.52 o                         
   1  -2   7       1818.63       1929.59        37.79 o                         
   2  -2   7        194.34        214.19         6.89 o                         
   3  -2   7       6028.42       5976.16       111.56 o                         
   4  -2   7         56.65         50.74         8.27 o                         
   5  -2   7          1.09          6.32        10.60 o                         
   6  -2   7       1519.72       1612.27        84.04 o                         
   7  -2   7        377.02        450.13        61.52 o                         
  -8  -1   7       1790.13       1858.94        86.57 o                         
  -7  -1   7       1749.87       1852.35        51.02 o                         
  -6  -1   7        511.64        513.26        16.65 o                         
  -5  -1   7          6.20         13.22         4.06 o                         
  -4  -1   7       8525.22       8504.80       151.32 o                         
  -3  -1   7        136.53        141.03         5.39 o                         
  -2  -1   7        620.73        627.77        12.07 o                         
  -1  -1   7       1357.97       1394.80        22.63 o                         
   0  -1   7       4885.38       4903.51        78.48 o                         
   1  -1   7        215.15        213.40         6.58 o                         
   2  -1   7        186.76        171.38         6.51 o                         
   3  -1   7       5556.54       5652.68       109.04 o                         
   4  -1   7        138.31        147.85        12.03 o                         
   5  -1   7        967.25        953.75        49.55 o                         
   6  -1   7        522.72        490.98        45.71 o                         
   7  -1   7       2573.35       2299.06       196.60 o                         
  -8   0   7         10.97         11.19         7.95 o                         
  -7   0   7       3031.42       3010.82        78.84 o                         
  -6   0   7        232.20        244.45         9.57 o                         
  -5   0   7        563.16        573.67        15.95 o                         
  -4   0   7       4315.09       4217.10        79.13 o                         
  -3   0   7       2781.14       2854.94        58.16 o                         
  -2   0   7        206.83        198.36         5.87 o                         
  -1   0   7         41.86         45.75         3.31 o                         
   0   0   7       8690.14       8959.46       155.07 o                         
   1   0   7        175.87        175.98         7.22 o                         
   2   0   7        904.84        907.47        17.30 o                         
   3   0   7       2860.70       2906.62        62.20 o                         
   4   0   7       2060.67       1968.33        59.04 o                         
   5   0   7        103.27        101.88        16.24 o                         
   6   0   7          4.15         23.76        16.05 o                         
   7   0   7       1356.35       1458.11       137.36 o                         
  -9   1   7          0.24         -9.93        15.28 o                         
  -8   1   7          0.37         16.90         7.84 o                         
  -7   1   7       1493.43       1507.38        44.51 o                         
  -6   1   7        389.62        401.64        14.70 o                         
  -5   1   7         17.39         19.89         4.36 o                         
  -4   1   7        480.92        477.60        12.44 o                         
  -3   1   7        772.58        787.97        15.43 o                         
  -2   1   7        463.18        455.96        10.35 o                         
  -1   1   7         13.78         14.04         2.91 o                         
   0   1   7       3304.83       3198.82        52.19 o                         
   1   1   7       2183.13       2178.00        37.13 o                         
   2   1   7        284.43        298.61        10.01 o                         
   3   1   7        138.36        153.13        10.26 o                         
   4   1   7       3096.54       2946.07        91.19 o                         
   5   1   7         76.05         81.98        20.89 o                         
   6   1   7         99.19         75.89        24.04 o                         
  -8   2   7        574.91        533.92        38.11 o                         
  -7   2   7       1443.89       1464.53        48.48 o                         
  -6   2   7       1394.67       1411.65        40.74 o                         
  -5   2   7       1293.60       1259.88        29.48 o                         
  -4   2   7          4.68          3.06         3.91 o                         
  -3   2   7       5803.54       5680.86       108.17 o                         
  -2   2   7        607.22        623.37        15.70 o                         
  -1   2   7       1917.57       1953.15        35.74 o                         
   0   2   7        295.32        308.80         8.23 o                         
   1   2   7       2819.26       2879.52        51.57 o                         
   2   2   7         33.91         38.91         5.73 o                         
   3   2   7        108.70        114.56        14.83 o                         
   4   2   7       1841.48       1825.88        70.38 o                         
   5   2   7        811.03        739.05        39.63 o                         
   6   2   7         97.32        108.57        22.56 o                         
  -8   3   7        461.41        458.95        33.50 o                         
  -7   3   7          1.37          0.42         6.30 o                         
  -6   3   7       4750.96       4491.89       129.77 o                         
  -5   3   7       1258.62       1261.74        35.25 o                         
  -4   3   7       1485.32       1534.45        40.74 o                         
  -3   3   7        382.73        398.65        11.06 o                         
  -2   3   7       3077.46       3102.58        58.00 o                         
  -1   3   7         98.19        109.82         5.72 o                         
   0   3   7        155.31        157.56         6.52 o                         
   1   3   7       3100.26       3239.84        66.69 o                         
   2   3   7        561.15        564.36        21.81 o                         
   3   3   7        877.92        929.64        42.17 o                         
   4   3   7        322.80        335.83        24.35 o                         
   5   3   7       1116.75       1220.60        85.83 o                         
  -8   4   7         56.21         56.15        18.33 o                         
  -7   4   7        212.82        213.85        14.85 o                         
  -6   4   7       2170.34       2170.06        70.58 o                         
  -5   4   7       1844.34       1799.58        55.87 o                         
  -4   4   7        664.77        651.82        23.97 o                         
  -3   4   7        482.33        474.38        17.91 o                         
  -2   4   7       4859.41       4865.12       108.92 o                         
  -1   4   7        178.21        187.06        10.58 o                         
   0   4   7       1054.58       1038.41        33.95 o                         
   1   4   7       2148.55       2183.86        65.45 o                         
   2   4   7       1731.71       1669.96        64.13 o                         
   3   4   7        594.30        633.48        42.74 o                         
   4   4   7         30.18         19.60        16.05 o                         
   5   4   7       1416.42       1526.35        83.84 o                         
  -8   5   7        672.36        644.87        61.93 o                         
  -7   5   7        275.06        254.66        24.58 o                         
  -6   5   7        382.94        367.10        21.96 o                         
  -5   5   7       2690.55       2669.43        86.21 o                         
  -4   5   7          1.31          6.95         6.84 o                         
  -3   5   7         99.73         79.86         9.55 o                         
  -2   5   7       2472.54       2337.20        77.49 o                         
  -1   5   7       2858.93       2808.62       102.94 o                         
   0   5   7       1285.68       1221.10        48.10 o                         
   1   5   7        169.98        187.45        22.32 o                         
   2   5   7       3971.46       4057.95       183.63 o                         
   3   5   7         51.06         24.71        50.61 o                         
   4   5   7        272.21        290.82        77.37 o                         
  -7   6   7        293.30        291.14        38.97 o                         
  -6   6   7          9.96          0.64         9.79 o                         
  -5   6   7       1976.62       1945.03        66.13 o                         
  -4   6   7        414.99        425.62        21.63 o                         
  -3   6   7        260.30        245.36        18.33 o                         
  -2   6   7         92.53         70.68        15.90 o                         
  -1   6   7       2573.03       2677.65       153.81 o                         
   0   6   7          8.82         12.94        11.38 o                         
   1   6   7          0.54         -0.46        10.49 o                         
   2   6   7        823.60        845.50        49.18 o                         
   3   6   7        545.99        503.90        47.12 o                         
  -6   7   7         93.92         73.19        19.36 o                         
  -5   7   7        436.72        449.13        26.98 o                         
  -4   7   7       1664.64       1703.15        87.74 o                         
  -3   7   7         76.10         52.98        16.99 o                         
  -2   7   7         28.81         37.05        22.53 o                         
  -1   7   7       2171.31       2082.86       160.52 o                         
   0   7   7         63.83         35.43        35.71 o                         
   1   7   7        223.66        215.34        34.19 o                         
   2   7   7        345.04        311.93        30.86 o                         
  -5   8   7          0.22         -0.24        12.75 o                         
  -4   8   7       2276.39       2237.35       174.50 o                         
  -3   8   7        262.03        215.48        43.94 o                         
  -2   8   7        297.99        279.68        50.05 o                         
  -1   8   7        797.01        757.55        60.00 o                         
   0   8   7       1418.24       1656.10       107.09 o                         
  -2  -9   8       2469.56       2575.87       122.97 o                         
  -1  -9   8        111.02        136.12        41.72 o                         
   0  -9   8        371.38        471.74        41.12 o                         
   1  -9   8       1400.08       1435.58        79.80 o                         
   2  -9   8       2055.71       2136.37       123.43 o                         
   3  -9   8        102.53         72.31        26.33 o                         
  -3  -8   8        114.15        122.20        16.29 o                         
  -2  -8   8       1059.75       1097.19        64.04 o                         
  -1  -8   8       1387.35       1433.79        73.95 o                         
   0  -8   8         74.31         78.77        15.29 o                         
   1  -8   8        260.27        240.13        39.13 o                         
   2  -8   8       2236.04       2233.66       111.20 o                         
   3  -8   8        116.18        122.98        25.86 o                         
   4  -8   8        118.69         93.58        36.67 o                         
  -5  -7   8       1016.98       1089.39       106.06 o                         
  -4  -7   8        261.90        275.84        35.28 o                         
  -3  -7   8        219.37        225.35        16.91 o                         
  -2  -7   8        488.38        495.11        27.07 o                         
  -1  -7   8       1979.77       1932.55        85.09 o                         
   0  -7   8         16.69         24.40        10.42 o                         
   1  -7   8         65.52         61.67        11.08 o                         
   2  -7   8       1528.11       1444.90        66.40 o                         
   3  -7   8       1122.86       1126.96        55.23 o                         
   4  -7   8        512.40        507.32        49.08 o                         
   5  -7   8        497.11        543.83        70.32 o                         
  -6  -6   8         60.71         73.81        22.11 o                         
  -5  -6   8        570.93        527.49        39.66 o                         
  -4  -6   8       1843.05       1879.94        84.60 o                         
  -3  -6   8         73.74         86.58        14.39 o                         
  -2  -6   8         24.82          7.35         9.16 o                         
  -1  -6   8       1500.89       1629.37        58.41 o                         
   0  -6   8        173.56        179.83        14.77 o                         
   1  -6   8        273.71        277.76        15.48 o                         
   2  -6   8        209.17        231.94        16.30 o                         
   3  -6   8       3473.21       3455.30       127.40 o                         
   4  -6   8          1.64        -12.75        18.52 o                         
   5  -6   8        371.16        309.16        37.76 o                         
   6  -6   8        511.38        519.00        68.41 o                         
  -6  -5   8         50.02         52.44        14.39 o                         
  -5  -5   8         31.42         34.85        11.93 o                         
  -4  -5   8       3455.87       3210.28       119.39 o                         
  -3  -5   8         45.47         42.01         8.99 o                         
  -2  -5   8        348.27        367.15        16.55 o                         
  -1  -5   8       1342.16       1336.39        37.04 o                         
   0  -5   8       4048.92       4101.59       102.92 o                         
   1  -5   8          2.66         -2.72         6.73 o                         
   2  -5   8         55.78         60.80         7.80 o                         
   3  -5   8       1505.91       1400.63        52.82 o                         
   4  -5   8         28.20          7.80        12.52 o                         
   5  -5   8          9.15         20.42        18.04 o                         
   6  -5   8        524.06        397.48        59.62 o                         
  -7  -4   8       1831.51       1831.00        95.29 o                         
  -6  -4   8         17.76         25.77         9.73 o                         
  -5  -4   8        233.81        262.16        18.26 o                         
  -4  -4   8       2957.45       2818.23       146.64 o                         
  -3  -4   8       1257.56       1271.11        47.32 o                         
  -2  -4   8         32.48         30.23         5.60 o                         
  -1  -4   8        115.42        119.31         7.21 o                         
   0  -4   8       4136.92       4200.28        82.64 o                         
   1  -4   8         33.83         34.34         5.66 o                         
   2  -4   8        394.39        385.69        14.22 o                         
   3  -4   8       3377.01       3482.98        93.99 o                         
   4  -4   8       2150.95       2152.40        70.27 o                         
   5  -4   8        327.59        356.10        83.11 o                         
   6  -4   8          2.41         29.03        25.21 o                         
  -7  -3   8       2383.94       2413.88       126.95 o                         
  -6  -3   8        462.13        499.86        26.78 o                         
  -5  -3   8       1202.88       1176.56        44.29 o                         
  -4  -3   8        702.82        711.08        24.70 o                         
  -3  -3   8       3021.33       2967.37        64.07 o                         
  -2  -3   8        102.22         98.75         5.66 o                         
  -1  -3   8        576.09        567.61        11.77 o                         
   0  -3   8       5073.70       5021.45        74.78 o                         
   1  -3   8       1331.36       1316.88        26.82 o                         
   2  -3   8        878.26        850.80        23.14 o                         
   3  -3   8        491.12        570.24        23.37 o                         
   4  -3   8       3421.22       3299.88       110.42 o                         
   5  -3   8          1.82         -3.51        14.94 o                         
   6  -3   8        179.10        123.39        34.76 o                         
  -8  -2   8        186.00        227.30        40.88 o                         
  -7  -2   8        554.98        566.24        31.52 o                         
  -6  -2   8       1222.29       1221.95        39.58 o                         
  -5  -2   8         26.80         30.91         6.10 o                         
  -4  -2   8          0.62          4.02         5.05 o                         
  -3  -2   8       2487.51       2572.35        62.46 o                         
  -2  -2   8        406.99        403.42        10.27 o                         
  -1  -2   8       1537.43       1551.93        25.55 o                         
   0  -2   8        786.56        843.52        16.88 o                         
   1  -2   8       3754.34       3677.47        61.74 o                         
   2  -2   8        120.23        134.71         7.63 o                         
   3  -2   8        563.60        547.98        23.94 o                         
   4  -2   8       2379.46       2411.45        82.94 o                         
   5  -2   8        724.95        720.33        85.83 o                         
   6  -2   8        181.62        204.68        32.29 o                         
  -8  -1   8         66.74         47.62        16.14 o                         
  -7  -1   8        319.27        304.40        15.64 o                         
  -6  -1   8       2774.15       2745.47        70.46 o                         
  -5  -1   8        234.53        254.72        11.42 o                         
  -4  -1   8        569.60        540.14        18.56 o                         
  -3  -1   8       1507.51       1534.08        30.91 o                         
  -2  -1   8       3465.56       3530.12        59.15 o                         
  -1  -1   8         85.11         98.29         4.89 o                         
   0  -1   8        113.10        120.13         5.79 o                         
   1  -1   8       2771.44       2879.24        50.10 o                         
   2  -1   8        409.23        421.54        13.24 o                         
   3  -1   8        564.97        607.42        21.11 o                         
   4  -1   8        835.09        857.65        39.71 o                         
   5  -1   8       1030.72       1039.20        71.21 o                         
   6  -1   8         22.99         15.41        20.87 o                         
  -8   0   8         10.53         32.36        27.31 o                         
  -7   0   8        100.69        113.00        11.44 o                         
  -6   0   8       1372.22       1385.90        37.37 o                         
  -5   0   8       1933.09       1811.39        47.59 o                         
  -4   0   8         11.03         17.13         4.52 o                         
  -3   0   8        156.41        162.93         6.46 o                         
  -2   0   8       3035.09       3066.96        76.74 o                         
  -1   0   8       1829.52       1796.29        30.97 o                         
   0   0   8        623.62        613.24        13.98 o                         
   1   0   8        910.62        935.51        21.42 o                         
   2   0   8       3176.92       3201.49        73.63 o                         
   3   0   8         75.24         82.49        10.07 o                         
   4   0   8          1.18         -6.82         9.02 o                         
   5   0   8       1429.22       1465.56        68.68 o                         
   6   0   8        510.36        430.31        45.28 o                         
  -8   1   8        545.97        526.78        32.70 o                         
  -7   1   8        950.22       1020.22        34.43 o                         
  -6   1   8       1000.68        998.39        29.20 o                         
  -5   1   8       3602.88       3552.65        92.75 o                         
  -4   1   8        152.41        141.78         6.90 o                         
  -3   1   8          6.45         12.22         4.02 o                         
  -2   1   8       2623.30       2604.70        50.82 o                         
  -1   1   8        853.69        894.73        18.89 o                         
   0   1   8        583.88        581.53        13.88 o                         
   1   1   8       2017.14       1995.53        46.37 o                         
   2   1   8       3186.09       3260.70        82.74 o                         
   3   1   8          7.37          8.47         8.61 o                         
   4   1   8         73.77         66.94        15.28 o                         
   5   1   8        597.43        589.74        44.58 o                         
   6   1   8       1379.70       1608.91       150.37 o                         
  -8   2   8       2134.13       2041.15       165.85 o                         
  -7   2   8        184.22        189.27        12.57 o                         
  -6   2   8          0.60         -0.44         6.19 o                         
  -5   2   8       3209.39       3217.18        80.17 o                         
  -4   2   8        286.38        291.42        12.64 o                         
  -3   2   8       2355.95       2267.39        61.20 o                         
  -2   2   8       1168.33       1176.89        28.70 o                         
  -1   2   8      10202.50       9773.49       198.27 o                         
   0   2   8        987.65       1043.77        24.92 o                         
   1   2   8        671.80        668.48        22.43 o                         
   2   2   8       3063.39       3106.54       101.95 o                         
   3   2   8        990.90        986.09        48.96 o                         
   4   2   8        313.03        359.65        28.07 o                         
   5   2   8        289.79        307.68        30.99 o                         
  -8   3   8       2845.96       2964.29       231.56 o                         
  -7   3   8         14.84          8.19        14.22 o                         
  -6   3   8        126.76        123.40        11.61 o                         
  -5   3   8       1249.12       1286.34        39.16 o                         
  -4   3   8       3572.48       3531.46       105.33 o                         
  -3   3   8          9.78         13.44         5.86 o                         
  -2   3   8        155.02        157.43         9.49 o                         
  -1   3   8       2631.58       2632.97        67.57 o                         
   0   3   8        160.72        175.77        13.91 o                         
   1   3   8        155.32        156.48        13.50 o                         
   2   3   8        736.74        755.26        45.39 o                         
   3   3   8       1834.86       1904.39        96.00 o                         
   4   3   8         96.03         94.60        19.94 o                         
   5   3   8         35.70         53.29        20.20 o                         
  -8   4   8       1466.87       1641.22       136.23 o                         
  -7   4   8       1139.95       1113.78        70.44 o                         
  -6   4   8          5.05          8.68         9.39 o                         
  -5   4   8         55.98         50.19         7.48 o                         
  -4   4   8       3428.39       3586.11       108.93 o                         
  -3   4   8        353.90        367.23        18.23 o                         
  -2   4   8        195.20        187.32        12.42 o                         
  -1   4   8       2122.26       2219.98        92.05 o                         
   0   4   8       2096.97       1978.36        67.63 o                         
   1   4   8        133.44        137.74        14.49 o                         
   2   4   8          4.93          2.28        16.24 o                         
   3   4   8       2197.58       2251.50       310.70 o                         
   4   4   8         64.57         49.55        52.71 o                         
  -7   5   8       1762.63       1833.74       155.62 o                         
  -6   5   8        146.12        174.52        20.16 o                         
  -5   5   8         16.14         10.96         8.48 o                         
  -4   5   8       1919.08       2030.16        95.33 o                         
  -3   5   8       1254.66       1374.97        62.16 o                         
  -2   5   8         22.71         16.47        13.11 o                         
  -1   5   8        297.44        293.29        35.00 o                         
   0   5   8       2978.70       2980.09       122.21 o                         
   1   5   8        231.73        200.66        18.51 o                         
   2   5   8        181.84        159.75        36.86 o                         
   3   5   8        620.81        665.41        55.07 o                         
  -6   6   8        421.27        456.46        32.79 o                         
  -5   6   8        492.22        420.19        30.21 o                         
  -4   6   8        585.58        475.59        41.02 o                         
  -3   6   8       3278.97       3374.90       195.43 o                         
  -2   6   8          1.40         12.99        22.15 o                         
  -1   6   8        188.64        234.55        68.00 o                         
   0   6   8       2162.30       2036.62       160.26 o                         
   1   6   8        733.78        824.11        47.55 o                         
   2   6   8         14.86          8.79        13.77 o                         
  -5   7   8        104.71         69.67        15.54 o                         
  -4   7   8          3.95         25.32        13.44 o                         
  -3   7   8       2454.58       2699.74       225.71 o                         
  -2   7   8        310.56        319.04        54.26 o                         
  -1   7   8        473.42        469.26        45.09 o                         
   0   7   8        737.28        688.13        57.34 o                         
   1   7   8       1417.44       1473.52       133.16 o                         
  -3  -8   9        421.29        382.12       102.79 o                         
  -2  -8   9         85.64         97.06        17.91 o                         
  -1  -8   9         26.68          2.46        14.71 o                         
   0  -8   9       1613.24       1569.47        80.53 o                         
   1  -8   9        139.00        108.26        27.72 o                         
   2  -8   9         22.21         28.67        17.32 o                         
   3  -8   9        970.88        971.06        71.58 o                         
  -4  -7   9        138.96        102.02        25.12 o                         
  -3  -7   9       1320.08       1372.06       132.38 o                         
  -2  -7   9          3.07          7.94        10.82 o                         
  -1  -7   9        219.82        241.01        26.80 o                         
   0  -7   9       1843.01       1882.44        81.84 o                         
   1  -7   9        712.63        703.80        34.56 o                         
   2  -7   9        249.12        275.97        28.76 o                         
   3  -7   9        108.58        107.89        21.76 o                         
   4  -7   9       1467.77       1648.56       153.07 o                         
  -5  -6   9         53.52         33.66        22.58 o                         
  -4  -6   9         14.91        -16.75        13.82 o                         
  -3  -6   9       1846.04       1884.19       118.32 o                         
  -2  -6   9        371.86        365.51        25.07 o                         
  -1  -6   9        495.27        502.34        51.86 o                         
   0  -6   9        682.07        779.34        55.07 o                         
   1  -6   9       1490.49       1439.92        52.82 o                         
   2  -6   9        342.03        365.83        27.67 o                         
   3  -6   9        115.66        162.11        23.19 o                         
   4  -6   9       2244.43       2023.47       129.39 o                         
   5  -6   9        544.42        484.24        67.27 o                         
  -6  -5   9       2239.06       2162.80       161.81 o                         
  -5  -5   9         54.22         68.49        14.08 o                         
  -4  -5   9        118.68        114.78        17.38 o                         
  -3  -5   9       1874.66       1782.54        71.29 o                         
  -2  -5   9       1450.27       1508.88        55.05 o                         
  -1  -5   9        289.26        304.93        23.50 o                         
   0  -5   9          1.96         21.54         9.33 o                         
   1  -5   9       3306.51       3257.39       119.42 o                         
   2  -5   9        552.98        567.31        24.31 o                         
   3  -5   9        420.94        368.31        24.98 o                         
   4  -5   9        597.60        613.52        42.59 o                         
   5  -5   9        541.02        621.91        57.10 o                         
  -6  -4   9       1142.62       1132.38        61.80 o                         
  -5  -4   9        981.42        972.40        44.39 o                         
  -4  -4   9        316.37        290.84        21.48 o                         
  -3  -4   9        476.91        516.99        36.07 o                         
  -2  -4   9       3355.64       3214.53        91.70 o                         
  -1  -4   9        174.84        183.24        13.91 o                         
   0  -4   9        154.26        146.94        11.22 o                         
   1  -4   9       2537.92       2536.40        80.30 o                         
   2  -4   9       1146.96       1159.05        40.90 o                         
   3  -4   9        334.16        338.90        26.13 o                         
   4  -4   9        304.95        328.02        26.89 o                         
   5  -4   9       1936.24       1751.31       114.77 o                         
  -7  -3   9        145.16        132.75        21.28 o                         
  -6  -3   9        320.14        352.93        31.05 o                         
  -5  -3   9       2112.42       2183.06        76.92 o                         
  -4  -3   9         21.37          8.82         8.04 o                         
  -3  -3   9        219.55        183.95        13.97 o                         
  -2  -3   9       1195.33       1246.01        32.31 o                         
  -1  -3   9       2724.12       2652.29        66.40 o                         
   0  -3   9        549.75        523.56        17.50 o                         
   1  -3   9        320.39        323.92        15.80 o                         
   2  -3   9       3349.38       3302.05       101.60 o                         
   3  -3   9         52.88         49.02        11.18 o                         
   4  -3   9         96.04         97.80        15.62 o                         
   5  -3   9       1138.07        964.88        85.11 o                         
   6  -3   9       1348.64       1536.13       143.86 o                         
  -7  -2   9        106.45        110.96        30.21 o                         
  -6  -2   9         19.49         28.81         8.98 o                         
  -5  -2   9       1589.78       1602.03        53.44 o                         
  -4  -2   9        464.53        508.51        21.10 o                         
  -3  -2   9         90.38         99.48        10.35 o                         
  -2  -2   9        491.34        524.16        18.80 o                         
  -1  -2   9       3450.15       3487.39        74.39 o                         
   0  -2   9        255.75        251.46        11.54 o                         
   1  -2   9         72.75         79.75         9.18 o                         
   2  -2   9       1998.01       1983.86        64.27 o                         
   3  -2   9       1342.34       1401.36        53.02 o                         
   4  -2   9        217.46        200.24        19.14 o                         
   5  -2   9          8.43         10.15        15.06 o                         
   6  -2   9       1779.61       1968.44       175.71 o                         
  -7  -1   9         22.87         28.14        10.05 o                         
  -6  -1   9         16.04          4.64         9.15 o                         
  -5  -1   9       2246.27       2076.50        67.27 o                         
  -4  -1   9       3161.77       3156.33        90.19 o                         
  -3  -1   9        300.22        315.60        14.82 o                         
  -2  -1   9         31.03         28.96         5.63 o                         
  -1  -1   9       5421.52       5541.85       135.14 o                         
   0  -1   9        483.35        463.36        15.73 o                         
   1  -1   9        380.58        377.81        16.75 o                         
   2  -1   9        494.15        504.70        23.46 o                         
   3  -1   9       2552.29       2517.65        86.66 o                         
   4  -1   9         46.93         46.87        12.88 o                         
   5  -1   9         83.11         45.99        21.46 o                         
  -8   0   9       2393.15       2585.35       152.87 o                         
  -7   0   9        872.49        775.41        39.30 o                         
  -6   0   9        124.03        116.16        10.05 o                         
  -5   0   9        344.36        367.18        15.82 o                         
  -4   0   9       4793.51       4806.67       146.29 o                         
  -3   0   9         50.08         55.68         6.98 o                         
  -2   0   9         19.18         23.29         6.88 o                         
  -1   0   9       4197.58       4316.76       100.93 o                         
   0   0   9       1671.02       1671.54        47.33 o                         
   1   0   9         16.47         26.29         7.97 o                         
   2   0   9        213.23        232.12        20.18 o                         
   3   0   9       1683.01       1757.20        77.17 o                         
   4   0   9        152.65        150.84        22.06 o                         
   5   0   9          7.35         12.28        16.16 o                         
  -8   1   9        357.10        293.83        41.65 o                         
  -7   1   9       1671.46       1837.84        78.10 o                         
  -6   1   9         54.20         50.87         7.53 o                         
  -5   1   9        139.29        117.42         9.99 o                         
  -4   1   9       3533.80       3577.96        97.91 o                         
  -3   1   9       2153.94       2271.95        65.84 o                         
  -2   1   9        346.88        354.45        16.67 o                         
  -1   1   9        990.14       1013.96        30.79 o                         
   0   1   9       4569.84       4359.35       138.50 o                         
   1   1   9        191.12        176.51        14.59 o                         
   2   1   9          1.41         -2.56        10.20 o                         
   3   1   9       4878.75       4798.31       189.81 o                         
   4   1   9        858.33        936.14        84.89 o                         
   5   1   9        436.78        383.68        35.68 o                         
  -7   2   9       1852.57       1839.23        94.06 o                         
  -6   2   9        597.67        568.52        27.22 o                         
  -5   2   9         70.33         83.62         8.19 o                         
  -4   2   9        666.63        668.05        23.30 o                         
  -3   2   9       2371.48       2341.18        78.48 o                         
  -2   2   9          0.96          4.34         7.77 o                         
  -1   2   9        253.03        248.63        16.59 o                         
   0   2   9       3867.61       3862.36       125.30 o                         
   1   2   9       2589.88       2451.37       101.06 o                         
   2   2   9        234.84        228.59        34.77 o                         
   3   2   9         10.51         18.13        13.65 o                         
   4   2   9       2462.96       2650.11       130.66 o                         
  -7   3   9       1019.92       1061.66        69.35 o                         
  -6   3   9       2275.98       2292.59        94.73 o                         
  -5   3   9         11.66         21.66         6.89 o                         
  -4   3   9         19.88         21.78         8.00 o                         
  -3   3   9       3930.67       3967.20       127.72 o                         
  -2   3   9       1232.87       1314.68        53.81 o                         
  -1   3   9        326.29        314.54        23.11 o                         
   0   3   9        644.15        661.48        28.30 o                         
   1   3   9       1240.78       1344.35        69.52 o                         
   2   3   9         46.44         26.70        20.05 o                         
   3   3   9          8.32         29.80        18.85 o                         
   4   3   9       1443.98       1509.18       158.04 o                         
  -7   4   9        621.66        620.59        78.93 o                         
  -6   4   9       2541.42       2527.71       119.21 o                         
  -5   4   9        380.25        373.45        17.98 o                         
  -4   4   9        159.29        151.94        14.52 o                         
  -3   4   9       2160.09       2246.75        94.92 o                         
  -2   4   9       2376.75       2444.37       115.94 o                         
  -1   4   9         42.98         39.34        13.98 o                         
   0   4   9        112.17        118.74        16.58 o                         
   1   4   9       2041.59       2115.09       102.87 o                         
   2   4   9        663.59        753.78       109.90 o                         
   3   4   9        324.60        186.04        38.78 o                         
  -6   5   9       1715.95       1694.34       118.67 o                         
  -5   5   9       1666.17       1660.27       100.81 o                         
  -4   5   9        243.09        241.99        24.49 o                         
  -3   5   9       1025.62        861.91        52.30 o                         
  -2   5   9       2809.83       2804.83       252.72 o                         
  -1   5   9          0.66         -5.40        12.60 o                         
   0   5   9          0.61        -11.08        12.56 o                         
   1   5   9       2005.19       2067.60        98.92 o                         
   2   5   9       1306.53       1445.36        93.42 o                         
  -5   6   9       1737.22       1508.48        94.72 o                         
  -4   6   9        135.81        120.80        20.74 o                         
  -3   6   9         14.40        -11.84        21.77 o                         
  -2   6   9       2004.42       2240.06       193.79 o                         
  -1   6   9        833.30        873.70        64.95 o                         
   0   6   9        119.03         97.16        19.06 o                         
   1   6   9        255.71        264.96        48.71 o                         
  -3   7   9        289.37        490.95        68.01 o                         
  -2   7   9        800.81        885.08        99.02 o                         
  -1  -8  10         34.59         35.46        16.23 o                         
   0  -8  10        231.77        235.36        25.31 o                         
   1  -8  10       1310.05       1326.68        92.20 o                         
  -3  -7  10         10.87         16.42        24.82 o                         
  -2  -7  10        635.77        724.37        68.04 o                         
  -1  -7  10        729.74        810.56        47.68 o                         
   0  -7  10        253.86        268.65        23.86 o                         
   1  -7  10        327.54        303.51        25.37 o                         
   2  -7  10       1744.66       1849.13        96.38 o                         
   3  -7  10          8.84          1.98        16.69 o                         
  -4  -6  10         53.95         39.06        31.51 o                         
  -3  -6  10         51.79         59.93        43.54 o                         
  -2  -6  10        780.27        865.49        58.88 o                         
  -1  -6  10       1703.04       1549.92       166.35 o                         
   0  -6  10        102.03        123.66        21.12 o                         
   1  -6  10         26.92         23.34        15.05 o                         
   2  -6  10       1252.02       1355.23        74.13 o                         
   3  -6  10        213.29        245.29        42.87 o                         
   4  -6  10        296.99        395.53        43.18 o                         
  -5  -5  10       1058.92        971.22        58.37 o                         
  -4  -5  10       2512.63       2587.68       224.59 o                         
  -3  -5  10         29.10         12.87        14.88 o                         
  -2  -5  10          4.16        -12.14        10.18 o                         
  -1  -5  10       3454.83       3355.85       136.43 o                         
   0  -5  10        171.11        220.87        24.56 o                         
   1  -5  10        184.00        159.01        19.57 o                         
   2  -5  10        712.18        724.60        33.67 o                         
   3  -5  10       1978.35       1979.07       100.68 o                         
   4  -5  10          0.15         17.24        19.14 o                         
  -6  -4  10          4.09          7.82        12.99 o                         
  -5  -4  10         94.88         83.83        14.58 o                         
  -4  -4  10       2617.34       2358.94        91.44 o                         
  -3  -4  10        223.80        202.94        22.88 o                         
  -2  -4  10        110.27         81.62        11.94 o                         
  -1  -4  10       2345.45       2467.89        84.51 o                         
   0  -4  10       2794.85       2810.21       134.62 o                         
   1  -4  10         51.35         62.47        18.52 o                         
   2  -4  10         20.75         15.94        10.32 o                         
   3  -4  10       3064.92       2978.78       124.93 o                         
   4  -4  10        191.80        244.73        42.62 o                         
   5  -4  10        204.85        165.41        44.70 o                         
  -6  -3  10          3.26         28.55        19.29 o                         
  -5  -3  10          5.29          5.65        10.06 o                         
  -4  -3  10       2806.86       2632.29        99.09 o                         
  -3  -3  10        908.23        896.83        41.28 o                         
  -2  -3  10        155.45        177.40        16.61 o                         
  -1  -3  10        354.77        391.26        18.56 o                         
   0  -3  10       2852.57       2909.18       106.37 o                         
   1  -3  10        192.73        208.79        19.87 o                         
   2  -3  10          1.82        -10.57         9.58 o                         
   3  -3  10       1505.24       1605.70        73.16 o                         
   4  -3  10       1334.17       1381.85       108.00 o                         
   5  -3  10         38.22         12.19        20.88 o                         
  -7  -2  10       2032.92       1693.37       105.05 o                         
  -6  -2  10        337.66        310.43        28.44 o                         
  -5  -2  10        224.06        200.02        15.57 o                         
  -4  -2  10       1131.43       1106.42        43.91 o                         
  -3  -2  10       2010.32       1902.92        82.76 o                         
  -2  -2  10         79.09         73.96        10.86 o                         
  -1  -2  10         69.23         48.56        13.07 o                         
   0  -2  10       4049.75       3968.94       153.56 o                         
   1  -2  10        162.83        183.32        18.63 o                         
   2  -2  10        239.08        261.83        20.47 o                         
   3  -2  10        641.95        716.94        40.60 o                         
   4  -2  10       2149.39       2200.93       121.04 o                         
   5  -2  10         11.84          7.88        36.09 o                         
  -7  -1  10       1087.18       1070.78        59.13 o                         
  -6  -1  10       1443.41       1455.56        76.50 o                         
  -5  -1  10          1.24         -4.91         7.99 o                         
  -4  -1  10        173.61        166.88        15.30 o                         
  -3  -1  10       4296.86       4338.12       186.03 o                         
  -2  -1  10        478.99        471.70        26.62 o                         
  -1  -1  10        395.74        378.22        20.01 o                         
   0  -1  10       1654.24       1604.31        66.92 o                         
   1  -1  10       1771.58       1781.02        69.11 o                         
   2  -1  10         11.25         12.59        11.97 o                         
   3  -1  10          1.17         -1.38        11.05 o                         
   4  -1  10       1643.62       1650.45       150.25 o                         
   5  -1  10        367.37        417.25        43.21 o                         
  -7   0  10        475.89        408.98        32.21 o                         
  -6   0  10       2614.93       2598.63       171.52 o                         
  -5   0  10        542.82        506.59        27.01 o                         
  -4   0  10        192.31        193.67        16.12 o                         
  -3   0  10       2460.90       2452.69       118.40 o                         
  -2   0  10       2956.09       2898.98       119.86 o                         
  -1   0  10         69.36         78.42        10.77 o                         
   0   0  10        370.35        382.93        20.50 o                         
   1   0  10       3323.96       3466.39       140.30 o                         
   2   0  10        585.82        599.47        40.00 o                         
   3   0  10        170.02        160.87        22.54 o                         
   4   0  10       1172.21       1319.23        95.55 o                         
  -7   1  10         31.16          9.17        22.15 o                         
  -6   1  10       1389.99       1385.33        49.85 o                         
  -5   1  10       1743.51       1777.47        68.68 o                         
  -4   1  10        256.96        250.89        22.06 o                         
  -3   1  10        565.54        563.54        46.96 o                         
  -2   1  10       3622.38       3560.28       164.25 o                         
  -1   1  10        577.13        589.45        33.80 o                         
   0   1  10         21.92         40.67        17.20 o                         
   1   1  10       1315.07       1293.74        67.86 o                         
   2   1  10       2494.33       2422.24       383.70 o                         
   3   1  10        372.70        350.81        37.96 o                         
   4   1  10        138.08        133.23        28.22 o                         
  -7   2  10        137.28        130.60        25.21 o                         
  -6   2  10        683.20        650.48        29.47 o                         
  -5   2  10       3182.86       3144.93       113.61 o                         
  -4   2  10        161.36        155.32        13.96 o                         
  -3   2  10         12.40         15.78        20.95 o                         
  -2   2  10       2792.59       2673.22       126.00 o                         
  -1   2  10        603.33        536.00        37.44 o                         
   0   2  10        343.11        367.41        24.49 o                         
   1   2  10        479.29        408.27        39.94 o                         
   2   2  10       3396.22       2956.08       193.42 o                         
   3   2  10        172.12        130.21        27.44 o                         
  -6   3  10         68.51         72.57        10.16 o                         
  -5   3  10       2362.22       2408.68        89.83 o                         
  -4   3  10        156.80        181.45        21.43 o                         
  -3   3  10         60.58         32.37        14.72 o                         
  -2   3  10        926.12        953.59        54.05 o                         
  -1   3  10       2299.91       2361.35       116.50 o                         
   0   3  10         13.06         -1.25         9.84 o                         
   1   3  10          0.75          1.54        14.96 o                         
   2   3  10       1546.21       1526.99        97.91 o                         
   3   3  10        266.67        302.86        36.69 o                         
  -6   4  10          9.71         24.06        21.77 o                         
  -5   4  10       2494.39       2397.47       115.64 o                         
  -4   4  10       1226.91       1329.87        73.95 o                         
  -3   4  10        144.19        114.96        21.19 o                         
  -2   4  10        236.76        245.95        24.74 o                         
  -1   4  10       2337.42       2398.45       179.91 o                         
   0   4  10        133.95        110.84        20.02 o                         
   1   4  10         11.20          7.64        14.70 o                         
   2   4  10        692.70        639.65       118.31 o                         
  -5   5  10         69.89         45.38        15.13 o                         
  -4   5  10       2314.60       2222.71       135.30 o                         
  -3   5  10        156.93        167.70        39.73 o                         
  -2   5  10          1.18          8.59        16.34 o                         
  -1   5  10       1310.30       1394.07        75.07 o                         
   0   5  10        996.79        996.25        84.56 o                         
   1   5  10         89.06         79.34        17.25 o                         
  -3   6  10        297.81        360.67        56.93 o                         
  -2   6  10        246.68        248.71        51.19 o                         
  -1  -7  11        239.35        252.92        24.89 o                         
   0  -7  11       1009.43        970.42        55.89 o                         
  -3  -6  11       1340.12       1229.67       123.96 o                         
  -2  -6  11        116.41        111.87        24.06 o                         
  -1  -6  11          1.15          7.61        18.16 o                         
   0  -6  11       2840.98       2797.33       165.81 o                         
   1  -6  11        308.38        296.30        29.67 o                         
   2  -6  11        196.42        224.61        34.79 o                         
  -4  -5  11        117.19        131.71        27.41 o                         
  -3  -5  11       2850.29       2788.35       167.40 o                         
  -2  -5  11        511.78        473.85        42.95 o                         
  -1  -5  11        127.82        102.42        20.87 o                         
   0  -5  11       1114.56       1048.88        73.46 o                         
   1  -5  11       1530.53       1536.93        82.44 o                         
   2  -5  11          5.66          1.77        10.51 o                         
   3  -5  11         17.57         27.55        18.71 o                         
  -5  -4  11        179.33        176.51        27.19 o                         
  -4  -4  11         19.60         36.37        14.95 o                         
  -3  -4  11       1972.46       2003.90       102.13 o                         
  -2  -4  11       1043.63        944.28        67.85 o                         
  -1  -4  11         23.53         37.30        17.23 o                         
   0  -4  11        653.95        639.80       102.83 o                         
   1  -4  11       2127.38       2137.23       109.44 o                         
   2  -4  11        497.22        457.46        28.35 o                         
   3  -4  11         92.00         83.90        20.79 o                         
  -5  -3  11        905.92        880.69        45.83 o                         
  -4  -3  11        202.42        146.20        23.17 o                         
  -3  -3  11        750.75        735.99        47.06 o                         
  -2  -3  11       2440.13       2355.56       141.06 o                         
  -1  -3  11         36.37         41.85        14.25 o                         
   0  -3  11          0.25         -6.08        14.99 o                         
   1  -3  11       1340.56       1321.69        82.98 o                         
   2  -3  11       1116.71       1174.43       103.08 o                         
   3  -3  11          8.04         -3.29        16.80 o                         
   4  -3  11        579.33        604.01        45.01 o                         
  -6  -2  11        432.89        476.12        44.00 o                         
  -5  -2  11       2190.16       2067.66       112.74 o                         
  -4  -2  11         32.88         26.97        12.46 o                         
  -3  -2  11          3.11         -2.90        12.21 o                         
  -2  -2  11       1669.77       1709.81        88.53 o                         
  -1  -2  11        842.33        906.04        50.89 o                         
   0  -2  11        176.76        180.64        25.24 o                         
   1  -2  11        588.55        555.02        82.76 o                         
   2  -2  11       2772.35       2900.41       140.45 o                         
   3  -2  11         31.41         40.99        25.40 o                         
   4  -2  11         58.44         59.95        23.87 o                         
  -6  -1  11         96.97         75.38        17.96 o                         
  -5  -1  11       2542.99       2532.60       115.63 o                         
  -4  -1  11        160.42        134.25        17.63 o                         
  -3  -1  11         35.60         25.88        12.37 o                         
  -2  -1  11       1198.57       1209.95       114.40 o                         
  -1  -1  11       2677.34       2564.64       105.62 o                         
   0  -1  11         55.39         63.96        14.52 o                         
   1  -1  11         50.57         63.08        19.54 o                         
   2  -1  11       2049.59       2149.56       108.54 o                         
   3  -1  11        583.30        512.04        46.86 o                         
  -6   0  11         92.53         95.01        18.25 o                         
  -5   0  11       2640.09       2697.16       210.91 o                         
  -4   0  11       1661.54       1602.48        71.95 o                         
  -3   0  11        157.15        133.97        26.62 o                         
  -2   0  11        179.53        202.23        28.03 o                         
  -1   0  11       3129.56       3137.33       149.45 o                         
   0   0  11        250.42        249.97        23.48 o                         
   1   0  11        135.02        147.27        43.93 o                         
   2   0  11        939.89        948.77        67.78 o                         
   3   0  11       2165.08       2066.13       242.08 o                         
  -6   1  11         58.16         36.79        11.72 o                         
  -5   1  11        191.07        189.23        33.08 o                         
  -4   1  11       2010.51       1930.44        96.48 o                         
  -3   1  11          2.88         18.19        14.18 o                         
  -2   1  11          0.26        -10.38        12.85 o                         
  -1   1  11       1905.88       1767.18       111.57 o                         
   0   1  11       1057.32       1108.16        59.68 o                         
   1   1  11          4.48         -3.74        24.06 o                         
   2   1  11        232.72        219.77        61.32 o                         
   3   1  11       1514.18       1652.47       153.84 o                         
  -6   2  11         43.45         51.28        12.70 o                         
  -5   2  11          0.95          1.48        12.95 o                         
  -4   2  11       1860.50       1791.10        70.87 o                         
  -3   2  11        311.82        286.26        31.45 o                         
  -2   2  11         65.69         63.73        19.98 o                         
  -1   2  11        229.58        221.00        30.92 o                         
   0   2  11       1817.22       1797.22       114.79 o                         
   1   2  11          3.11        -14.09        15.41 o                         
   2   2  11         78.72         38.83        21.83 o                         
  -5   3  11        267.69        255.13        21.98 o                         
  -4   3  11        919.78        936.81        67.33 o                         
  -3   3  11        773.99        792.96        58.18 o                         
  -2   3  11          9.40         15.19        13.35 o                         
  -1   3  11          3.06         17.09        15.49 o                         
   0   3  11       1602.45       1603.76       152.72 o                         
   1   3  11        260.54        276.27        30.73 o                         
  -4   4  11         81.10         84.03        32.47 o                         
  -3   4  11       2558.95       2456.91       146.46 o                         
  -2   4  11        271.10        278.94        28.74 o                         
  -1   4  11        833.54        946.15        56.77 o                         
   0   4  11        883.49        947.50       104.39 o                         
  -2  -5  12        781.43        617.82        78.37 o                         
  -1  -5  12       1749.13       1894.56       115.33 o                         
   0  -5  12          2.34         18.73        19.39 o                         
   1  -5  12          7.75        -24.13        19.10 o                         
  -3  -4  12          6.21        -10.96        16.53 o                         
  -2  -4  12         62.67         66.46        32.47 o                         
  -1  -4  12       2038.17       2034.59       121.14 o                         
   0  -4  12        170.71        161.56        27.09 o                         
   1  -4  12         51.70         23.41        31.89 o                         
   2  -4  12       1036.82        963.33        69.51 o                         
  -4  -3  12       1565.47       1542.50       104.68 o                         
  -3  -3  12          0.19         -1.28        17.26 o                         
  -2  -3  12         10.05          0.95        17.55 o                         
  -1  -3  12       1522.44       1376.18       126.11 o                         
   0  -3  12       1066.47        897.35        64.15 o                         
   1  -3  12        134.40        135.61        26.40 o                         
   2  -3  12         52.16         22.46        28.65 o                         
  -4  -2  12       1682.27       1836.50        95.22 o                         
  -3  -2  12         80.71         78.86        18.51 o                         
  -2  -2  12        136.30        166.85        39.73 o                         
  -1  -2  12        247.95        251.77        22.38 o                         
   0  -2  12       1377.38       1284.65        83.52 o                         
   1  -2  12          3.84        -14.04        16.20 o                         
   2  -2  12         32.92         42.98        35.90 o                         
  -5  -1  12        211.28        200.88        22.13 o                         
  -4  -1  12       1356.74       1352.08        64.45 o                         
  -3  -1  12        714.31        684.33        54.60 o                         
  -2  -1  12         61.15         49.67        20.23 o                         
  -1  -1  12         16.78         48.62        19.69 o                         
   0  -1  12       2082.75       2199.94       212.77 o                         
   1  -1  12        100.14         95.56        22.76 o                         
   2  -1  12        264.42        239.79        33.24 o                         
  -5   0  12         92.79        100.90        22.76 o                         
  -4   0  12         54.77         30.52        14.83 o                         
  -3   0  12       2060.20       2153.82       303.15 o                         
  -2   0  12        463.98        485.96        45.77 o                         
  -1   0  12        411.48        465.09        45.75 o                         
   0   0  12        888.62        966.18        64.80 o                         
   1   0  12       1073.24       1106.33        75.31 o                         
   2   0  12         62.51         66.87        23.22 o                         
  -4   1  12          6.20          1.56        12.67 o                         
  -3   1  12        554.94        556.47        64.40 o                         
  -2   1  12        897.14        705.38        56.89 o                         
  -1   1  12        116.54        126.60        64.55 o                         
   0   1  12        141.54        133.37        19.86 o                         
   1   1  12       1579.38       1529.46       109.65 o                         
  -4   2  12        491.70        478.00        34.38 o                         
  -3   2  12        486.23        458.17        53.69 o                         
  -2   2  12       1793.79       1798.61       114.64 o                         
  -1   2  12         58.51         89.95        24.04 o                         
   0   2  12         60.11        107.71        39.34 o                         
  -2   3  12       1534.03       1655.86       122.46 o                         
  -2  -2  13       1009.03        987.04       104.40 o                         
  -1  -2  13         75.57        113.44        38.96 o                         
  -2  -1  13       1687.46       1789.47       171.67 o                         
  -1  -1  13        230.99        153.96        42.79 o                         
                                                                                
